# Supplementary material for: Microarray data analysis to identify miRNA biomarkers and construct the lncRNA-miRNA-mRNA network in lung adenocarcinoma
Source: Medicine (Baltimore). 2022 Sep 9;101(36):e30393. doi: 10.1097/MD.0000000000030393 (PMC10980501; doi:10.1097/MD.0000000000030393)
Supplement: Supplementary file 1 [file medi-101-e30393-s001.xlsx]

## Sheet: Sheet1
	logFC	AveExpr	t	P.Value	adj.P.Val	B	probe_id	miRNA	change
10	-7.8193	-2.90942	-9.66458	4.36942e-07	7.35254e-05	6.88506	145845	hsa-miR-20a-5p	down
7	-6.93441	-2.42192	-9.86524	3.48886e-07	7.35254e-05	7.10216	145859	hsa-miR-33a-5p	down
1	-6.75505	0.0407371	-13.7584	8.15311e-09	1.16239e-05	10.596	33596	hsa-miR-126-5p	down
4	-6.61646	0.798023	-10.2608	2.26235e-07	7.35254e-05	7.51796	4610	hsa-miR-126-3p	down
2	-6.50953	-0.745967	-10.5657	1.63483e-07	7.35254e-05	7.8279	10138	hsa-miR-130a-3p	down
31	-6.3718	-2.5868	-8.13413	2.76763e-06	0.000153391	5.08028	19591	hsa-miR-199b-5p	down
9	-6.02701	-3.76704	-9.68679	4.26117e-07	7.35254e-05	6.90929	42640	hsa-miR-20b-5p	down
23	-5.97278	0.956651	-8.87377	1.10078e-06	9.83605e-05	5.98668	31026	hsa-miR-101-3p	down
3	-5.77383	-0.00310902	-10.5524	1.65796e-07	7.35254e-05	7.81453	13148	hsa-miR-195-5p	down
333	-5.62009	1.15842	-4.20606	0.00116614	0.0052869	-0.983274	10947	hsa-miR-142-3p	down
77	-5.566	-3.18605	-6.85339	1.58569e-05	0.000331027	3.34313	19595	hsa-miR-30a-3p	down
74	-5.50135	2.40931	-6.9092	1.4633e-05	0.000323994	3.42353	42866	hsa-miR-451a	down
25	-5.49235	-2.4854	-8.78224	1.22994e-06	9.83605e-05	5.8781	17338	hsa-miR-660-5p	down
94	-5.27245	-0.286696	-6.39885	3.09737e-05	0.000496501	2.67149	27720	hsa-miR-15a-5p	down
53	-5.14347	0.0520359	-7.40409	7.30419e-06	0.00023988	4.1174	10967	hsa-miR-16-5p	down
72	-5.08304	1.19152	-6.92744	1.42551e-05	0.000322596	3.44972	146112	hsa-miR-30b-5p	down
492	-4.96207	-0.695335	-3.50443	0.0042202	0.0135782	-2.26748	10995	hsa-miR-199a-3p/hsa-miR-199b-3p	down
140	-4.87693	1.00505	-5.62818	0.000102802	0.0010481	1.46363	146008	hsa-miR-26b-5p	down
73	-4.72141	-1.97172	-6.91716	1.44668e-05	0.000323994	3.43497	11065	hsa-miR-335-5p	down
103	-4.65524	-0.0385533	-6.29238	3.63792e-05	0.000531142	2.50981	147198	hsa-miR-26a-5p	down
19	-4.47898	-1.80588	-9.08699	8.52884e-07	8.58739e-05	6.23584	168616	hsa-miR-4536-3p	down
43	-4.20469	-3.83911	-7.64027	5.29926e-06	0.000208338	4.43666	42496	hsa-miR-181c-5p	down
129	-4.19398	2.03044	-5.8507	7.2091e-05	0.000812306	1.82135	29802	hsa-miR-144-3p	down
22	-4.184	-0.986763	-8.90143	1.06467e-06	9.83605e-05	6.01929	46944	hsa-miR-1297	down
12	-4.14772	-0.489488	-9.51871	5.15799e-07	7.54516e-05	6.72456	145676	hsa-miR-30e-3p	down
109	-4.01746	0.764822	-6.2196	4.06431e-05	0.000570015	2.39835	28191	hsa-miR-30e-5p	down
40	-3.99401	1.22474	-7.75252	4.56049e-06	0.00020469	4.58575	46438	hsa-let-7g-5p	down
165	-3.91641	-3.25199	-5.38181	0.000153522	0.00134905	1.05915	148383	hsa-miR-103a-2-5p	down
149	-3.85875	-1.39624	-5.55365	0.000115957	0.00112328	1.3422	169336	hsa-miR-17-5p	down
34	-3.83921	-2.23408	-7.99258	3.3244e-06	0.000172166	4.89905	146049	hsa-miR-28-5p	down
50	-3.80534	2.04256	-7.51206	6.30233e-06	0.000214837	4.26429	169330	hsa-miR-23b-3p	down
250	-3.79601	-2.56644	-4.68732	0.000497498	0.00297725	-0.126502	11073	hsa-miR-34b-5p	down
116	-3.78656	-1.38037	-6.01564	5.56653e-05	0.000702001	2.0818	148430	hsa-miR-374c-5p	down
41	-3.7614	-3.64276	-7.72787	4.71274e-06	0.000208056	4.55315	169072	hsa-miR-3925-3p	down
81	-3.75723	-1.58418	-6.75021	1.84153e-05	0.000361988	3.19328	42965	hsa-miR-424-5p	down
182	-3.74823	-1.02167	-5.21603	0.00020204	0.00160975	0.782114	145943	hsa-miR-100-5p	down
60	-3.68296	-0.383834	-7.17301	1.00647e-05	0.000273779	3.79767	17280	hsa-miR-15b-5p	down
254	-3.6676	-1.35365	-4.65395	0.000527278	0.00308017	-0.185064	168627	hsa-miR-4678	down
277	-3.59875	0.9612	-4.47355	0.000723766	0.00387496	-0.503928	10998	hsa-miR-19b-3p	down
131	-3.58522	-0.61914	-5.84008	7.33113e-05	0.000819201	1.80443	10986	hsa-miR-193a-3p	down
342	-3.58359	-4.05041	-4.14654	0.00129819	0.00578811	-1.0909	168952	hsa-miR-4781-3p	down
32	-3.56834	0.667034	-8.13012	2.78197e-06	0.000153391	5.07518	147162	hsa-let-7a-5p	down
84	-3.56141	-0.948326	-6.70035	1.98056e-05	0.000377393	3.12032	169145	hsa-miR-5000-3p	down
176	-3.48975	2.04812	-5.24762	0.000191682	0.00155598	0.835205	42641	hsa-miR-145-5p	down
200	-3.44826	2.29059	-5.10952	0.000241516	0.0017674	0.602081	17506	hsa-miR-24-3p	down
36	-3.40646	-1.69955	-7.82952	4.11769e-06	0.000198017	4.68706	147880	hsa-miR-323b-3p	down
6	-3.39489	-2.92353	-9.9794	3.07452e-07	7.35254e-05	7.2238	148086	hsa-miR-548aa/hsa-miR-548t-3p	down
105	-3.38763	-0.71727	-6.28221	3.69455e-05	0.000531142	2.49428	148418	hsa-miR-3607-5p	down
234	-3.37102	1.13688	-4.7851	0.000419937	0.00265467	0.0442829	29562	hsa-miR-199a-5p	down
5	-3.34232	2.67918	-10.2354	2.32517e-07	7.35254e-05	7.49175	42923	hsa-miR-30c-5p	down
193	-3.32417	0.317412	-5.1483	0.000226279	0.00169835	0.667818	46483	hsa-miR-27a-3p	down
173	-3.32108	-1.42561	-5.27415	0.000183415	0.00153396	0.87968	32884	hsa-miR-342-3p	down
243	-3.28722	-5.75832	-4.7318	0.000460513	0.00282497	-0.0486699	168773	hsa-miR-5702	down
29	-3.28175	-1.19234	-8.32913	2.15798e-06	0.000132766	5.32577	46801	hsa-miR-106a-5p	down
311	-3.2457	1.54517	-4.33367	0.000927822	0.00455123	-0.753674	13177	hsa-miR-143-3p	down
27	-3.21147	-0.212777	-8.59689	1.54388e-06	0.00011237	5.65517	42708	hsa-miR-99a-5p	down
37	-3.18963	1.98252	-7.81498	4.19768e-06	0.000198266	4.66799	146086	hsa-miR-30a-5p	down
396	-3.12169	1.78547	-3.85607	0.00220283	0.00860992	-1.62023	169129	hsa-miR-4284	down
321	-3.07643	-5.91191	-4.2672	0.00104491	0.00489381	-0.873069	148189	hsa-miR-3681-3p	down
427	-3.02206	1.41289	-3.74452	0.00270456	0.00992288	-1.825	145798	hsa-miR-142-5p	down
302	-3.01825	2.08642	-4.3888	0.000841068	0.00423364	-0.654998	147771	hsa-miR-4328	down
148	-3.0026	-1.17962	-5.56368	0.000114089	0.00110917	1.35858	168645	hsa-miR-378i	down
158	-2.96748	0.856066	-5.46231	0.000134541	0.0012282	1.19227	147199	hsa-miR-27b-3p	down
42	-2.95294	-4.56536	-7.64676	5.2533e-06	0.000208338	4.44531	145727	hsa-miR-501-3p	down
301	-2.94655	-1.43973	-4.40128	0.000822628	0.00416417	-0.632708	147731	hsa-miR-3189-3p	down
316	-2.94247	-1.873	-4.30114	0.000983321	0.00471189	-0.812047	168749	hsa-miR-138-1-3p	down
33	-2.93552	-2.90381	-8.1276	2.79101e-06	0.000153391	5.07197	42885	hsa-miR-376a-5p	down
559	-2.91981	-3.28626	-3.24978	0.0067899	0.019411	-2.73755	148644	hsa-miR-551b-3p	down
59	-2.91283	-0.768195	-7.28458	8.61422e-06	0.000249442	3.95297	13485	hsa-miR-10a-5p	down
573	-2.87943	-0.184635	-3.2051	0.00738251	0.0206244	-2.81991	10955	hsa-miR-148a-3p	down
24	-2.87675	-1.14238	-8.81297	1.18485e-06	9.83605e-05	5.91466	10925	hsa-miR-10b-5p	down
17	-2.8657	-3.28859	-9.20849	7.38976e-07	8.58739e-05	6.37548	147793	hsa-miR-4252	down
21	-2.82245	0.795013	-9.03842	9.03568e-07	8.69039e-05	6.17953	42738	hsa-miR-340-3p	down
393	-2.81505	-1.56165	-3.86704	0.00215899	0.00847014	-1.60014	147978	hsa-miR-3140-3p	down
435	-2.81477	-3.63947	-3.69628	0.0029565	0.0106027	-1.91375	11091	hsa-miR-377-3p	down
188	-2.79442	-1.06818	-5.17736	0.000215525	0.00165853	0.716937	30493	hsa-miR-548a-5p	down
52	-2.78277	1.89045	-7.476	6.61952e-06	0.000220079	4.21542	169385	hsa-miR-4500	down
455	-2.77585	-1.86863	-3.62473	0.00337513	0.0116164	-2.04555	169339	hsa-miR-5579-3p	down
63	-2.7668	-0.259623	-7.07185	1.16056e-05	0.000294332	3.65536	168818	hsa-miR-4774-5p	down
97	-2.765	-4.56087	-6.37174	3.22643e-05	0.000503533	2.63047	169349	hsa-miR-4517	down
832	-2.75959	-3.24147	-2.35746	0.0358246	0.0706264	-4.34442	148474	hsa-miR-3622a-5p	down
410	-2.74797	2.17752	-3.80626	0.0024139	0.00910455	-1.71159	11040	hsa-miR-29b-3p	down
11	-2.72832	-2.76929	-9.61129	4.64141e-07	7.35254e-05	6.82669	169109	hsa-miR-5003-5p	down
232	-2.72354	-4.1568	-4.79191	0.000415029	0.00263941	0.0561329	33902	hsa-miR-128	down
8	-2.68582	-1.66231	-9.81527	3.68872e-07	7.35254e-05	7.04849	148386	hsa-miR-2964a-5p	down
434	-2.6673	-4.83232	-3.69663	0.00295458	0.0106027	-1.9131	42523	hsa-miR-26b-3p	down
177	-2.63611	-5.28694	-5.24601	0.000192198	0.00155598	0.832496	145741	hsa-miR-545-3p	down
523	-2.62809	2.21093	-3.40098	0.00511772	0.0156971	-2.45848	11041	hsa-miR-29c-3p	down
15	-2.61707	-1.49705	-9.30922	6.56887e-07	8.42379e-05	6.48999	148215	hsa-miR-3591-3p	down
430	-2.61495	-1.70817	-3.72716	0.00279261	0.0101904	-1.85693	11074	hsa-miR-34c-5p	down
96	-2.56748	-1.06231	-6.38079	3.18269e-05	0.000501228	2.64418	146121	hsa-miR-1470	down
108	-2.56114	-0.844655	-6.24664	3.90004e-05	0.000549885	2.43984	148625	hsa-miR-941	down
100	-2.54309	0.50059	-6.32468	3.46409e-05	0.000525207	2.55903	27229	hsa-miR-511	down
83	-2.54033	1.04179	-6.73423	1.88494e-05	0.000362582	3.16993	146068	hsa-miR-1915-3p	down
48	-2.53416	-3.42239	-7.53159	6.13731e-06	0.000214343	4.29068	148610	hsa-miR-26a-1-3p	down
206	-2.52833	-1.1774	-5.06899	0.000258595	0.00185654	0.533161	169113	hsa-miR-4755-5p	down
20	-2.51511	-1.05311	-9.07904	8.60971e-07	8.58739e-05	6.22663	168670	hsa-miR-4694-5p	down
68	-2.51306	0.671667	-7.02438	1.24136e-05	0.000294478	3.58809	42630	hsa-miR-140-3p	down
164	-2.50948	-2.68867	-5.38516	0.000152677	0.00134905	1.06472	168872	hsa-miR-24-1-5p	down
376	-2.50752	-0.104489	-3.97443	0.00177406	0.00730512	-1.40379	168819	hsa-miR-200a-3p	down
370	-2.50042	1.01873	-4.0036	0.00168223	0.00703453	-1.35059	147743	hsa-miR-4275	down
420	-2.49786	-1.7316	-3.76689	0.00259532	0.009627	-1.78389	169101	hsa-miR-4469	down
236	-2.49709	-1.88661	-4.77306	0.000428762	0.0026978	0.0233214	168584	hsa-miR-5587-3p	down
55	-2.49061	-1.15736	-7.38419	7.50667e-06	0.000240088	4.09016	168914	hsa-miR-5689	down
502	-2.4898	-4.25425	-3.48551	0.00437149	0.0138826	-2.3024	169186	hsa-miR-4520a-3p	down
38	-2.4872	-3.28637	-7.80206	4.27012e-06	0.000198266	4.65102	10988	hsa-miR-194-5p	down
28	-2.47933	-3.8824	-8.52046	1.69741e-06	0.000117067	5.56203	148338	hsa-miR-3064-3p	down
413	-2.47749	-3.12054	-3.7901	0.00248676	0.00931409	-1.74126	17752	hsa-let-7f-5p	down
89	-2.4278	-0.0636337	-6.52117	2.57967e-05	0.000451369	2.85517	11083	hsa-miR-371a-3p	down
79	-2.42722	-1.37558	-6.77913	1.76569e-05	0.000352222	3.23542	46800	hsa-miR-1224-3p	down
71	-2.42385	-1.3025	-7.00855	1.26961e-05	0.00029731	3.56558	42476	hsa-miR-374b-3p	down
64	-2.39936	-1.737	-7.06801	1.16689e-05	0.000294332	3.64993	148599	hsa-miR-3680-5p	down
147	-2.39178	-0.0593721	-5.58454	0.000110301	0.00108015	1.39263	11260	hsa-miR-151a-5p	down
26	-2.39104	-3.77949	-8.66179	1.42517e-06	0.00010661	5.7337	168930	hsa-miR-5582-5p	down
150	-2.37645	0.569212	-5.54979	0.000116685	0.00112629	1.33588	169214	hsa-miR-4638-5p	down
146	-2.29961	-3.99103	-5.58736	0.000109801	0.00107918	1.39721	168983	hsa-miR-2964a-3p	down
114	-2.29008	0.886057	-6.07618	5.06735e-05	0.000657593	2.17639	147600	hsa-miR-4292	down
86	-2.28874	-2.38363	-6.54553	2.48802e-05	0.000446682	2.89149	145822	hsa-miR-214-5p	down
285	-2.28514	-3.59833	-4.44079	0.000766952	0.00402099	-0.562229	168667	hsa-miR-4999-3p	down
93	-2.28219	-2.1325	-6.41854	3.00712e-05	0.000490798	2.7012	42666	hsa-miR-26a-2-3p	down
752	-2.26116	3.27056	-2.57657	0.0239184	0.0521134	-3.96123	42744	hsa-miR-23a-3p	down
115	-2.24072	-1.22654	-6.03693	5.38532e-05	0.00068733	2.11513	29852	hsa-miR-9-3p	down
169	-2.22767	0.874313	-5.34883	0.000162091	0.00139908	1.00436	9938	hsa-let-7i-5p	down
325	-2.22262	2.52201	-4.23226	0.00111249	0.00513884	-0.935999	30787	hsa-miR-125b-5p	down
210	-2.21278	-3.50936	-5.05054	0.000266784	0.00188569	0.501714	145715	hsa-miR-648	down
496	-2.20729	-1.64318	-3.49597	0.00428712	0.0137117	-2.28308	13171	hsa-miR-429	down
172	-2.20443	-4.20782	-5.3184	0.000170448	0.001448	0.953646	145717	hsa-miR-516a-3p/hsa-miR-516b-3p	down
175	-2.18851	-2.82731	-5.25336	0.00018986	0.00155598	0.844839	13179	hsa-miR-455-5p	down
92	-2.17419	-1.69477	-6.42507	2.9778e-05	0.000488976	2.71104	169132	hsa-miR-382-3p	down
82	-2.17179	-3.41785	-6.74139	1.86536e-05	0.000362582	3.18039	145972	hsa-miR-141-5p	down
58	-2.16702	-3.48368	-7.35214	7.84542e-06	0.000240088	4.04618	147556	hsa-miR-4254	down
459	-2.1631	-2.34353	-3.60978	0.00346996	0.0118436	-2.0731	169289	hsa-miR-4692	down
87	-2.16034	1.88373	-6.5367	2.52084e-05	0.000449578	2.87833	147631	hsa-miR-4258	down
387	-2.15086	1.94062	-3.9053	0.00201284	0.0080424	-1.53009	11024	hsa-miR-223-3p	down
136	-2.13755	1.00809	-5.67678	9.50795e-05	0.00100411	1.54237	11014	hsa-miR-214-3p	down
741	-2.13416	1.47977	-2.60089	0.0228626	0.050425	-3.91806	169407	hsa-miR-4301	down
616	-2.13146	-5.31584	-3.01614	0.0105212	0.0276654	-3.16717	148082	hsa-miR-3663-3p	down
876	-2.12865	-5.51263	-2.21126	0.0467407	0.0874115	-4.5932	145641	hsa-miR-369-5p	down
551	-2.1208	1.22348	-3.28091	0.00640555	0.0186287	-2.68014	10306	hsa-miR-146b-5p	down
270	-2.10893	-5.80095	-4.55579	0.000626135	0.00346239	-0.3581	168737	hsa-miR-5685	down
199	-2.09991	-2.12233	-5.11408	0.000239667	0.00175865	0.609832	148327	hsa-miR-3651	down
862	-2.08758	-4.92415	-2.24328	0.0441085	0.0835919	-4.53925	148595	hsa-miR-34a-3p	down
666	-2.06565	-0.839404	-2.83213	0.0148526	0.0360994	-3.50263	147627	hsa-miR-4294	down
283	-2.0554	-2.52403	-4.44712	0.000758404	0.00400467	-0.550955	17818	hsa-miR-27a-5p	down
184	-2.04325	-1.42849	-5.20549	0.000205625	0.00162156	0.764372	148371	hsa-miR-3620	down
518	-2.04073	0.422058	-3.41789	0.00495874	0.0153153	-2.42726	169014	hsa-miR-4714-3p	down
85	-2.03873	-0.301492	-6.58452	2.34841e-05	0.000429714	2.94945	168650	hsa-miR-3121-5p	down
409	-2.03245	-0.275885	-3.80785	0.00240687	0.0090944	-1.70868	147735	hsa-miR-4289	down
379	-2.01128	0.892649	-3.94265	0.00187999	0.00765934	-1.46182	10985	hsa-miR-191-5p	down
425	-2.00602	-0.241278	-3.75087	0.00267311	0.00983425	-1.81333	169303	hsa-miR-378g	down
66	-2.00542	0.284314	-7.05988	1.18039e-05	0.000294332	3.63843	42532	hsa-miR-22-5p	down
141	-1.99532	-1.74098	-5.62306	0.000103653	0.0010481	1.45531	169049	hsa-miR-3162-3p	down
596	-1.99444	-6.13884	-3.11244	0.00878282	0.0236521	-2.99045	146148	hsa-miR-548q	down
541	-1.97258	-1.17206	-3.32723	0.00587377	0.0174592	-2.59464	17676	hsa-miR-152	down
497	-1.966	-3.03584	-3.49129	0.00432465	0.0137893	-2.29172	145971	hsa-miR-611	down
355	-1.96454	2.76965	-4.06796	0.00149656	0.00645409	-1.23346	168687	hsa-miR-29a-3p	down
397	-1.95875	-0.128562	-3.85518	0.00220645	0.00861154	-1.62186	19585	hsa-miR-148b-3p	down
510	-1.94376	0.380499	-3.46026	0.004582	0.014348	-2.34901	168586	hsa-miR-34a-5p	down
168	-1.93904	-3.75904	-5.35033	0.000161691	0.00139908	1.00685	147933	hsa-miR-4282	down
209	-1.93601	-2.48401	-5.05369	0.000265363	0.00188058	0.507102	147262	hsa-miR-548h-3p/hsa-miR-548z	down
524	-1.93462	-6.39981	-3.39839	0.00514254	0.0157552	-2.46327	42970	hsa-miR-744-3p	down
196	-1.93373	0.636468	-5.13338	0.000232017	0.00172128	0.642554	46515	hsa-miR-1537	down
374	-1.93085	-1.88441	-3.98259	0.00174785	0.0072194	-1.3889	147909	hsa-miR-1273d	down
104	-1.92823	-1.87486	-6.2907	3.64719e-05	0.000531142	2.50725	148358	hsa-miR-3657	down
448	-1.92749	-0.0864758	-3.64309	0.00326225	0.0113946	-2.01171	19582	hsa-miR-106b-5p	down
353	-1.90743	1.48711	-4.0839	0.00145392	0.00629488	-1.20449	46258	hsa-miR-1184	down
112	-1.90565	-0.136091	-6.14179	4.57938e-05	0.000607501	2.2783	168909	hsa-miR-3152-5p	down
912	-1.88949	-6.50018	-2.10135	0.0569475	0.10224	-4.7758	168671	hsa-miR-3140-5p	stable
107	-1.88583	-0.136019	-6.27983	3.70793e-05	0.000531142	2.49064	168811	hsa-miR-1255b-2-3p	down
230	-1.88439	-1.01433	-4.79732	0.000411168	0.00263011	0.0655533	145677	hsa-miR-139-5p	down
174	-1.88429	-2.09358	-5.26709	0.000185578	0.00153773	0.867854	42551	hsa-miR-122-3p	down
436	-1.88134	-3.87711	-3.69581	0.00295909	0.0106027	-1.91462	168575	hsa-miR-4763-5p	down
78	-1.87436	-0.666385	-6.82144	1.66063e-05	0.000338793	3.29688	148288	hsa-miR-550b-3p	down
126	-1.87347	-1.74755	-5.89118	6.76348e-05	0.000778378	1.88564	148052	hsa-miR-374c-3p	down
377	-1.87305	3.9412	-3.97025	0.00178762	0.0073497	-1.41141	145831	hsa-miR-625-5p	down
341	-1.86716	-1.35017	-4.16195	0.00126258	0.00564805	-1.063	14300	hsa-miR-29c-5p	down
133	-1.86341	3.05459	-5.8045	7.75587e-05	0.000849047	1.74768	145705	hsa-miR-431-5p	down
127	-1.86308	0.394638	-5.87093	6.9826e-05	0.000793424	1.85351	148217	hsa-miR-23c	down
486	-1.85296	-2.24238	-3.5173	0.00412027	0.0133525	-2.24371	169416	hsa-miRPlus-A1086	down
216	-1.84348	2.18756	-4.95902	0.000311615	0.00213532	0.345058	145820	hsa-let-7c	down
320	-1.81006	-2.44094	-4.27017	0.00103937	0.00488488	-0.867734	17624	hsa-miR-532-5p	down
167	-1.80914	-2.77007	-5.36512	0.000157796	0.00137969	1.03145	168747	hsa-miR-4520b-3p	down
144	-1.80603	-2.10833	-5.61687	0.000104693	0.0010481	1.44525	169098	hsa-miR-3691-3p	down
565	-1.78578	-4.77349	-3.23298	0.00700688	0.0198627	-2.76853	42556	hsa-miR-889	down
154	-1.75039	-0.911318	-5.48083	0.000130535	0.00121637	1.22277	148118	hsa-miR-676-5p	down
226	-1.74359	-3.098	-4.88003	0.000356652	0.00235408	0.208942	147360	hsa-miRPlus-J1004	down
584	-1.74039	-3.12385	-3.15286	0.00814189	0.0223508	-2.91611	145995	hsa-miR-196b-3p	down
120	-1.73239	0.0184679	-5.93401	6.32348e-05	0.000755833	1.9534	148285	hsa-miR-3941	down
166	-1.73008	-1.60299	-5.38074	0.000153791	0.00134905	1.05739	31867	hsa-miR-145-3p	down
125	-1.72366	-1.06379	-5.89307	6.74343e-05	0.000778378	1.88863	169274	hsa-miR-5196-3p	down
137	-1.72152	-1.68243	-5.66861	9.63328e-05	0.00101338	1.52916	17660	hsa-miR-550a-3p	down
337	-1.72067	-3.39531	-4.18083	0.00122033	0.00549557	-1.02886	169080	hsa-miR-4684-5p	down
598	-1.71451	-2.73054	-3.10974	0.00882745	0.0237249	-2.99541	147905	hsa-miR-3139	down
352	-1.71303	3.01047	-4.08479	0.00145157	0.00629482	-1.20287	148221	hsa-miR-3650	down
225	-1.70788	-1.29108	-4.88176	0.000355596	0.00235287	0.211932	168614	hsa-miR-5197-5p	down
117	-1.70256	-1.57906	-5.98488	5.83988e-05	0.000720125	2.03353	169293	hsa-miR-4661-3p	down
314	-1.69401	-0.554884	-4.30536	0.000975937	0.0047016	-0.804474	145826	hsa-miR-18b-3p	down
586	-1.67517	-5.84004	-3.14549	0.00825516	0.0225571	-2.92967	11140	hsa-miR-508-3p	down
829	-1.66767	-2.77861	-2.36297	0.0354651	0.070123	-4.33492	46738	hsa-miR-1182	down
134	-1.66417	-0.871558	-5.76159	8.30309e-05	0.000905272	1.67896	168910	hsa-miR-4735-5p	down
260	-1.66022	3.73807	-4.60267	0.00057671	0.00326816	-0.275314	42672	hsa-miR-323b-5p	down
517	-1.65967	3.46586	-3.43098	0.00483914	0.0149963	-2.40309	168919	hsa-miR-4456	down
204	-1.64827	-0.209557	-5.07161	0.000257451	0.00185654	0.537633	10977	hsa-miR-183-5p	down
203	-1.64788	1.88344	-5.07313	0.00025679	0.00185654	0.540223	168904	hsa-miR-4473	down
318	-1.64343	1.46664	-4.28732	0.00100794	0.00477045	-0.83689	169034	hsa-miR-642b-5p	down
219	-1.62192	-2.07091	-4.94317	0.000320151	0.00216625	0.317807	30592	hsa-miR-599	down
401	-1.6206	-1.11854	-3.83628	0.00228434	0.00883871	-1.65652	46281	hsa-miR-1291	down
754	-1.59835	-4.5333	-2.57366	0.024048	0.0523112	-3.96639	42810	hsa-miR-149-5p	down
442	-1.58763	-3.35637	-3.67261	0.00308874	0.010916	-1.95732	168945	hsa-miR-326	down
575	-1.57697	-4.78046	-3.20135	0.0074346	0.0207261	-2.82682	168591	hsa-miR-4789-3p	down
331	-1.56216	-1.79335	-4.21032	0.00115723	0.00527315	-0.975579	145914	hsa-miR-135b-5p	down
779	-1.56099	-3.71306	-2.4925	0.0279465	0.0585293	-4.10955	46368	hsa-miR-1282	down
336	-1.56026	-0.93034	-4.18405	0.00121326	0.0054729	-1.02303	42839	hsa-miR-135a-5p	down
782	-1.55923	-2.03823	-2.49117	0.0280153	0.0585293	-4.11188	42827	hsa-miR-652-3p	down
366	-1.55884	-2.78489	-4.03318	0.00159411	0.00674592	-1.29672	146137	hsa-miR-133a	down
755	-1.55689	-2.70447	-2.56587	0.0243979	0.0529729	-3.98019	17944	hsa-miR-337-5p	down
207	-1.55162	1.77604	-5.06455	0.000260537	0.00186108	0.525612	10919	hsa-miR-103a-3p	down
615	-1.54522	-5.32654	-3.02985	0.0102542	0.0270201	-3.14205	169365	hsa-miR-3974	down
183	-1.54395	-2.37646	-5.21244	0.000203254	0.00161464	0.776072	169141	hsa-miR-4423-3p	down
650	-1.53021	-1.7703	-2.8794	0.0135948	0.0338315	-3.41679	169172	hsa-miR-4445-3p	down
536	-1.52495	-2.95504	-3.34686	0.00566216	0.0169236	-2.55841	42553	hsa-miR-216a	down
205	-1.52208	-2.72083	-5.06949	0.000258375	0.00185654	0.53402	147649	hsa-miR-500a-5p/hsa-miR-500b	down
307	-1.52087	-1.24315	-4.34841	0.000903757	0.00448217	-0.727263	168745	hsa-miR-4667-3p	down
156	-1.52062	-1.74494	-5.46812	0.000133269	0.0012282	1.20186	147857	hsa-miR-3130-5p	down
571	-1.51986	1.93801	-3.21372	0.00726428	0.0203778	-2.80403	168928	hsa-miR-4431	down
195	-1.51231	-3.07067	-5.13353	0.00023196	0.00172128	0.642803	46567	hsa-miR-3176	down
960	-1.50682	-5.09095	-1.93042	0.0770303	0.131961	-5.05093	168622	hsa-miR-4652-5p	stable
367	-1.50352	-4.199	-4.03145	0.00159914	0.00674997	-1.29987	169254	hsa-miR-4762-3p	down
237	-1.5026	-0.592071	-4.76855	0.000432122	0.0027126	0.0154564	168611	hsa-miR-4753-3p	down
837	-1.49116	2.81069	-2.33263	0.037489	0.0734774	-4.38711	10946	hsa-miR-141-3p	down
621	-1.49002	1.85118	-2.99679	0.01091	0.0285111	-3.2026	147667	hsa-miR-3182	down
700	-1.48965	-1.23517	-2.72935	0.0179984	0.0418207	-3.68829	30687	hsa-miR-93-5p	down
241	-1.4836	1.47817	-4.73808	0.000455523	0.00281358	-0.0376903	168590	hsa-miR-4520a-5p/hsa-miR-4520b-5p	down
690	-1.47467	-4.37395	-2.74976	0.0173255	0.040807	-3.65154	148181	hsa-miR-3545-5p	down
345	-1.47391	-4.25902	-4.13911	0.00131572	0.00583727	-1.10435	147540	hsa-miR-4310	down
369	-1.47079	2.98891	-4.00399	0.00168102	0.00703453	-1.34987	168871	hsa-miR-151a-5p/hsa-miR-151b	down
441	-1.47054	2.86746	-3.67416	0.00307991	0.0109134	-1.95447	10928	hsa-miR-125a-5p	down
602	-1.47001	-4.05295	-3.0977	0.00902907	0.0241703	-3.01755	168633	hsa-miR-3190-5p	down
424	-1.46947	3.21662	-3.75206	0.00266723	0.00982606	-1.81114	147165	hsa-let-7b-5p	down
426	-1.46598	-3.65284	-3.74543	0.00270003	0.00991976	-1.82333	168742	hsa-miR-4722-3p	down
227	-1.46251	3.58061	-4.86813	0.000364004	0.00239673	0.188372	169360	hsa-miR-4445-5p	down
223	-1.45749	-0.762462	-4.90679	0.000340676	0.00227653	0.255149	148393	hsa-miR-676-3p	down
552	-1.45391	-1.37526	-3.27907	0.00642757	0.0186725	-2.68352	17592	hsa-miR-604	down
499	-1.44856	-1.15915	-3.49103	0.00432677	0.0137893	-2.29221	42705	hsa-miR-191-3p	down
468	-1.44298	-0.319124	-3.58626	0.00362471	0.0121713	-2.11647	148678	hsa-miR-301a-5p	down
261	-1.44045	-2.63909	-4.60173	0.000577662	0.00326816	-0.276974	42792	hsa-miR-29b-2-5p	down
159	-1.43755	1.38881	-5.45669	0.000135781	0.00123533	1.18302	147776	hsa-miR-4317	down
239	-1.43741	-0.877093	-4.7438	0.000451035	0.00279747	-0.0277127	168648	hsa-miR-4687-5p	down
264	-1.4366	1.6472	-4.5873	0.000592456	0.00332393	-0.302437	148156	hsa-miR-3686	down
635	-1.42518	-1.28274	-2.93876	0.0121639	0.0310203	-3.30865	168721	hsa-miR-4701-5p	down
419	-1.42462	0.270704	-3.76715	0.00259408	0.009627	-1.78341	168796	hsa-miR-3664-3p	down
948	-1.41857	-0.179653	-1.9815	0.0704321	0.122134	-4.96993	10952	hsa-miR-146a-5p	stable
579	-1.41789	-2.44031	-3.19147	0.00757349	0.0210262	-2.84502	148640	hsa-miR-34b-3p	down
429	-1.40973	1.12301	-3.7348	0.00275351	0.010075	-1.84288	168564	hsa-miR-548at-5p	down
390	-1.40837	3.66025	-3.88764	0.002079	0.00823344	-1.56242	148317	hsa-miR-3621	down
246	-1.40177	-0.780954	-4.72169	0.000468662	0.00284284	-0.066343	169310	hsa-miR-3913-3p	down
443	-1.39766	-2.49072	-3.65584	0.0031861	0.0112013	-1.98821	46249	hsa-miR-449b-5p	down
753	-1.39677	0.945118	-2.57477	0.0239983	0.0522453	-3.96442	169076	hsa-miR-345-3p	down
276	-1.39057	-2.19415	-4.47663	0.00071984	0.00386161	-0.498455	168583	hsa-miR-539-3p	down
877	-1.38541	0.158215	-2.20703	0.0470995	0.0880052	-4.6003	11182	hsa-miR-98	down
151	-1.38529	-0.0235274	-5.52595	0.000121289	0.00116654	1.29686	42446	hsa-miR-576-5p	down
240	-1.37651	1.2119	-4.74369	0.000451121	0.00279747	-0.0279045	168768	hsa-miR-4423-5p	down
245	-1.36588	-2.07934	-4.72197	0.000468434	0.00284284	-0.065853	169064	hsa-miR-4778-3p	down
412	-1.36261	-0.31596	-3.7903	0.00248581	0.00931409	-1.74088	147752	hsa-miR-4302	down
208	-1.36251	-0.808609	-5.06003	0.000262536	0.00186546	0.517903	169136	hsa-miR-5006-3p	down
691	-1.35823	-2.90676	-2.749	0.0173502	0.040807	-3.65292	46210	hsa-miR-1249	down
798	-1.35396	-4.33555	-2.45788	0.0297897	0.0612395	-4.17017	147187	hsa-miR-215	down
849	-1.35172	-2.76903	-2.30354	0.0395326	0.0763163	-4.4369	169149	hsa-miR-4659b-5p	down
349	-1.34918	4.80935	-4.12604	0.00134717	0.00591597	-1.12804	168850	hsa-miR-3191-5p	down
592	-1.34247	-3.16627	-3.13473	0.00842339	0.0228671	-2.94947	169108	hsa-miR-4713-5p	down
338	-1.33711	-3.58113	-4.17351	0.00123653	0.00555502	-1.04209	15619	hsa-miR-649	down
723	-1.333	1.5801	-2.66219	0.020399	0.0460855	-3.80876	17427	hsa-miR-200c-3p	down
440	-1.32206	-2.12588	-3.67886	0.00305327	0.0108333	-1.94582	169258	hsa-miR-5692c	down
303	-1.32133	-1.28611	-4.37844	0.000856704	0.0043043	-0.673517	148167	hsa-miR-3670	down
624	-1.3199	-3.18477	-2.99104	0.0110282	0.0286946	-3.21311	147846	hsa-miR-4313	down
288	-1.31725	0.137331	-4.4324	0.000778436	0.00405936	-0.577178	42627	hsa-miR-212-3p	down
458	-1.31177	-3.90387	-3.60995	0.00346887	0.0118436	-2.07279	169173	hsa-miR-5590-3p	down
928	-1.30564	-1.54516	-2.05324	0.0620423	0.109633	-4.85438	14272	hsa-miR-542-3p	stable
480	-1.30327	-3.85281	-3.54907	0.00388393	0.0127554	-2.18508	146190	hsa-miR-3927	down
574	-1.3005	-4.31547	-3.20453	0.00739046	0.0206244	-2.82096	146000	hsa-miR-1911-5p	down
767	-1.29381	1.04549	-2.53442	0.0258617	0.0552189	-4.03577	145968	hsa-let-7d-5p	down
799	-1.29164	-2.77779	-2.45531	0.029931	0.0614071	-4.17466	46747	hsa-miR-1263	down
578	-1.28895	-3.01685	-3.19545	0.00751726	0.0208916	-2.83769	169047	hsa-miR-4665-3p	down
299	-1.28182	-2.23367	-4.40463	0.000817742	0.00415506	-0.626718	146178	hsa-miR-502-3p	down
324	-1.28015	0.142395	-4.23366	0.0011097	0.00513475	-0.933477	169123	hsa-miR-3184-3p	down
717	-1.27698	1.46954	-2.6934	0.0192466	0.0440367	-3.75286	19596	hsa-miR-30d-5p	down
339	-1.27594	1.29311	-4.17301	0.00123766	0.00555502	-1.043	168621	hsa-miR-4796-5p	down
295	-1.27161	0.419846	-4.41243	0.000806503	0.00413177	-0.612802	169282	hsa-miR-4290	down
411	-1.2681	2.23378	-3.8032	0.00242751	0.00913029	-1.7172	147186	hsa-miR-200b-3p	down
555	-1.26714	-4.11725	-3.25971	0.0066648	0.0191551	-2.71924	148398	hsa-miR-3908	down
354	-1.25785	-0.31305	-4.08105	0.00146145	0.00631733	-1.20967	14328	hsa-miR-124-3p	down
296	-1.25299	-2.33907	-4.41204	0.000807057	0.00413177	-0.613491	147755	hsa-miR-378c	down
375	-1.25008	-1.064	-3.97489	0.00177255	0.00730512	-1.40294	147862	hsa-miR-3158-3p	down
451	-1.2437	-4.74333	-3.6266	0.00336344	0.0116164	-2.0421	169046	hsa-miR-4715-5p	down
249	-1.24329	0.941488	-4.70514	0.000482324	0.00289933	-0.0952949	169319	hsa-miR-3136-3p	down
768	-1.2369	-2.51806	-2.53405	0.0258794	0.0552189	-4.03642	168812	hsa-miR-875-3p	down
509	-1.23459	-1.74194	-3.46044	0.0045805	0.014348	-2.34869	169152	hsa-miR-5690	down
780	-1.23361	1.39438	-2.49221	0.0279612	0.0585293	-4.11005	11104	hsa-miR-422a	down
422	-1.2284	-4.44277	-3.75991	0.00262892	0.00972483	-1.79671	145889	hsa-miR-196b-5p	down
712	-1.22174	-0.589397	-2.70369	0.0188809	0.0434213	-3.7344	169242	hsa-miR-5686	down
636	-1.21811	-2.78629	-2.93309	0.0122937	0.0313217	-3.31899	168657	hsa-miR-5001-3p	down
266	-1.21731	-1.21167	-4.57551	0.000604831	0.00337928	-0.32325	147820	hsa-miR-3133	down
791	-1.21608	0.21711	-2.4685	0.0292121	0.0603747	-4.1516	11018	hsa-miR-218-5p	down
394	-1.21443	-0.0390747	-3.86658	0.00216078	0.00847014	-1.60097	14301	hsa-miR-361-5p	down
280	-1.21046	0.547849	-4.46633	0.000733058	0.00389963	-0.516761	169243	hsa-miR-3682-5p	down
465	-1.21043	-0.701064	-3.59098	0.00359309	0.0121149	-2.10776	169266	hsa-miR-378d	down
197	-1.19339	1.99173	-5.12753	0.000234308	0.00173349	0.632645	147916	hsa-miR-3126-3p	down
875	-1.18873	-4.8005	-2.21373	0.0465328	0.0870833	-4.58905	169003	hsa-miR-4744	down
462	-1.18223	4.85661	-3.59449	0.00356979	0.012091	-2.1013	147879	hsa-miR-3132	down
358	-1.18034	-2.60491	-4.05873	0.00152182	0.00653629	-1.25022	146005	hsa-miR-3129-5p	down
460	-1.17465	2.83674	-3.60143	0.00352415	0.0119982	-2.08851	169380	hsa-miR-3124-3p	down
432	-1.16991	-3.58959	-3.70951	0.00288511	0.010443	-1.8894	45745	hsa-miR-302f	down
770	-1.16413	-2.83171	-2.51448	0.0268337	0.0568553	-4.07091	28884	hsa-miR-876-3p	down
835	-1.16349	0.384398	-2.34733	0.0364952	0.0717383	-4.36186	147616	hsa-miR-4291	down
556	-1.16232	-5.50101	-3.2571	0.00669742	0.0192078	-2.72405	46717	hsa-miR-1256	down
705	-1.1612	-3.89445	-2.71956	0.0183302	0.0424447	-3.70589	17853	hsa-miR-30d-3p	down
483	-1.16101	-1.52385	-3.52413	0.00406831	0.01328	-2.23112	169262	hsa-miR-5009-5p	down
298	-1.14664	-0.231983	-4.40543	0.000816583	0.00415506	-0.625291	169307	hsa-miR-4685-3p	down
456	-1.14651	-1.23256	-3.62435	0.00337751	0.0116164	-2.04625	148353	hsa-miR-3681-5p	down
400	-1.14565	-1.0951	-3.83737	0.00227977	0.00883368	-1.65451	46929	hsa-miR-548n	down
655	-1.13892	0.751808	-2.86631	0.0139321	0.0343926	-3.44058	17961	hsa-miR-629-5p	down
289	-1.13614	1.88376	-4.42745	0.000785292	0.00407474	-0.585997	42442	hsa-miR-498	down
404	-1.13142	-0.889629	-3.83246	0.00230042	0.00885137	-1.66352	28966	hsa-miR-574-3p	down
433	-1.12237	-4.0291	-3.70393	0.00291499	0.0105229	-1.89966	42732	hsa-miR-532-3p	down
493	-1.12075	-0.723845	-3.50042	0.00425181	0.0136436	-2.27488	33407	hsa-miR-626	down
275	-1.12039	-1.48202	-4.47834	0.00071767	0.00385765	-0.495417	29736	hsa-miR-656	down
543	-1.11932	-1.63861	-3.31292	0.00603309	0.017854	-2.62105	147832	hsa-miR-4326	down
716	-1.11903	-5.83794	-2.69453	0.0192064	0.043982	-3.75085	46779	hsa-miR-1206	down
361	-1.11718	5.01166	-4.0437	0.00156394	0.00668522	-1.27758	168978	hsa-miR-371b-5p	down
622	-1.11633	-2.03424	-2.99568	0.0109328	0.0285111	-3.20463	42451	hsa-miR-139-3p	down
632	-1.11561	0.687306	-2.9452	0.0120179	0.0307937	-3.29689	168570	hsa-miR-2682-3p	down
868	-1.10745	-4.1399	-2.22821	0.0453296	0.0854251	-4.56468	169298	hsa-miR-4433-5p	down
507	-1.10644	0.0814331	-3.47083	0.00449263	0.0141812	-2.3295	145701	hsa-miR-668	down
494	-1.1042	-2.25262	-3.50022	0.00425339	0.0136436	-2.27525	146160	hsa-miR-133b	down
511	-1.09448	0.193737	-3.4578	0.00460312	0.0143974	-2.35357	147608	hsa-miR-4307	down
464	-1.09045	-0.469616	-3.59229	0.00358441	0.0121114	-2.10536	11078	hsa-miR-365a-3p/hsa-miR-365b-3p	down
490	-1.08341	-1.63947	-3.50919	0.00418296	0.0134907	-2.25869	169223	hsa-miR-4680-3p	down
784	-1.07976	-0.0523547	-2.49033	0.0280584	0.0585293	-4.11335	148624	hsa-miR-942	down
672	-1.07968	-5.40313	-2.81767	0.0152601	0.036824	-3.52884	11139	hsa-miR-507	down
417	-1.07521	1.03514	-3.77102	0.00257568	0.00959379	-1.77631	169408	hsa-miR-181d	down
347	-1.07343	0.649361	-4.13329	0.00132964	0.00587001	-1.1149	169341	hsa-miR-4632	down
920	-1.07193	-2.00553	-2.0794	0.0592217	0.105409	-4.81176	145746	hsa-let-7i-3p	stable
438	-1.0697	-2.51098	-3.69327	0.00297301	0.0106303	-1.91929	148434	hsa-miR-3692-3p	down
748	-1.06934	0.39198	-2.58167	0.0236933	0.0518748	-3.95219	17848	hsa-miRPlus-A1087	down
922	-1.06102	1.52408	-2.0738	0.0598154	0.106325	-4.82091	42542	hsa-miR-589-5p	stable
1126	-1.05786	-4.07703	-1.43937	0.175106	0.256005	-5.76412	10916	hsa-miR-1	stable
659	-1.05659	-3.02928	-2.85438	0.0142469	0.0350063	-3.46226	17732	hsa-miR-192-5p	down
703	-1.04738	-3.78077	-2.72322	0.0182056	0.0422287	-3.69932	148626	hsa-miR-497-3p	down
392	-1.0396	2.24575	-3.87215	0.00213884	0.00840861	-1.59078	169102	hsa-miR-4639-3p	down
386	-1.03704	-1.31792	-3.90656	0.00200821	0.00803584	-1.52779	42764	hsa-miR-412	down
925	-1.03502	-5.86823	-2.0633	0.0609429	0.107973	-4.83802	17353	hsa-miR-609	stable
637	-1.02805	-2.27348	-2.93238	0.0123103	0.0313342	-3.32029	146115	hsa-miR-940	down
1079	-1.02734	-5.27978	-1.56908	0.142088	0.216427	-5.58867	168587	hsa-miR-4461	stable
838	-1.02556	-0.311642	-2.33206	0.0375277	0.0734996	-4.38808	18739	hsa-miR-186-5p	down
569	-1.02263	-0.796839	-3.21662	0.00722499	0.0203311	-2.79869	168895	hsa-miR-548ag	down
407	-1.0199	2.1854	-3.82019	0.00235287	0.00898003	-1.68602	148247	hsa-miR-2355-3p	down
641	-1.01871	-3.92222	-2.91686	0.0126734	0.0320765	-3.34858	147673	hsa-miR-4262	down
734	-1.01468	-3.32634	-2.63496	0.0214595	0.0478794	-3.85739	42747	hsa-miR-93-3p	down
472	-1.01423	-2.44681	-3.57931	0.00367183	0.0122529	-2.1293	147651	hsa-miR-3123	down
718	-1.00569	-2.74694	-2.67763	0.0198207	0.0451583	-3.78113	169324	hsa-miR-4642	down
1014	-1.00542	0.47266	-1.77775	0.100258	0.162647	-5.28612	169363	hsa-miR-320c	stable
431	-1.0033	-1.08179	-3.71914	0.00283425	0.0102902	-1.87168	168951	hsa-miR-548as-3p	down
884	-1.00242	-4.79728	-2.18214	0.0492632	0.0914936	-4.64198	145757	hsa-miR-33a-3p	down
1236	-1.00185	1.07434	-1.13564	0.277838	0.370039	-6.13088	11022	hsa-miR-221-3p	stable
804	-0.99829	-0.543124	-2.44101	0.0307301	0.0627891	-4.19962	169265	hsa-miR-4733-3p	stable
694	-0.995877	2.60248	-2.73851	0.0176932	0.0414252	-3.6718	168776	hsa-miR-4795-3p	stable
843	-0.993301	-3.03062	-2.31303	0.0388544	0.0753853	-4.42068	168728	hsa-miR-4641	stable
522	-0.990009	1.77515	-3.40622	0.00506792	0.0155798	-2.44881	147706	hsa-miR-4255	stable
713	-0.98096	-0.871194	-2.70224	0.0189321	0.0434849	-3.73701	169235	hsa-miR-4420	stable
439	-0.980759	-0.839524	-3.69266	0.00297633	0.0106303	-1.92041	146096	hsa-miR-764	stable
567	-0.979715	-3.44203	-3.22537	0.00710752	0.0200635	-2.78256	169103	hsa-miR-4652-3p	stable
790	-0.972546	-0.815847	-2.47303	0.0289689	0.059918	-4.14367	168602	hsa-miR-4666a-3p	stable
623	-0.968861	-2.21197	-2.99347	0.0109781	0.028592	-3.20867	147705	hsa-miR-4320	stable
1038	-0.968305	-1.12131	-1.69347	0.115621	0.18305	-5.41114	169221	hsa-miR-4748	stable
728	-0.967762	-1.15817	-2.64506	0.02106	0.0473015	-3.83937	11004	hsa-miR-203	stable
715	-0.963912	-2.50776	-2.70103	0.018975	0.0434959	-3.73919	46806	hsa-miR-1227	stable
858	-0.959891	-0.117221	-2.25005	0.0435704	0.0828386	-4.52781	148098	hsa-miR-374b-5p	stable
645	-0.9581	1.12414	-2.89294	0.0132543	0.0332035	-3.39215	169211	hsa-miR-5704	stable
653	-0.956098	2.89305	-2.868	0.0138881	0.0343757	-3.43752	42829	hsa-miR-127-3p	stable
696	-0.955682	-1.70541	-2.73629	0.0177666	0.0414964	-3.67579	46335	hsa-miR-548m	stable
793	-0.950531	0.216096	-2.46279	0.0295216	0.0609209	-4.1616	145754	hsa-miR-523-3p	stable
554	-0.950064	-3.25778	-3.26575	0.00658987	0.0190005	-2.7081	168823	hsa-miR-4522	stable
642	-0.949673	-2.26425	-2.9161	0.0126916	0.0320925	-3.34998	145753	hsa-miR-484	stable
664	-0.935223	-2.52926	-2.84268	0.0145624	0.0355004	-3.4835	147871	hsa-miR-3180-5p	stable
685	-0.933348	-1.79449	-2.76493	0.0168415	0.0399245	-3.62419	148079	hsa-miR-3673	stable
940	-0.933103	-1.74382	-2.02062	0.0657352	0.114951	-4.90718	17841	hsa-miRPlus-C1100	stable
489	-0.932321	-1.58338	-3.51026	0.0041746	0.0134799	-2.2567	13183	hsa-miR-487a	stable
1144	-0.93106	-5.99802	-1.38478	0.190822	0.274156	-5.83478	147770	hsa-miR-4276	stable
890	-0.929292	-3.51712	-2.1555	0.0516818	0.0949854	-4.68635	42941	hsa-miR-218-1-3p	stable
743	-0.922804	-3.87079	-2.59575	0.023082	0.0507841	-3.9272	42509	hsa-miR-219-5p	stable
733	-0.922228	-0.00616046	-2.63558	0.0214348	0.047864	-3.85629	169154	hsa-miR-4803	stable
595	-0.917636	-3.20804	-3.11552	0.00873224	0.0235395	-2.98478	146064	hsa-miR-718	stable
706	-0.913984	2.7553	-2.71849	0.0183667	0.0424927	-3.70781	168994	hsa-miR-3591-5p	stable
676	-0.911323	-2.63249	-2.80434	0.0156453	0.0375514	-3.55297	42683	hsa-miR-922	stable
1015	-0.908749	-3.20508	-1.77489	0.100748	0.163134	-5.29043	42959	hsa-miR-514a-3p	stable
604	-0.906567	-0.931554	-3.08024	0.00932962	0.0249006	-3.04962	169335	hsa-miR-4699-5p	stable
891	-0.906413	-4.80587	-2.15522	0.0517076	0.0949854	-4.68681	145751	hsa-miR-23b-5p	stable
677	-0.903056	-0.80539	-2.80345	0.0156712	0.0375802	-3.55457	148593	hsa-miR-3605-3p	stable
956	-0.898805	-0.677961	-1.95081	0.0743306	0.128151	-5.01872	147938	hsa-miR-4287	stable
801	-0.895993	-3.89789	-2.45489	0.0299543	0.0614071	-4.17539	168867	hsa-miR-5003-3p	stable
1222	-0.892014	-1.55516	-1.16475	0.266301	0.357859	-6.09865	169179	hsa-miR-4650-5p	stable
1102	-0.891395	-3.42979	-1.49942	0.159088	0.237091	-5.68418	147606	hsa-miR-4259	stable
851	-0.890527	0.737229	-2.28967	0.040544	0.0781009	-4.46055	169189	hsa-miR-4795-5p	stable
893	-0.887905	-1.65247	-2.14827	0.0523572	0.0958518	-4.69835	148038	hsa-miR-3679-3p	stable
892	-0.887214	2.51995	-2.14929	0.0522621	0.095808	-4.69667	42749	hsa-miR-659-3p	stable
815	-0.88654	-4.17524	-2.39468	0.0334624	0.0671993	-4.28014	46634	hsa-miR-1281	stable
697	-0.883427	-3.34179	-2.73502	0.0178088	0.0415461	-3.67808	148643	hsa-miR-642a-5p	stable
820	-0.883058	-3.40018	-2.38821	0.0338616	0.0675977	-4.29133	148349	hsa-miR-3938	stable
725	-0.878554	-3.09475	-2.66008	0.0204793	0.04619	-3.81253	168890	hsa-miR-1306-5p	stable
1150	-0.870079	-4.36871	-1.37187	0.194708	0.278316	-5.85121	168786	hsa-miR-3618	stable
540	-0.869924	-1.28766	-3.33566	0.00578201	0.0172055	-2.57909	42571	hsa-miR-129-1-3p	stable
474	-0.869649	-1.15598	-3.56992	0.00373636	0.0123917	-2.14661	148410	hsa-miR-3676-3p	stable
594	-0.869502	1.30983	-3.1246	0.00858492	0.0232354	-2.9681	147203	hsa-miR-302a-3p	stable
547	-0.862357	-2.46171	-3.29038	0.00629295	0.0184308	-2.66265	169135	hsa-miR-3173-5p	stable
908	-0.857955	-4.73518	-2.11111	0.0559626	0.100808	-4.75975	11168	hsa-miR-520d-3p	stable
852	-0.857875	-3.15435	-2.28003	0.0412614	0.0792561	-4.47696	145970	hsa-miR-129-2-3p	stable
772	-0.856416	-2.58223	-2.50894	0.0271102	0.057277	-4.08066	169090	hsa-miR-5186	stable
774	-0.856071	2.06374	-2.50229	0.0274453	0.0578327	-4.09235	147767	hsa-miR-4279	stable
775	-0.85351	-3.35997	-2.49731	0.0276992	0.0583222	-4.1011	168934	hsa-miR-4999-5p	stable
1107	-0.85064	-5.53986	-1.4802	0.164075	0.243445	-5.71002	46266	hsa-miR-1825	stable
1174	-0.849334	-4.67854	-1.28586	0.222268	0.310622	-5.9577	145756	hsa-miR-488-5p	stable
845	-0.845136	-3.0145	-2.31094	0.0390029	0.0755646	-4.42425	169013	hsa-miR-5195-5p	stable
477	-0.844728	1.50023	-3.56045	0.00380266	0.0125464	-2.16408	27672	hsa-miR-615-3p	stable
658	-0.84444	4.57743	-2.85728	0.0141697	0.034856	-3.45699	169313	hsa-miR-4800-3p	stable
683	-0.842552	0.0253779	-2.77625	0.0164888	0.0391917	-3.60374	145638	hsa-miR-29a-5p	stable
488	-0.841441	1.25883	-3.51324	0.00415155	0.0134215	-2.25121	10923	hsa-miR-107	stable
610	-0.841044	-2.57964	-3.04974	0.00987881	0.0261589	-3.10559	42478	hsa-miR-593-5p	stable
709	-0.840877	-1.74907	-2.71145	0.0186095	0.0429438	-3.72046	147953	hsa-miR-491-5p	stable
887	-0.833196	-0.703947	-2.16438	0.0508638	0.0938193	-4.67159	148402	hsa-miR-3920	stable
663	-0.832791	-0.0899551	-2.84284	0.014558	0.0355004	-3.48321	17882	hsa-miR-20b-3p	stable
936	-0.832337	1.59284	-2.03069	0.064574	0.11326	-4.89092	168597	hsa-miR-5699	stable
818	-0.829776	4.69025	-2.39044	0.0337233	0.0675061	-4.28747	169028	hsa-miR-4708-3p	stable
1143	-0.82943	-4.61993	-1.3875	0.190013	0.273493	-5.83131	146085	hsa-miR-3170	stable
1313	-0.828255	1.48946	-0.89808	0.386454	0.484206	-6.36833	148420	hsa-miR-3607-3p	stable
500	-0.822098	-2.17373	-3.48971	0.00433742	0.0138069	-2.29465	168848	hsa-miR-4700-3p	stable
828	-0.818635	-0.151635	-2.36558	0.0352962	0.0698917	-4.33043	168689	hsa-miR-361-3p	stable
654	-0.818073	3.48906	-2.86747	0.0139018	0.034378	-3.43847	29575	hsa-miR-32-3p	stable
806	-0.817062	-0.980588	-2.43537	0.031051	0.0632528	-4.20945	169184	hsa-miR-1304-3p	stable
789	-0.81318	0.300262	-2.47692	0.0287621	0.0596276	-4.13687	145678	hsa-miR-150-5p	stable
1077	-0.813015	-2.68845	-1.57742	0.14016	0.213732	-5.57703	148272	hsa-miR-3615	stable
591	-0.8128	3.01016	-3.13508	0.00841787	0.0228671	-2.94882	169009	hsa-miR-548ap-5p/hsa-miR-548j	stable
792	-0.805257	0.807309	-2.46433	0.0294379	0.0607948	-4.15891	27533	hsa-miR-320a	stable
824	-0.805069	1.06109	-2.37278	0.0348333	0.0691785	-4.318	168906	hsa-miR-4703-3p	stable
1078	-0.801864	-4.2461	-1.57149	0.141529	0.215698	-5.58531	46406	hsa-miR-500a-3p	stable
763	-0.797256	-1.17975	-2.54364	0.0254239	0.054555	-4.0195	169115	hsa-miR-450a-3p	stable
847	-0.796945	-1.91221	-2.30496	0.0394301	0.0762201	-4.43446	29190	hsa-miR-708-5p	stable
901	-0.78969	-2.37091	-2.12332	0.0547528	0.0991589	-4.73962	168999	hsa-miR-4749-3p	stable
958	-0.783365	0.212841	-1.93731	0.0761086	0.130798	-5.04007	46439	hsa-miR-1243	stable
982	-0.781329	-2.32172	-1.86447	0.0863875	0.144319	-5.15385	168698	hsa-miR-3127-3p	stable
844	-0.773628	-3.77116	-2.31262	0.0388833	0.0753871	-4.42137	168892	hsa-miR-4424	stable
687	-0.772023	-0.880678	-2.76372	0.0168795	0.0399441	-3.62637	168598	hsa-miR-5007-3p	stable
629	-0.771304	1.82738	-2.95686	0.011758	0.0302429	-3.2756	147947	hsa-miR-4308	stable
619	-0.768209	-2.0601	-3.00197	0.0108046	0.0283042	-3.19312	17460	hsa-miR-657	stable
757	-0.765521	1.75571	-2.56329	0.0245147	0.0530691	-3.98475	46324	hsa-miR-320b	stable
916	-0.761665	-2.97156	-2.09429	0.0576702	0.103056	-4.78739	32731	hsa-miR-190b	stable
698	-0.751511	-0.489186	-2.73473	0.0178187	0.0415461	-3.67862	42475	hsa-miR-221-5p	stable
863	-0.748795	1.81873	-2.23888	0.0444621	0.0840846	-4.54669	148621	hsa-miR-892a	stable
660	-0.742813	-1.04731	-2.85326	0.0142768	0.0350477	-3.46429	169206	hsa-miR-4645-3p	stable
927	-0.740436	-1.9875	-2.05404	0.0619542	0.109549	-4.85308	169029	hsa-miR-4471	stable
943	-0.738452	2.47197	-2.00896	0.0671034	0.11704	-4.92594	147588	hsa-miR-4288	stable
740	-0.73844	-1.13745	-2.60349	0.0227523	0.050223	-3.91344	147611	hsa-miR-4305	stable
944	-0.737912	-0.211869	-2.00113	0.0680382	0.118593	-4.93853	168968	hsa-miR-147b	stable
688	-0.735322	0.0348744	-2.75276	0.0172286	0.0406983	-3.64613	17854	hsa-miR-106b-3p	stable
926	-0.734433	0.481455	-2.06175	0.061111	0.1082	-4.84054	169199	hsa-miR-4518	stable
800	-0.734264	-2.49173	-2.45492	0.029953	0.0614071	-4.17536	168962	hsa-miR-548ab	stable
1326	-0.733419	-5.27211	-0.863427	0.404492	0.502211	-6.39896	145835	hsa-miR-509-5p	stable
1147	-0.721487	0.65574	-1.37537	0.193648	0.277391	-5.84677	10975	hsa-miR-182-5p	stable
777	-0.72143	-0.471026	-2.4944	0.0278483	0.0584361	-4.1062	168896	hsa-miR-548ao-3p	stable
809	-0.720668	-2.81078	-2.42971	0.0313758	0.0637218	-4.2193	17851	hsa-miR-200c-5p	stable
746	-0.717856	-1.35586	-2.58807	0.0234133	0.0513872	-3.94083	168644	hsa-miR-4775	stable
803	-0.717458	0.543681	-2.45207	0.0301106	0.0616169	-4.18033	147805	hsa-miR-3183	stable
933	-0.717022	0.821209	-2.04096	0.0634095	0.111536	-4.87431	42530	hsa-let-7a-2-3p	stable
1277	-0.715801	-5.30118	-1.01783	0.328442	0.423001	-6.25448	46695	hsa-miR-1228-3p	stable
634	-0.71355	-2.23566	-2.94324	0.0120621	0.0308466	-3.30047	148641	hsa-miR-518b	stable
710	-0.713064	-1.46371	-2.70525	0.018826	0.0433691	-3.7316	168781	hsa-miR-4776-3p	stable
894	-0.701683	-1.39624	-2.14723	0.0524556	0.0959667	-4.70008	148243	hsa-miR-3689a-3p	stable
1138	-0.701365	-1.90872	-1.39566	0.187599	0.270887	-5.82086	148331	hsa-miR-3655	stable
962	-0.701365	-1.35012	-1.91635	0.0789451	0.134642	-5.07305	29460	hsa-miR-553	stable
1198	-0.699636	-2.79332	-1.21161	0.248516	0.339723	-6.0454	145824	hsa-miR-509-3-5p	stable
932	-0.695463	-2.17824	-2.04255	0.063231	0.111295	-4.87173	42950	hsa-miR-24-2-5p	stable
738	-0.69134	-0.557905	-2.61184	0.0224023	0.0495315	-3.89859	17810	hsa-miR-29b-1-5p	stable
840	-0.689501	2.0587	-2.31939	0.0384059	0.0748387	-4.40979	169185	hsa-miR-5187-3p	stable
1235	-0.689006	-4.86382	-1.13644	0.277518	0.36984	-6.13001	148387	hsa-miR-3942-5p	stable
872	-0.688422	-1.77454	-2.22164	0.0458721	0.0861462	-4.57575	145836	hsa-miR-218-2-3p	stable
826	-0.685694	-0.21164	-2.36884	0.0350861	0.0695779	-4.32481	11134	hsa-miR-502-5p	stable
1129	-0.680447	-3.10868	-1.43041	0.177609	0.258681	-5.77586	145724	hsa-miR-887	stable
652	-0.680429	-0.18379	-2.8713	0.0138025	0.0342266	-3.43151	147915	hsa-miR-3174	stable
902	-0.672967	0.981401	-2.1225	0.054834	0.0992392	-4.74099	145637	hsa-miR-187-3p	stable
1057	-0.67239	-3.27977	-1.64516	0.125336	0.194879	-5.4811	46829	hsa-miR-664-5p	stable
1112	-0.671172	-1.45831	-1.47047	0.166649	0.246382	-5.72301	169263	hsa-miR-4634	stable
1131	-0.671012	0.670608	-1.42144	0.180144	0.261425	-5.78755	168736	hsa-miR-4796-3p	stable
1093	-0.670556	2.53152	-1.52392	0.15292	0.229807	-5.65092	42865	hsa-miR-181a-5p	stable
1427	-0.668481	-2.63311	-0.554459	0.589244	0.672786	-6.62318	11011	hsa-miR-211-5p	stable
1148	-0.66698	-4.01696	-1.37371	0.194149	0.277961	-5.84888	147591	hsa-miR-4283	stable
961	-0.665966	2.74987	-1.91782	0.0787431	0.134382	-5.07074	11052	hsa-miR-31-5p	stable
880	-0.654396	-3.08194	-2.18924	0.0486366	0.0905798	-4.63011	31076	hsa-miR-559	stable
924	-0.646812	1.45279	-2.06428	0.0608374	0.107857	-4.83643	148668	hsa-miR-378a-3p	stable
1294	-0.644458	-1.317	-0.968544	0.351508	0.447358	-6.30282	147818	hsa-miR-4270	stable
1242	-0.637095	-4.97971	-1.1142	0.286578	0.378964	-6.1542	148168	hsa-miR-3658	stable
1133	-0.633042	2.86057	-1.41891	0.180864	0.262287	-5.79083	168925	hsa-miR-1273g-3p	stable
897	-0.628703	-2.47952	-2.13998	0.0531421	0.096885	-4.71208	169220	hsa-miR-4697-3p	stable
1061	-0.619985	-0.475783	-1.63532	0.127401	0.197619	-5.4952	147809	hsa-miR-514b-3p	stable
981	-0.61601	-0.740283	-1.86714	0.0859894	0.143743	-5.14972	42887	hsa-miR-331-3p	stable
1042	-0.615851	2.97178	-1.68236	0.117793	0.185615	-5.42733	147942	hsa-miR-4268	stable
949	-0.615508	4.14259	-1.97921	0.070716	0.122468	-4.97358	145742	hsa-miR-935	stable
1228	-0.606798	-2.91474	-1.14281	0.274961	0.367836	-6.123	147843	hsa-miR-3144-5p	stable
1002	-0.59954	-1.48644	-1.81157	0.094626	0.15507	-5.23496	145714	hsa-miR-28-3p	stable
972	-0.595249	-0.381396	-1.88683	0.0831047	0.140138	-5.11917	168686	hsa-miR-4768-5p	stable
1036	-0.58904	2.72859	-1.6955	0.115227	0.182641	-5.40817	46788	hsa-miR-1299	stable
1021	-0.589018	-0.183679	-1.74951	0.10519	0.169323	-5.32842	148000	hsa-miR-3195	stable
1253	-0.587901	3.76642	-1.09459	0.294751	0.386825	-6.17521	169376	hsa-miR-5701	stable
976	-0.586885	-1.90962	-1.88455	0.0834345	0.140313	-5.12272	169057	hsa-miR-4659b-3p	stable
964	-0.582218	-2.17107	-1.90403	0.0806574	0.137128	-5.09234	42525	hsa-miR-671-3p	stable
996	-0.581378	-0.359635	-1.82734	0.0920982	0.15188	-5.21091	42791	hsa-miR-548b-5p	stable
1123	-0.580538	4.13882	-1.44388	0.173859	0.254735	-5.75821	147596	hsa-miR-3168	stable
1254	-0.57796	-0.422528	-1.09328	0.295304	0.387362	-6.1766	168663	hsa-miR-4442	stable
860	-0.577185	-3.68186	-2.24983	0.0435879	0.0828386	-4.52818	169325	hsa-miR-4446-5p	stable
1031	-0.575992	5.59752	-1.7143	0.11164	0.178109	-5.38057	168878	hsa-miR-5100	stable
1051	-0.575671	-1.28336	-1.66418	0.121428	0.190038	-5.4537	168834	hsa-miR-5571-5p	stable
953	-0.575317	-0.635533	-1.9675	0.0721863	0.124694	-4.99224	168665	hsa-miR-3619-3p	stable
1058	-0.57322	-2.30665	-1.64406	0.125566	0.195063	-5.48269	168943	hsa-miR-4769-3p	stable
1160	-0.570994	-0.456122	-1.33392	0.206501	0.292227	-5.89883	145950	hsa-miR-33b-5p	stable
1280	-0.569432	-0.168651	-1.01075	0.331686	0.426311	-6.26155	145693	hsa-miR-92a-3p	stable
1049	-0.569278	-1.29316	-1.66874	0.120508	0.189008	-5.44711	169053	hsa-miR-130b-5p	stable
1164	-0.569029	-3.97911	-1.3213	0.210548	0.296862	-5.91444	148062	hsa-miR-3667-3p	stable
1000	-0.565552	-1.65409	-1.81315	0.09437	0.154962	-5.23256	168849	hsa-miR-4635	stable
1033	-0.564499	0.762247	-1.70423	0.11355	0.180514	-5.39538	148206	hsa-miR-3664-5p	stable
1016	-0.554651	5.25566	-1.7731	0.101056	0.163352	-5.29312	169050	hsa-miR-4787-5p	stable
1053	-0.554498	0.196801	-1.66365	0.121535	0.190066	-5.45447	168770	hsa-miR-4699-3p	stable
998	-0.550188	3.64869	-1.82034	0.0932132	0.153437	-5.22161	147806	hsa-miR-3149	stable
1027	-0.548475	-2.06276	-1.72495	0.109654	0.175355	-5.36487	42823	hsa-miR-27b-5p	stable
1005	-0.540339	4.61696	-1.80954	0.0949567	0.155263	-5.23806	169285	hsa-miR-4467	stable
1111	-0.540114	1.63445	-1.47473	0.165518	0.245047	-5.71733	148278	hsa-miR-138-2-3p	stable
903	-0.534693	-1.53223	-2.12139	0.0549431	0.0993699	-4.74282	145977	hsa-miR-1247-5p	stable
992	-0.53358	0.277765	-1.84459	0.0894035	0.148162	-5.18448	168717	hsa-miR-5193	stable
935	-0.531498	-3.80911	-2.03083	0.0645582	0.11326	-4.8907	17289	hsa-miR-616-5p	stable
1091	-0.529419	-2.98032	-1.52521	0.152603	0.229586	-5.64917	148282	hsa-miR-3714	stable
1318	-0.522764	5.57741	-0.879961	0.395816	0.493944	-6.38448	147701	hsa-miR-491-3p	stable
1087	-0.518754	-0.941116	-1.53998	0.14899	0.224904	-5.62892	168746	hsa-miR-4756-5p	stable
1273	-0.512353	-1.55272	-1.03469	0.32081	0.414758	-6.23748	27544	hsa-miR-363-5p	stable
988	-0.509494	-0.712626	-1.8518	0.0882984	0.146685	-5.17339	169096	hsa-miR-4804-3p	stable
1052	-0.508434	-0.398748	-1.66409	0.121446	0.190038	-5.45383	45764	hsa-miR-302e	stable
1200	-0.505943	-1.18967	-1.20817	0.249788	0.340618	-6.04936	42739	hsa-miR-339-5p	stable
1075	-0.505114	0.372646	-1.58056	0.13944	0.212876	-5.57264	169216	hsa-miR-4701-3p	stable
1083	-0.502215	3.54223	-1.5625	0.143623	0.218148	-5.59781	148682	hsa-miR-483-3p	stable
1013	-0.501606	0.308551	-1.77922	0.100007	0.162338	-5.28391	169312	hsa-miR-548an	stable
1312	-0.497227	-2.44561	-0.901314	0.3848	0.482433	-6.36542	169205	hsa-miR-4640-3p	stable
991	-0.495514	-5.11423	-1.84551	0.0892619	0.148019	-5.18307	14313	hsa-miR-499a-5p	stable
1046	-0.493616	-1.77292	-1.67156	0.119941	0.188448	-5.44302	169281	hsa-miR-4752	stable
1195	-0.493382	-1.31244	-1.21677	0.246616	0.33764	-6.03944	42957	hsa-miR-323a-3p	stable
1152	-0.492536	1.29889	-1.36779	0.195948	0.279644	-5.85638	42808	hsa-miR-874	stable
997	-0.490587	-5.04474	-1.82347	0.0927124	0.1528	-5.21682	11093	hsa-miR-379-5p	stable
1290	-0.489014	-4.09648	-0.985493	0.343448	0.438551	-6.28642	42896	hsa-miR-450b-5p	stable
1095	-0.484841	-3.12624	-1.52027	0.153827	0.230754	-5.65591	46606	hsa-miR-1288	stable
968	-0.484586	1.80345	-1.89559	0.0818502	0.138543	-5.10553	168769	hsa-miR-5002-5p	stable
983	-0.482173	1.17298	-1.85511	0.0877953	0.146307	-5.16829	42746	hsa-miR-647	stable
1194	-0.481752	1.71647	-1.21857	0.245956	0.337078	-6.03735	147632	hsa-miR-4297	stable
1234	-0.480564	1.45788	-1.13758	0.277057	0.369546	-6.12875	42576	hsa-miR-342-5p	stable
1327	-0.478629	3.47751	-0.861455	0.405534	0.503149	-6.40067	11020	hsa-miR-22-3p	stable
993	-0.477266	-2.72707	-1.84089	0.089976	0.148928	-5.19017	169355	hsa-miR-2355-5p	stable
1060	-0.470646	0.615813	-1.63652	0.127146	0.197352	-5.49348	146024	hsa-miR-383	stable
1182	-0.470519	1.44308	-1.26668	0.228823	0.317968	-5.98073	168790	hsa-miR-3120-5p	stable
1193	-0.465916	-1.08575	-1.23351	0.240531	0.330654	-6.01996	10943	hsa-miR-136-5p	stable
1050	-0.465347	-3.09354	-1.66452	0.121358	0.190038	-5.45321	146127	hsa-miR-449b-3p	stable
1034	-0.464335	-2.37643	-1.70175	0.114023	0.181159	-5.39901	145842	hsa-miR-658	stable
980	-0.459665	2.29617	-1.87286	0.0851418	0.142647	-5.14086	42694	hsa-miR-485-3p	stable
1090	-0.447423	0.085686	-1.53057	0.151282	0.227854	-5.64183	168704	hsa-miR-506-5p	stable
1459	-0.44559	1.74823	-0.496748	0.628161	0.701634	-6.65485	11023	hsa-miR-222-3p	stable
1175	-0.441777	1.53086	-1.28466	0.222673	0.311026	-5.95915	13132	hsa-miR-519e-5p	stable
1173	-0.432911	-1.47018	-1.28818	0.221485	0.309688	-5.9549	169383	hsa-miR-548ah-5p	stable
1068	-0.431374	-0.508387	-1.61346	0.132093	0.203273	-5.52632	168965	hsa-miR-4765	stable
1231	-0.430083	-3.52348	-1.14136	0.275541	0.368072	-6.1246	147939	hsa-miR-3192	stable
1358	-0.429999	-3.81874	-0.75476	0.464657	0.562139	-6.48803	28534	hsa-miRPlus-D1058	stable
1023	-0.42901	0.158215	-1.73425	0.107944	0.173226	-5.35111	17498	hsa-miR-601	stable
1276	-0.428872	-3.6273	-1.01833	0.328211	0.422905	-6.25397	169318	hsa-miR-4649-3p	stable
1398	-0.425602	-5.51385	-0.625589	0.543064	0.634638	-6.57961	168820	hsa-miR-4711-5p	stable
1092	-0.423539	0.326278	-1.52457	0.152759	0.229693	-5.65003	169159	hsa-miR-4521	stable
1191	-0.422914	0.294619	-1.23708	0.239248	0.329402	-6.01577	169056	hsa-miR-4669	stable
1284	-0.420277	1.52685	-0.997745	0.337705	0.43286	-6.27442	148065	hsa-miR-3689b-3p/hsa-miR-3689c	stable
1339	-0.418845	-3.10507	-0.813263	0.431591	0.530334	-6.44141	148499	hsa-miR-3910	stable
1258	-0.416904	-0.554574	-1.08619	0.298307	0.39016	-6.18412	148635	hsa-miR-933	stable
1127	-0.413801	-2.233	-1.43402	0.176598	0.257626	-5.77114	42934	hsa-miR-345-5p	stable
1110	-0.41131	2.48162	-1.47707	0.1649	0.244266	-5.71421	168964	hsa-miR-4450	stable
1101	-0.409544	-2.21229	-1.50137	0.15859	0.236742	-5.68155	168950	hsa-miR-4646-3p	stable
1288	-0.408357	-2.05251	-0.99477	0.339093	0.433813	-6.27735	147914	hsa-miR-514b-5p	stable
1204	-0.405022	5.00572	-1.20378	0.251421	0.342303	-6.05441	168637	hsa-miR-3940-5p	stable
1233	-0.404458	1.7387	-1.13759	0.277052	0.369546	-6.12874	17349	hsa-miR-595	stable
1267	-0.404457	-0.593463	-1.06582	0.307061	0.398897	-6.20548	28019	hsa-miR-10a-3p	stable
1163	-0.403446	-1.11689	-1.32424	0.2096	0.295835	-5.91082	146113	hsa-miRPlus-G1246-3p	stable
1420	-0.400067	-4.02229	-0.574353	0.576125	0.66134	-6.61149	42870	hsa-miR-616-3p	stable
1506	-0.399172	-4.3423	-0.355826	0.728023	0.787692	-6.71804	42457	hsa-miR-323a-5p	stable
1247	-0.396146	-4.52522	-1.10436	0.290659	0.382706	-6.16478	147386	hsa-miR-212-5p	stable
1272	-0.392602	3.01696	-1.03484	0.320742	0.414758	-6.23733	46732	hsa-miR-1264	stable
1283	-0.391507	1.04355	-0.999694	0.336797	0.431902	-6.2725	168995	hsa-miR-4791	stable
1220	-0.386165	0.554373	-1.17613	0.261893	0.35264	-6.08587	147415	hsa-miRPlus-J1011	stable
1225	-0.373502	-2.05753	-1.15473	0.27023	0.362235	-6.10982	169120	hsa-miR-4787-3p	stable
1171	-0.369232	0.0261752	-1.29335	0.219747	0.307737	-5.94863	148622	hsa-miR-877-3p	stable
1119	-0.36642	0.914083	-1.45312	0.171323	0.251979	-5.74602	169035	hsa-miR-4658	stable
1117	-0.360411	-0.923946	-1.46064	0.169283	0.249523	-5.73606	168869	hsa-miR-5010-3p	stable
1332	-0.357371	-0.0876027	-0.851062	0.411063	0.508495	-6.40964	27545	hsa-miR-373-5p	stable
1229	-0.354215	-0.158199	-1.1424	0.275127	0.367836	-6.12346	169106	hsa-miR-4783-3p	stable
1300	-0.35233	-4.9449	-0.946676	0.362105	0.458893	-6.3236	168612	hsa-miR-4733-5p	stable
1281	-0.348959	-1.56758	-1.01049	0.331804	0.426311	-6.26181	19588	hsa-miR-17-3p	stable
1201	-0.346298	2.37927	-1.20813	0.249803	0.340618	-6.04941	145846	hsa-let-7e-5p	stable
1244	-0.346252	5.77103	-1.1095	0.288521	0.380877	-6.15926	169012	hsa-miR-4711-3p	stable
1249	-0.346226	1.31314	-1.10113	0.292006	0.383971	-6.16824	169232	hsa-miR-3156-3p	stable
1266	-0.345973	-3.34186	-1.07211	0.304339	0.396317	-6.19892	146103	hsa-miR-1913	stable
1211	-0.345862	0.203013	-1.19573	0.254436	0.344667	-6.06363	10972	hsa-miR-181b-5p	stable
1134	-0.345359	-4.48386	-1.40437	0.185052	0.267784	-5.80965	168975	hsa-miR-4528	stable
1301	-0.3412	-3.86898	-0.944945	0.362953	0.459752	-6.32523	169231	hsa-miR-4766-3p	stable
1186	-0.339911	1.01689	-1.2505	0.234476	0.324482	-5.99997	46737	hsa-miR-1265	stable
1259	-0.338926	-0.76044	-1.08472	0.298931	0.390788	-6.18567	42843	hsa-miR-654-5p	stable
1265	-0.338584	-2.93056	-1.07257	0.304141	0.396252	-6.19844	169377	hsa-miR-4715-3p	stable
1330	-0.334225	0.171849	-0.857063	0.407865	0.505467	-6.40447	10987	hsa-miR-193b-3p	stable
1323	-0.332562	-3.24031	-0.866091	0.403085	0.501389	-6.39665	147537	hsa-miR-4264	stable
1121	-0.332215	-2.42592	-1.45132	0.171814	0.252424	-5.74839	46309	hsa-miR-1226-3p	stable
1251	-0.332128	-0.533338	-1.09803	0.293304	0.385301	-6.17154	168899	hsa-miR-1285-5p	stable
1334	-0.326573	-1.21167	-0.833289	0.420633	0.519059	-6.42474	169398	hsa-miR-5096	stable
1350	-0.325332	-5.6417	-0.766037	0.458162	0.557033	-6.47929	14280	hsa-miR-367-3p	stable
1356	-0.322846	-3.21184	-0.75538	0.464298	0.562139	-6.48755	46272	hsa-miR-1200	stable
1377	-0.319677	-5.04298	-0.700599	0.496646	0.592324	-6.52836	146151	hsa-miR-449c-5p	stable
1291	-0.319592	-2.84405	-0.983847	0.344224	0.439335	-6.28802	168646	hsa-miR-4731-3p	stable
1279	-0.315577	2.88995	-1.01128	0.331441	0.426252	-6.26102	42673	hsa-miR-337-3p	stable
1261	-0.315335	-1.24456	-1.08285	0.29973	0.391452	-6.18764	148057	hsa-miR-186-3p	stable
1185	-0.311099	-2.25822	-1.2589	0.231527	0.321062	-5.99	169323	hsa-miR-4723-3p	stable
1305	-0.308482	2.34152	-0.929196	0.370736	0.46807	-6.33993	147904	hsa-miR-3148	stable
1480	-0.308201	-2.30946	-0.416922	0.683949	0.751478	-6.69314	168765	hsa-miR-4448	stable
1278	-0.306351	-2.82006	-1.01518	0.329652	0.424153	-6.25713	147671	hsa-miR-4323	stable
1239	-0.304743	2.89301	-1.12009	0.284154	0.376774	-6.14782	168882	hsa-miR-644b-3p	stable
1250	-0.304423	0.179619	-1.10017	0.29241	0.384314	-6.16927	146161	hsa-miR-2115-3p	stable
1257	-0.303795	-1.75676	-1.08923	0.297018	0.388852	-6.1809	17872	hsa-miR-148a-5p	stable
1458	-0.302093	-1.49938	-0.496948	0.628024	0.701634	-6.65475	168631	hsa-miR-4723-5p	stable
1295	-0.301627	-3.09142	-0.962831	0.354254	0.45063	-6.30828	169074	hsa-miR-3972	stable
1310	-0.297072	-1.54403	-0.908627	0.381076	0.478879	-6.3588	42780	hsa-miR-1307-5p	stable
1366	-0.296546	-3.43099	-0.721381	0.484217	0.581325	-6.51321	148577	hsa-miR-3943	stable
1374	-0.294418	-3.70733	-0.706445	0.49313	0.589174	-6.52414	168708	hsa-miR-296-5p	stable
1306	-0.29279	0.634635	-0.926814	0.371924	0.469349	-6.34213	17546	hsa-miR-585	stable
1282	-0.289215	0.737393	-1.0021	0.33568	0.430675	-6.27013	11184	hsa-miR-99b-5p	stable
1289	-0.287418	-3.22994	-0.993177	0.339838	0.43456	-6.27891	169083	hsa-miR-371b-3p	stable
1402	-0.286686	-2.31027	-0.617355	0.548305	0.639104	-6.58491	168576	hsa-miR-4693-3p	stable
1349	-0.286565	-3.40895	-0.770167	0.455798	0.555162	-6.47606	147751	hsa-miR-4274	stable
1269	-0.285774	-2.40177	-1.04527	0.316085	0.40983	-6.22669	168866	hsa-miR-4771	stable
1319	-0.283795	-1.64882	-0.879104	0.396262	0.494272	-6.38524	42783	hsa-miR-197-3p	stable
1338	-0.283464	1.87166	-0.813973	0.431199	0.530237	-6.44083	168656	hsa-miR-5002-3p	stable
1364	-0.282822	-1.89264	-0.729469	0.479432	0.576388	-6.5072	46404	hsa-miR-1244	stable
1353	-0.281087	0.638206	-0.757751	0.462928	0.561308	-6.48572	145643	hsa-miR-382-5p	stable
1340	-0.276414	1.0339	-0.813116	0.431672	0.530334	-6.44153	147614	hsa-miR-4299	stable
1401	-0.272168	-2.54351	-0.619762	0.54677	0.637701	-6.58337	168926	hsa-miR-4776-5p	stable
1412	-0.263907	-0.984892	-0.602217	0.558012	0.646229	-6.59447	147981	hsa-miR-4325	stable
1347	-0.261944	1.0898	-0.780181	0.450097	0.549461	-6.46816	17327	hsa-miR-630	stable
1292	-0.257261	-1.53905	-0.978351	0.346827	0.442447	-6.29336	11038	hsa-miR-299-5p	stable
1382	-0.254194	-0.567989	-0.684878	0.506173	0.60076	-6.53954	169296	hsa-miR-5004-5p	stable
1320	-0.247977	-2.1297	-0.875987	0.397889	0.495843	-6.38798	168833	hsa-miR-4660	stable
1321	-0.245708	3.98927	-0.872119	0.399914	0.497905	-6.39138	169305	hsa-miR-4455	stable
1298	-0.243163	-1.62671	-0.959596	0.355817	0.451932	-6.31137	168674	hsa-miR-4716-5p	stable
1428	-0.242932	-2.49917	-0.55431	0.589343	0.672786	-6.62327	17918	hsa-miR-222-5p	stable
1549	-0.242423	-2.73381	-0.218272	0.830811	0.874316	-6.75991	42801	hsa-miR-92a-2-5p	stable
1386	-0.238261	0.664295	-0.668215	0.51639	0.609463	-6.55115	168557	hsa-miR-4777-5p	stable
1429	-0.237806	-3.05862	-0.552963	0.590237	0.673236	-6.62404	168594	hsa-miR-3150b-5p	stable
1351	-0.233611	0.22246	-0.765151	0.45867	0.5574	-6.47998	147952	hsa-miR-3171	stable
1328	-0.232626	-0.024431	-0.861292	0.405621	0.503149	-6.40082	46363	hsa-miR-1272	stable
1487	-0.223182	3.88746	-0.40043	0.695735	0.761323	-6.70024	147506	hsa-miR-21-5p	stable
1343	-0.220022	-1.48994	-0.80373	0.436872	0.535015	-6.44922	146091	hsa-miR-1914-5p	stable
1380	-0.217625	-2.10275	-0.689108	0.503599	0.598233	-6.53656	145722	hsa-miR-520e	stable
1367	-0.214861	-2.76475	-0.721051	0.484413	0.581325	-6.51345	145708	hsa-miR-324-3p	stable
1395	-0.207447	-2.58925	-0.636263	0.536313	0.628225	-6.57265	148661	hsa-miR-486-3p	stable
1449	-0.206628	-3.35924	-0.521868	0.611069	0.687964	-6.64147	169222	hsa-miR-4760-5p	stable
1558	-0.203268	-3.26454	-0.196208	0.847665	0.887429	-6.76478	148445	hsa-miR-3622b-5p	stable
1532	-0.202267	-4.86219	-0.26814	0.793053	0.843081	-6.74702	17902	hsa-miR-15b-3p	stable
1405	-0.200166	-1.45375	-0.613895	0.550516	0.640129	-6.58711	148413	hsa-miR-3614-3p	stable
1439	-0.194485	-2.11257	-0.532047	0.604209	0.683865	-6.63587	168744	hsa-miR-4746-5p	stable
1529	-0.194189	-3.02468	-0.280413	0.783841	0.835662	-6.74345	169162	hsa-miR-5691	stable
1379	-0.19129	-2.32251	-0.69062	0.502681	0.597668	-6.53548	148214	hsa-miR-3675-3p	stable
1390	-0.190861	-1.69977	-0.659909	0.521527	0.614111	-6.55683	21498	hsa-miR-654-3p	stable
1335	-0.190492	1.27758	-0.825607	0.424814	0.523342	-6.43118	169411	hsa-miR-205-3p	stable
1385	-0.182976	1.49929	-0.674036	0.512807	0.607295	-6.54712	168980	hsa-miR-4324	stable
1432	-0.180943	0.17858	-0.542925	0.596922	0.678274	-6.62977	147595	hsa-miR-3178	stable
1479	-0.180504	-2.58406	-0.420687	0.68127	0.748841	-6.69148	11077	hsa-miR-363-3p	stable
1517	-0.180432	-3.53728	-0.310749	0.761215	0.816496	-6.73394	169131	hsa-miR-4724-3p	stable
1397	-0.17843	-3.10771	-0.630053	0.540235	0.63227	-6.57671	169315	hsa-miR-4676-3p	stable
1384	-0.174885	2.01344	-0.674593	0.512465	0.607158	-6.54674	168722	hsa-miR-4742-3p	stable
1394	-0.170399	-2.78885	-0.645803	0.530319	0.622287	-6.56633	168680	hsa-miR-378f	stable
1497	-0.169497	1.84136	-0.375566	0.713663	0.776836	-6.71042	169409	hsa-miR-4286	stable
1474	-0.169353	-1.58204	-0.447103	0.662604	0.731908	-6.67942	148674	hsa-miR-4321	stable
1453	-0.167588	-0.124867	-0.515565	0.615336	0.690458	-6.64489	46633	hsa-miR-1267	stable
1424	-0.165041	-0.805997	-0.560382	0.585322	0.669615	-6.61974	146029	hsa-miR-365a-5p/hsa-miR-365b-5p	stable
1564	-0.159697	-5.23462	-0.166555	0.870438	0.904973	-6.77051	42926	hsa-miR-92a-1-5p	stable
1476	-0.15208	-3.32468	-0.434434	0.671528	0.74055	-6.68529	11138	hsa-miR-506-3p	stable
1442	-0.145857	-2.46958	-0.529674	0.605805	0.6849	-6.63719	17858	hsa-miRPlus-A1073	stable
1446	-0.144004	-0.134243	-0.524847	0.609058	0.68629	-6.63985	169359	hsa-miR-3160-5p	stable
1430	-0.143853	1.11216	-0.549023	0.592857	0.675079	-6.6263	148049	hsa-miR-3924	stable
1468	-0.138541	0.261369	-0.464844	0.650198	0.722054	-6.67093	168702	hsa-miR-4540	stable
1437	-0.137195	-1.38459	-0.5325	0.603905	0.683865	-6.63562	28480	hsa-miR-504	stable
1488	-0.132012	0.274722	-0.397766	0.697647	0.763035	-6.70136	168953	hsa-miR-4704-5p	stable
1494	-0.129382	-3.32764	-0.381101	0.709656	0.774039	-6.7082	169165	hsa-miR-5585-5p	stable
1495	-0.117543	-0.0631264	-0.378958	0.711206	0.775299	-6.70906	169128	hsa-miR-4510	stable
1524	-0.117472	-0.977436	-0.303572	0.766548	0.819497	-6.73628	11164	hsa-miR-519e-3p	stable
1489	-0.110141	-1.24132	-0.39746	0.697867	0.763035	-6.70149	17444	hsa-miR-632	stable
1555	-0.103659	-0.501255	-0.201502	0.843614	0.884333	-6.76366	46918	hsa-miR-375	stable
1546	-0.102615	-0.352932	-0.221782	0.828138	0.872867	-6.75909	148335	hsa-miR-3606	stable
1508	-0.10097	2.70443	-0.347881	0.733834	0.792706	-6.721	148493	hsa-miR-3613-3p	stable
1502	-0.0987393	-1.72486	-0.365677	0.720843	0.782031	-6.71429	42669	hsa-miR-505-3p	stable
1570	-0.0905128	1.92226	-0.158878	0.876355	0.908461	-6.77184	168571	hsa-miR-550b-2-5p	stable
1571	-0.0782554	-1.05947	-0.158638	0.876539	0.908461	-6.77188	169069	hsa-miR-3977	stable
1544	-0.0751878	4.93761	-0.233419	0.819291	0.864557	-6.75627	169024	hsa-miR-3960	stable
1531	-0.0737675	2.60027	-0.268708	0.792626	0.843081	-6.74686	145745	hsa-miR-335-3p	stable
1547	-0.0712205	-3.14146	-0.218575	0.830581	0.874316	-6.75984	17530	hsa-miR-641	stable
1533	-0.0712107	3.41285	-0.267807	0.793304	0.843081	-6.74712	147604	hsa-miR-4285	stable
1552	-0.0674862	-3.0154	-0.210494	0.836743	0.878817	-6.76169	11141	hsa-miR-509-3p	stable
1559	-0.0642355	3.09685	-0.18237	0.858276	0.896562	-6.76757	27740	hsa-miR-574-5p	stable
1545	-0.0614763	2.68515	-0.225676	0.825175	0.870084	-6.75816	42832	hsa-miR-638	stable
1551	-0.0613644	-3.1135	-0.213712	0.834288	0.877089	-6.76096	32891	hsa-miR-769-5p	stable
1543	-0.060613	-0.706189	-0.233632	0.819129	0.864557	-6.75622	42852	hsa-miR-760	stable
1602	-0.0597035	-5.29213	-0.084207	0.934252	0.953008	-6.78152	168858	hsa-miR-4638-3p	stable
1556	-0.0572457	-0.199891	-0.199453	0.845181	0.885398	-6.7641	168973	hsa-miR-1268b	stable
1557	-0.0540009	-1.09415	-0.199314	0.845287	0.885398	-6.76413	42874	hsa-miR-16-2-3p	stable
1588	-0.0527542	2.35751	-0.115998	0.909534	0.934163	-6.77812	42514	hsa-miR-937	stable
1569	-0.0509423	4.24828	-0.160041	0.875458	0.908169	-6.77164	169375	hsa-miR-660-3p	stable
1562	-0.0460118	-3.20498	-0.169678	0.868033	0.903251	-6.76995	145847	hsa-miR-766-3p	stable
1573	-0.0450277	-3.5241	-0.155878	0.878669	0.909709	-6.77234	168837	hsa-miR-4793-3p	stable
1577	-0.0438918	-0.732917	-0.151173	0.8823	0.911405	-6.77311	168635	hsa-miR-378e	stable
1572	-0.0437951	-1.27913	-0.155981	0.878589	0.909709	-6.77233	147837	hsa-miR-3119	stable
1574	-0.0436489	-1.77564	-0.155051	0.879307	0.909709	-6.77248	168601	hsa-miR-146b-3p	stable
1580	-0.0393657	-2.95069	-0.13522	0.894634	0.922378	-6.77555	46500	hsa-miR-520g/hsa-miR-520h	stable
1583	-0.0388994	-0.608034	-0.127339	0.900738	0.927251	-6.77665	17668	hsa-miR-552	stable
1589	-0.0388581	-0.112296	-0.114919	0.910371	0.934457	-6.77826	11121	hsa-miR-489	stable
1592	-0.0383585	-0.482316	-0.106194	0.917148	0.939832	-6.77929	169256	hsa-miR-4666a-5p	stable
1609	-0.0376918	-3.05571	-0.068842	0.946226	0.960855	-6.78278	46705	hsa-miR-548k	stable
1606	-0.0293411	-4.28856	-0.0756694	0.940904	0.957617	-6.78225	169055	hsa-miR-3529-5p	stable
1597	-0.0290138	-0.399745	-0.0968665	0.924399	0.944918	-6.7803	42591	hsa-miR-634	stable
1598	-0.0285784	-1.7014	-0.0933148	0.927162	0.947211	-6.78066	42734	hsa-miR-2110	stable
1612	-0.0279924	-4.19961	-0.0459157	0.964117	0.975345	-6.78418	42944	hsa-miR-564	stable
1604	-0.0259723	-1.2588	-0.0799711	0.937552	0.95565	-6.78189	17822	hsa-miR-490-5p	stable
1605	-0.0254228	2.84817	-0.0765805	0.940194	0.957256	-6.78218	169188	hsa-miR-4443	stable
1601	-0.025379	-0.296359	-0.0906291	0.929252	0.948267	-6.78092	169018	hsa-miR-4640-5p	stable
1616	-0.0192427	-0.648869	-0.0371399	0.970972	0.979602	-6.78457	148080	hsa-miR-3921	stable
1618	-0.0177976	-3.59539	-0.0317286	0.9752	0.983232	-6.78477	147516	hsa-miR-4319	stable
1614	-0.0141077	-4.4994	-0.0430003	0.966394	0.976914	-6.78432	145759	hsa-miR-181c-3p	stable
1611	-0.0128808	-2.93112	-0.0494948	0.961323	0.972883	-6.784	168567	hsa-miR-3177-5p	stable
1623	-0.00700965	2.17482	-0.0139219	0.989116	0.99375	-6.7852	148059	hsa-miR-493-5p	stable
1621	-0.00693449	-0.882995	-0.0167146	0.986933	0.992832	-6.78516	168948	hsa-miR-4514	stable
1625	-0.00401416	1.15753	-0.0125004	0.990228	0.993918	-6.78522	46336	hsa-miR-1284	stable
1624	-0.00377267	-1.61992	-0.013659	0.989322	0.99375	-6.78521	146114	hsa-miR-1538	stable
1630	-0.00118701	0.0563061	-0.00204565	0.998401	0.999136	-6.7853	147707	hsa-miR-3154	stable
1631	0.000468791	-1.62711	0.00157958	0.998765	0.999136	-6.78531	169333	hsa-miR-3194-3p	stable
1629	0.00193634	-0.267384	0.00561697	0.995609	0.99709	-6.78529	169353	hsa-miR-5582-3p	stable
1628	0.0020127	0.133068	0.00760818	0.994052	0.995901	-6.78528	169270	hsa-miR-4458	stable
1626	0.00231918	0.984819	0.0099144	0.992249	0.995206	-6.78525	148265	hsa-miR-3935	stable
1627	0.00246241	1.09224	0.00817515	0.993609	0.995901	-6.78527	147926	hsa-miR-4329	stable
1620	0.00723168	-2.65485	0.0193433	0.984879	0.991135	-6.78511	17563	hsa-miR-644a	stable
1619	0.00958103	-3.04531	0.0285154	0.97771	0.985395	-6.78487	147613	hsa-miR-3145-3p	stable
1622	0.00974308	1.40553	0.0144433	0.988709	0.99375	-6.7852	147654	hsa-miR-3138	stable
1617	0.010394	-0.514149	0.0368027	0.971235	0.979602	-6.78458	169091	hsa-miR-5006-5p	stable
1615	0.0146851	-0.241446	0.039756	0.968928	0.978007	-6.78446	147823	hsa-miR-3146	stable
1608	0.0181534	0.158108	0.0692307	0.945923	0.960855	-6.78275	17942	hsa-miR-125a-3p	stable
1613	0.0196118	0.00250079	0.0438325	0.965744	0.976624	-6.78428	42818	hsa-miR-597	stable
1587	0.0276739	-1.99325	0.116236	0.90935	0.934163	-6.7781	168697	hsa-miR-3189-5p	stable
1599	0.0291748	-3.03912	0.0926938	0.927646	0.947284	-6.78072	168879	hsa-miR-4460	stable
1610	0.0295794	-1.49022	0.0522078	0.959205	0.97147	-6.78385	145648	hsa-miR-598	stable
1603	0.0320427	3.27988	0.0819793	0.935987	0.954417	-6.78172	169169	hsa-miR-5684	stable
1596	0.0321315	-0.134671	0.100494	0.921578	0.942579	-6.77992	168750	hsa-miR-4645-5p	stable
1581	0.0366992	-0.775884	0.134139	0.895471	0.922887	-6.7757	147554	hsa-miR-4273	stable
1585	0.0374395	-3.57478	0.120451	0.906079	0.93168	-6.77756	168655	hsa-miR-5588-5p	stable
1607	0.0390421	-3.45665	0.0730103	0.942977	0.959001	-6.78246	168730	hsa-miR-4464	stable
1593	0.043758	-3.48106	0.105435	0.917738	0.9399	-6.77937	169201	hsa-miR-5047	stable
1567	0.0452676	-1.55867	0.163421	0.872852	0.906164	-6.77106	147887	hsa-miR-3147	stable
1584	0.0479253	-2.88204	0.122872	0.904202	0.930312	-6.77725	5250	hsa-miR-105-5p	stable
1566	0.0495517	-1.85582	0.165096	0.871561	0.905523	-6.77077	168729	hsa-miR-4661-5p	stable
1565	0.049813	-0.660456	0.166219	0.870696	0.904973	-6.77057	17445	hsa-miR-610	stable
1582	0.0562048	0.0205004	0.13156	0.897469	0.924238	-6.77607	169255	hsa-miR-4708-5p	stable
1553	0.0573255	0.166213	0.203997	0.841706	0.882736	-6.76312	147925	hsa-miR-3126-5p	stable
1548	0.0624467	-0.591879	0.218369	0.830737	0.874316	-6.75989	42504	hsa-miR-593-3p	stable
1537	0.0635312	-2.19394	0.251223	0.805807	0.853829	-6.75169	148006	hsa-miR-4315	stable
1561	0.0657	-0.792119	0.173893	0.86479	0.900921	-6.76918	17566	hsa-miR-629-3p	stable
1538	0.0700819	1.21271	0.251028	0.805954	0.853829	-6.75174	13137	hsa-miR-518e-5p/hsa-miR-519a-5p/hsa-miR-519b-5p/hsa-miR-519c-5p/hsa-miR-522-5p/hsa-miR-523-5p	stable
1515	0.0780386	-1.98222	0.317426	0.756266	0.812699	-6.73172	146066	hsa-miR-3116	stable
1536	0.0811933	6.30864	0.256207	0.802043	0.85069	-6.75035	169015	hsa-miR-4454	stable
1576	0.081827	-2.55762	0.151656	0.881928	0.91137	-6.77304	148654	hsa-miR-184	stable
1595	0.0823233	-6.32014	0.102712	0.919854	0.941173	-6.77967	10990	hsa-miR-196a-5p	stable
1550	0.0851472	1.79165	0.217434	0.831449	0.874646	-6.76011	42750	hsa-miR-636	stable
1554	0.0853039	-1.21952	0.203923	0.841762	0.882736	-6.76314	17593	hsa-miR-650	stable
1514	0.0898388	3.28028	0.318135	0.755741	0.812459	-6.73148	146179	hsa-miR-2113	stable
1534	0.0933619	-3.90467	0.260594	0.798735	0.848161	-6.74914	148033	hsa-miR-3065-5p	stable
1525	0.0966981	-3.75246	0.301564	0.768042	0.820769	-6.73692	169292	hsa-miR-4717-5p	stable
1541	0.0976277	-2.2077	0.235835	0.817458	0.863549	-6.75567	42483	hsa-miR-522-3p	stable
1528	0.0991914	-1.00658	0.289305	0.777186	0.829224	-6.74076	168563	hsa-miR-4761-5p	stable
1492	0.10348	1.60878	0.392929	0.701124	0.765432	-6.70338	42682	hsa-miR-25-3p	stable
1535	0.103727	0.961912	0.257685	0.800928	0.849842	-6.74994	168605	hsa-miR-4653-3p	stable
1490	0.103839	-0.978855	0.394507	0.699989	0.765045	-6.70272	145840	hsa-let-7f-1-3p	stable
1522	0.105913	1.8743	0.304931	0.765538	0.819497	-6.73584	168672	hsa-miR-1587	stable
1578	0.108682	-4.42414	0.143361	0.888337	0.916938	-6.77434	21501	hsa-miR-891b	stable
1504	0.109522	-0.210066	0.364996	0.721339	0.782031	-6.71455	13133	hsa-miR-520a-5p	stable
1499	0.111857	0.709705	0.370646	0.717231	0.779461	-6.71235	168955	hsa-miR-4756-3p	stable
1505	0.121664	-1.0168	0.362075	0.723465	0.783706	-6.71567	168875	hsa-miR-5091	stable
1518	0.122562	0.635957	0.310719	0.761238	0.816496	-6.73395	169043	hsa-miR-4462	stable
1503	0.123409	-0.514997	0.365337	0.72109	0.782031	-6.71442	14270	hsa-miR-493-3p	stable
1523	0.12388	-3.60084	0.303739	0.766424	0.819497	-6.73622	168589	hsa-miR-4671-3p	stable
1481	0.124494	3.03461	0.406564	0.691342	0.758673	-6.69763	169110	hsa-miR-4497	stable
1465	0.127246	-1.82229	0.479587	0.63997	0.711871	-6.66363	169288	hsa-miR-4730	stable
1498	0.127261	3.31364	0.374989	0.714081	0.776978	-6.71064	168852	hsa-miR-4764-5p	stable
1520	0.127846	-0.563085	0.306144	0.764636	0.819405	-6.73545	147816	hsa-miR-3162-5p	stable
1486	0.128065	2.89011	0.400693	0.695547	0.761323	-6.70013	169031	hsa-miR-4726-5p	stable
1485	0.129013	0.104024	0.401418	0.695027	0.761166	-6.69982	148064	hsa-miR-3926	stable
1426	0.133028	-0.118779	0.559081	0.586182	0.670029	-6.6205	10936	hsa-miR-130b-3p	stable
1450	0.133462	-3.71772	0.518238	0.613524	0.689863	-6.64345	145732	hsa-miR-346	stable
1472	0.134219	0.393186	0.455715	0.656568	0.727329	-6.67534	169320	hsa-miR-4468	stable
1435	0.136113	-1.96212	0.538003	0.600214	0.681153	-6.63255	145640	hsa-miR-328	stable
1482	0.137328	-1.75149	0.405641	0.692002	0.759088	-6.69802	42535	hsa-miR-661	stable
1464	0.138468	-1.78576	0.479636	0.639936	0.711871	-6.6636	42629	hsa-miR-376c	stable
1513	0.139139	-3.86055	0.325535	0.750269	0.807221	-6.72896	169163	hsa-miR-4685-5p	stable
1433	0.144053	-2.81039	0.542316	0.597329	0.678451	-6.63012	168603	hsa-miR-4664-5p	stable
1500	0.144142	-3.15082	0.369646	0.717957	0.779935	-6.71274	147666	hsa-miR-4277	stable
1473	0.145238	5.2728	0.448844	0.661382	0.731681	-6.6786	168838	hsa-miR-720	stable
1496	0.150902	-2.76175	0.377913	0.711962	0.775299	-6.70948	148648	hsa-miR-1261	stable
1512	0.151031	-0.913419	0.334166	0.743906	0.801015	-6.72594	168864	hsa-miR-320d	stable
1478	0.151947	-1.06784	0.430624	0.674221	0.742305	-6.68703	169166	hsa-miR-4683	stable
1456	0.153439	0.446309	0.500691	0.625463	0.700072	-6.65279	42638	hsa-miR-23a-5p	stable
1516	0.154567	-1.31418	0.311404	0.76073	0.816496	-6.73373	17608	hsa-miR-425-5p	stable
1451	0.156834	1.4718	0.516569	0.614655	0.690178	-6.64435	168595	hsa-miR-1185-2-3p	stable
1483	0.157537	3.47885	0.403766	0.693344	0.760251	-6.69882	168668	hsa-miR-4732-3p	stable
1421	0.159736	-1.5501	0.572624	0.577258	0.662359	-6.61253	46517	hsa-miR-1266	stable
1406	0.161152	-0.778162	0.613472	0.550786	0.640167	-6.58738	147975	hsa-miRPlus-J1003	stable
1417	0.161726	-1.79035	0.581459	0.571476	0.657967	-6.60723	42873	hsa-miR-944	stable
1447	0.163021	-0.267146	0.524824	0.609073	0.68629	-6.63986	168976	hsa-miR-3135b	stable
1445	0.166277	-0.423981	0.525288	0.60876	0.68629	-6.6396	145769	hsa-miR-371a-5p	stable
1372	0.170781	0.793355	0.708578	0.491851	0.588168	-6.52259	169079	hsa-miR-4667-5p	stable
1457	0.171716	1.66064	0.499133	0.626529	0.700391	-6.65361	168998	hsa-miR-4508	stable
1440	0.177253	1.87801	0.5318	0.604375	0.683865	-6.63601	46479	hsa-miR-1304-5p	stable
1425	0.177836	-1.14364	0.559762	0.585732	0.669799	-6.6201	17626	hsa-miR-575	stable
1416	0.178091	1.33577	0.582436	0.570838	0.657769	-6.60664	42869	hsa-miR-936	stable
1381	0.178695	-0.698691	0.687315	0.504689	0.599263	-6.53782	46880	hsa-miR-1183	stable
1493	0.179883	-0.380238	0.392829	0.701196	0.765432	-6.70342	148264	hsa-miR-3665	stable
1443	0.181678	0.850016	0.526577	0.607891	0.68629	-6.6389	11007	hsa-miR-206	stable
1396	0.184549	-0.392143	0.634282	0.537562	0.629415	-6.57395	147874	hsa-miR-544b	stable
1423	0.184692	-1.67564	0.563369	0.583349	0.667641	-6.61799	169369	hsa-miR-4490	stable
1475	0.188404	-1.69828	0.442622	0.665754	0.735086	-6.68152	169397	hsa-miR-3184-5p	stable
1527	0.192625	-3.69704	0.289408	0.777109	0.829224	-6.74073	168783	hsa-miR-4770	stable
1387	0.194434	0.132551	0.668121	0.516448	0.609463	-6.55121	46791	hsa-miR-1204	stable
1370	0.199429	0.22287	0.715973	0.487432	0.583662	-6.51719	168857	hsa-miR-2392	stable
1415	0.20049	-3.41468	0.583939	0.569858	0.656947	-6.60572	148307	hsa-miR-3612	stable
1354	0.20189	-1.4874	0.756559	0.463617	0.56189	-6.48664	148251	hsa-miR-3689a-5p/hsa-miR-3689b-5p/hsa-miR-3689e	stable
1317	0.203555	1.90203	0.881426	0.395053	0.493221	-6.38318	168989	hsa-miR-4447	stable
1378	0.207797	1.93732	0.692903	0.501296	0.596549	-6.53386	168915	hsa-miR-4780	stable
1455	0.212094	-2.81875	0.503056	0.623848	0.698554	-6.65155	168801	hsa-miR-4477b	stable
1388	0.212614	0.655301	0.662347	0.520016	0.612648	-6.55517	168660	hsa-miR-5000-5p	stable
1309	0.21482	2.66826	0.909561	0.380602	0.478507	-6.35795	17898	hsa-miR-99b-3p	stable
1368	0.218996	1.51085	0.719404	0.485391	0.581994	-6.51467	168639	hsa-miR-4533	stable
1322	0.220892	-2.86578	0.867234	0.402482	0.500871	-6.39565	168599	hsa-miR-4453	stable
1303	0.222117	-0.678196	0.93365	0.368523	0.465712	-6.33579	145973	hsa-miR-664-3p	stable
1469	0.222259	-0.674309	0.46319	0.651349	0.722738	-6.67173	168963	hsa-miR-644b-5p	stable
1359	0.222951	-1.4505	0.751766	0.466391	0.56373	-6.49033	168960	hsa-miR-4436a	stable
1519	0.224455	1.34184	0.310206	0.761618	0.816496	-6.73412	168958	hsa-miR-2681-5p	stable
1454	0.230004	0.43895	0.509089	0.619735	0.694237	-6.64836	10954	hsa-miR-147a	stable
1329	0.236051	2.59258	0.858408	0.40715	0.504814	-6.40331	168944	hsa-miR-4707-5p	stable
1511	0.242393	-4.41237	0.338238	0.74091	0.798428	-6.7245	46940	hsa-miR-548g-3p	stable
1355	0.242775	-0.285872	0.755673	0.464129	0.562139	-6.48732	168954	hsa-miR-5580-5p	stable
1392	0.24286	-1.36648	0.652305	0.526256	0.618598	-6.56198	147996	hsa-miR-3127-5p	stable
1274	0.244779	2.91414	1.02859	0.323557	0.417708	-6.24366	169381	hsa-miR-4421	stable
1422	0.245327	-3.03874	0.570692	0.578527	0.663249	-6.61367	146009	hsa-miR-376a-3p	stable
1400	0.245481	-2.52429	0.622253	0.545184	0.636127	-6.58177	169247	hsa-miR-4477a	stable
1463	0.250818	2.38827	0.481548	0.638615	0.711245	-6.66264	14285	hsa-miR-487b	stable
1484	0.257756	-3.23539	0.40312	0.693807	0.760449	-6.6991	148284	hsa-miR-208b	stable
1542	0.258656	-5.45292	0.235524	0.817694	0.863549	-6.75575	168582	hsa-miR-4731-5p	stable
1337	0.261165	-1.16677	0.815979	0.430094	0.529119	-6.43917	169010	hsa-miR-2681-3p	stable
1466	0.265264	-4.13867	0.474349	0.643595	0.715607	-6.66625	147911	hsa-miR-4280	stable
1399	0.267105	-2.60828	0.622415	0.545081	0.636127	-6.58166	168669	hsa-miR-5693	stable
1362	0.27027	-4.49683	0.742196	0.471961	0.568421	-6.49763	168695	hsa-miR-5589-5p	stable
1293	0.280698	-0.880419	0.975937	0.347976	0.443492	-6.29569	11037	hsa-miR-299-3p	stable
1373	0.281566	3.22304	0.707455	0.492524	0.588712	-6.5234	168933	hsa-miR-5581-3p	stable
1341	0.283792	-3.03564	0.809358	0.433749	0.532014	-6.44462	147621	hsa-miR-4278	stable
1336	0.284471	-2.13973	0.817834	0.429074	0.528106	-6.43764	11277	hsa-miR-7-1-3p	stable
1263	0.284587	0.198347	1.07703	0.302221	0.394131	-6.19376	148241	hsa-miR-3649	stable
1461	0.28808	-4.41318	0.485963	0.63557	0.708816	-6.6604	32095	hsa-miR-624-3p	stable
1491	0.289768	-1.82065	0.393868	0.700449	0.765237	-6.70299	148637	hsa-miR-198	stable
1302	0.291055	-0.566713	0.93972	0.365523	0.462137	-6.33013	169361	hsa-miR-4481	stable
1297	0.295783	-3.63358	0.960151	0.355548	0.45186	-6.31084	169224	hsa-miR-4440	stable
1369	0.301028	1.56587	0.716405	0.487176	0.583614	-6.51687	148684	hsa-miR-628-3p	stable
1407	0.304476	0.719482	0.612403	0.55147	0.640685	-6.58806	17928	hsa-miR-181a-2-3p	stable
1315	0.306645	-0.696192	0.889727	0.390751	0.488983	-6.37581	148559	hsa-miR-411-3p	stable
1314	0.309185	-2.39972	0.891854	0.389654	0.487837	-6.37391	169240	hsa-miR-3944-5p	stable
1342	0.310153	2.01945	0.804347	0.436529	0.534837	-6.44872	145789	hsa-miR-550a-3-5p/hsa-miR-550a-5p	stable
1256	0.310875	-0.547143	1.08941	0.296939	0.388852	-6.18071	145821	hsa-miR-518c-5p	stable
1219	0.312559	1.17724	1.17828	0.261069	0.351881	-6.08345	169170	hsa-miR-4472	stable
1230	0.316025	-0.208348	1.14214	0.275228	0.367836	-6.12374	32946	hsa-miR-486-5p	stable
1246	0.316655	-2.46302	1.1054	0.290224	0.382375	-6.16366	148077	hsa-miR-3690	stable
1224	0.31739	1.26088	1.15811	0.2689	0.360631	-6.10606	168805	hsa-miR-4478	stable
1245	0.320519	-0.238711	1.1055	0.290181	0.382375	-6.16355	145857	hsa-miR-154-5p	stable
1238	0.320721	0.218173	1.13186	0.279364	0.371703	-6.13502	169308	hsa-miR-4503	stable
1132	0.326945	-0.594803	1.42134	0.180172	0.261425	-5.78768	145897	hsa-miR-92b-3p	stable
1215	0.32757	-1.53349	1.19043	0.256435	0.346502	-6.06967	168841	hsa-miR-5588-3p	stable
1371	0.330364	0.307491	0.709755	0.491146	0.587586	-6.52173	145934	hsa-miRPlus-B1114	stable
1501	0.335363	-3.42665	0.366514	0.720234	0.781847	-6.71396	168854	hsa-miR-4498	stable
1307	0.336853	-1.15543	0.921225	0.37472	0.472213	-6.34728	17825	hsa-miR-338-5p	stable
1296	0.337037	-0.138944	0.962502	0.354413	0.45063	-6.3086	28047	hsa-miR-890	stable
1135	0.343968	-0.351741	1.40328	0.185371	0.268101	-5.81106	46215	hsa-miR-1301	stable
1137	0.350592	-0.791493	1.3966	0.187325	0.270636	-5.81966	147930	hsa-miR-3144-3p	stable
1467	0.354758	-5.04152	0.468169	0.647884	0.720079	-6.6693	147865	hsa-miR-4330	stable
1285	0.357784	-2.93211	0.99563	0.338691	0.433558	-6.2765	147670	hsa-miR-3177-3p	stable
1162	0.360319	-0.947583	1.32851	0.208229	0.294054	-5.90554	17835	hsa-miR-450a-5p	stable
1391	0.360831	-2.97491	0.657833	0.522815	0.615359	-6.55824	169065	hsa-miR-378h	stable
1221	0.363665	1.25056	1.17613	0.261894	0.35264	-6.08587	169130	hsa-miR-4764-3p	stable
1375	0.364946	1.83849	0.702176	0.495695	0.591715	-6.52722	168887	hsa-miR-5089	stable
1108	0.365667	1.03211	1.47982	0.164173	0.243457	-5.71052	168709	hsa-miR-4429	stable
1325	0.366834	-1.91849	0.864689	0.403825	0.501614	-6.39787	147821	hsa-miR-3169	stable
1316	0.372244	-1.26894	0.882788	0.394345	0.492661	-6.38198	168636	hsa-miR-122-5p	stable
1262	0.381601	-3.1184	1.08087	0.300574	0.392174	-6.18972	10937	hsa-miR-132-3p	stable
1510	0.38261	-1.95103	0.339503	0.739981	0.798065	-6.72404	11005	hsa-miR-204-5p	stable
1122	0.383798	-1.89943	1.44738	0.172895	0.253599	-5.7536	169404	hsa-miR-3663-5p	stable
1507	0.385835	-6.46815	0.351195	0.731408	0.791037	-6.71977	147819	hsa-miR-3117-3p	stable
1260	0.389328	-1.71267	1.08434	0.299094	0.390811	-6.18607	46408	hsa-miR-1322	stable
1177	0.39034	-0.0543029	1.27135	0.227216	0.316491	-5.97516	46703	hsa-miR-548e	stable
1361	0.393809	-3.31547	0.747388	0.468934	0.565611	-6.49368	168574	hsa-miR-4428	stable
1168	0.394759	0.912087	1.30721	0.215148	0.301924	-5.93175	17863	hsa-miR-934	stable
1212	0.401328	-3.38026	1.19454	0.254885	0.344927	-6.065	169048	hsa-miR-4736	stable
1346	0.403189	-3.06482	0.793539	0.442564	0.541001	-6.45748	148380	hsa-miR-3913-5p	stable
1105	0.403388	-3.1587	1.48412	0.163047	0.242187	-5.70477	17866	hsa-miR-331-5p	stable
1179	0.403741	-1.11393	1.26988	0.227721	0.316927	-5.97692	17875	hsa-miR-500a-5p	stable
1213	0.406942	-2.44664	1.19217	0.255776	0.34596	-6.06769	46614	hsa-miR-1323	stable
1082	0.407088	1.37244	1.56261	0.143598	0.218148	-5.59766	145647	hsa-miR-584-5p	stable
1099	0.407514	1.48209	1.50815	0.156866	0.234559	-5.67237	42929	hsa-miR-25-5p	stable
1304	0.408957	-2.43097	0.929308	0.37068	0.46807	-6.33982	168748	hsa-miR-320e	stable
1241	0.410429	-0.750523	1.1144	0.286494	0.378964	-6.15398	169367	hsa-miR-4444	stable
1157	0.413726	1.42667	1.34317	0.203574	0.289148	-5.88731	169227	hsa-miR-3064-5p	stable
1097	0.421956	-2.68438	1.51608	0.154872	0.232092	-5.66161	169402	hsa-miR-625-3p	stable
1167	0.428484	-0.0260453	1.31286	0.213293	0.29979	-5.92482	168682	hsa-miR-4502	stable
1248	0.429016	1.52932	1.10308	0.291192	0.383087	-6.16615	46810	hsa-miR-1827	stable
1409	0.43244	-4.76069	0.604951	0.556252	0.645011	-6.59276	169357	hsa-miR-4689	stable
1188	0.43401	1.91321	1.24497	0.236434	0.326689	-6.0065	169023	hsa-miR-4712-3p	stable
1176	0.438714	-2.12842	1.27243	0.226844	0.316196	-5.97387	145750	hsa-miR-614	stable
1203	0.438983	4.29365	1.20412	0.251295	0.342303	-6.05403	168844	hsa-miR-4532	stable
1275	0.446186	-1.02898	1.02657	0.32447	0.418685	-6.2457	148663	hsa-miR-557	stable
1142	0.446608	0.836784	1.38794	0.189883	0.273452	-5.83075	6880	hsa-miR-297	stable
1196	0.448512	-0.867589	1.2156	0.247045	0.338055	-6.04079	42717	hsa-miR-92b-5p	stable
1062	0.45258	0.491488	1.63312	0.127867	0.198013	-5.49835	169200	hsa-miR-4677-5p	stable
1063	0.455421	-3.30658	1.62765	0.129029	0.199584	-5.50614	145974	hsa-miR-200b-5p	stable
1088	0.458809	2.48738	1.53796	0.149479	0.225391	-5.6317	169316	hsa-miR-3976	stable
1183	0.460236	-0.284632	1.26533	0.22929	0.318452	-5.98235	148361	hsa-miR-3911	stable
1393	0.460347	-4.50033	0.646366	0.529966	0.622286	-6.56596	169196	hsa-miR-5705	stable
1025	0.466958	-1.93777	1.73189	0.108375	0.173619	-5.3546	168775	hsa-miR-4647	stable
1333	0.468195	1.88325	0.83486	0.419781	0.518326	-6.42341	169087	hsa-miR-149-3p	stable
1086	0.46843	-3.51285	1.54822	0.147005	0.222619	-5.61757	46223	hsa-miR-1306-3p	stable
1071	0.468471	2.03525	1.59233	0.136773	0.209754	-5.55614	27961	hsa-miR-891a	stable
1202	0.475581	1.03791	1.20572	0.2507	0.341667	-6.05219	147986	hsa-miRPlus-K1303*	stable
1141	0.475774	4.04262	1.391	0.188976	0.272291	-5.82684	169070	hsa-miR-4695-3p	stable
1208	0.47734	-0.446316	1.20204	0.252072	0.342324	-6.05642	42766	hsa-miR-554	stable
1151	0.492617	3.35689	1.3693	0.195488	0.279135	-5.85447	169399	hsa-miR-4750	stable
1149	0.493533	0.766974	1.37322	0.194296	0.278024	-5.84949	148652	hsa-miR-620	stable
1206	0.494245	-1.35698	1.20207	0.252059	0.342324	-6.05638	46626	hsa-miR-30c-2-3p	stable
1003	0.496803	-1.51605	1.81088	0.0947384	0.155094	-5.23602	168700	hsa-miR-5696	stable
1007	0.500812	-3.44289	1.79716	0.0969896	0.158299	-5.25683	145843	hsa-miR-330-5p	stable
1237	0.503543	-3.28412	1.13377	0.278591	0.370858	-6.13292	148585	hsa-miR-3912	stable
1066	0.504009	-0.595987	1.61964	0.130751	0.201553	-5.51754	169212	hsa-miR-514a-5p	stable
1069	0.504087	-1.41273	1.60145	0.134735	0.207102	-5.5433	42859	hsa-miR-675-3p	stable
1098	0.505549	-0.97305	1.50891	0.156674	0.234401	-5.67134	46474	hsa-miR-766-5p	stable
1345	0.507051	0.093607	0.797434	0.440383	0.538579	-6.45433	168795	hsa-miR-4706	stable
1012	0.507158	1.09158	1.77991	0.0998896	0.162338	-5.28287	42902	hsa-miR-185-5p	stable
1448	0.510187	-1.63067	0.522968	0.610325	0.687414	-6.64087	42786	hsa-miR-188-3p	stable
1011	0.511188	-2.66651	1.78568	0.0989117	0.160948	-5.27418	168885	hsa-miR-5194	stable
1109	0.511203	-2.53671	1.47872	0.164463	0.243752	-5.71199	11240	hsa-miR-409-3p	stable
1018	0.512731	-0.780676	1.76993	0.101602	0.164037	-5.29787	169168	hsa-miR-5580-3p	stable
1172	0.513233	2.24563	1.28855	0.22136	0.309673	-5.95445	42812	hsa-miR-508-5p	stable
1035	0.516333	-0.205209	1.70107	0.114154	0.18126	-5.40001	46623	hsa-miR-1273a	stable
969	0.518162	0.548174	1.89402	0.0820737	0.138834	-5.10797	147664	hsa-miR-4311	stable
1076	0.518498	-2.4701	1.57879	0.139846	0.213375	-5.57512	147796	hsa-miR-4327	stable
1184	0.520424	-4.7652	1.26372	0.229852	0.319068	-5.98428	146116	hsa-miR-2116-3p	stable
865	0.528669	-0.926887	2.23485	0.0447876	0.0845814	-4.55349	46869	hsa-miR-1258	stable
1348	0.529997	-2.38948	0.771115	0.455256	0.554753	-6.47531	14260	hsa_negative_control_3	stable
970	0.536068	-1.84143	1.8924	0.0823053	0.139139	-5.1105	17936	hsa-miR-16-1-3p	stable
1153	0.536725	-0.960035	1.36463	0.196914	0.280873	-5.86037	168814	hsa-miR-4463	stable
1223	0.538793	0.552486	1.16329	0.26687	0.358445	-6.10028	148234	hsa-miR-3667-5p	stable
1136	0.539552	1.64694	1.40075	0.186107	0.269021	-5.81431	169395	hsa-miR-4484	stable
1155	0.54006	2.58251	1.34424	0.203238	0.288976	-5.88598	148481	hsa-miR-3646	stable
985	0.540152	-0.610879	1.85295	0.088124	0.14662	-5.17162	147280	hsa-miR-1185-1-3p	stable
1114	0.54094	1.36323	1.4703	0.166694	0.246382	-5.72323	11151	hsa-miR-516b-5p	stable
909	0.542443	-1.71817	2.10471	0.0566065	0.101807	-4.77028	146140	hsa-miR-1976	stable
1232	0.543963	-3.30208	1.14026	0.275981	0.368476	-6.12581	11111	hsa-miR-432-5p	stable
986	0.544823	0.165632	1.8528	0.0881463	0.14662	-5.17185	42964	hsa-miR-7-2-3p	stable
1044	0.546517	1.87403	1.67311	0.11963	0.188267	-5.44077	168911	hsa-miR-4682	stable
1190	0.547297	-4.01928	1.23908	0.238534	0.329084	-6.01343	168760	hsa-miR-4749-5p	stable
959	0.548205	3.3297	1.93632	0.0762402	0.130857	-5.04163	168935	hsa-miR-4687-3p	stable
1024	0.549683	0.0891384	1.73197	0.108361	0.173619	-5.35448	42723	hsa-miR-195-3p	stable
882	0.5517	-0.784952	2.1847	0.0490362	0.0911979	-4.6377	145634	hsa-miR-132-5p	stable
1120	0.552009	2.20479	1.45198	0.171634	0.252298	-5.74752	17953	hsa-miR-183-3p	stable
1271	0.556144	-2.66506	1.03627	0.3201	0.414238	-6.23587	169017	hsa-miR-197-5p	stable
1145	0.559781	-3.28566	1.38333	0.191255	0.274547	-5.83663	17641	hsa-miR-573	stable
987	0.561383	-0.202302	1.85197	0.0882733	0.146685	-5.17313	42570	hsa-miR-194-3p	stable
1308	0.566629	-5.26712	0.919838	0.375416	0.472869	-6.34856	17393	hsa-miR-603	stable
911	0.569713	1.18719	2.10338	0.0567415	0.101938	-4.77247	168986	hsa-miR-4677-3p	stable
1059	0.57124	0.700354	1.6439	0.1256	0.195063	-5.48292	146010	hsa-miR-2116-5p	stable
1085	0.582095	0.240823	1.54967	0.14666	0.22226	-5.61557	147530	hsa-miR-378b	stable
1365	0.583427	-2.80256	0.725916	0.48153	0.578652	-6.50985	147886	hsa-miR-3122	stable
1004	0.585339	1.87944	1.80995	0.0948888	0.155246	-5.23742	169143	hsa-miR-4459	stable
1010	0.588058	-4.41526	1.78816	0.098493	0.160461	-5.27043	169210	hsa-miR-3187-5p	stable
1072	0.58868	-2.52299	1.58211	0.139087	0.212698	-5.57048	147535	hsa-miR-4309	stable
966	0.589686	-1.53125	1.89762	0.0815623	0.13823	-5.10236	169155	hsa-miR-4480	stable
1020	0.594251	-1.67209	1.76297	0.102813	0.165794	-5.30831	46640	hsa-miR-1257	stable
1056	0.596527	2.23134	1.65021	0.124288	0.193783	-5.47385	169326	hsa-miR-451b	stable
1324	0.599085	2.09123	0.865412	0.403443	0.501603	-6.39724	169142	hsa-miR-550a-5p	stable
945	0.599316	-0.096882	1.99342	0.0689694	0.120061	-4.95088	42633	hsa-miR-885-3p	stable
850	0.600566	-1.00347	2.30011	0.0397803	0.0767395	-4.44275	169182	hsa-miR-4728-3p	stable
938	0.602727	0.216343	2.02943	0.0647182	0.113394	-4.89296	147603	hsa-miR-4300	stable
1065	0.602795	-2.62831	1.62483	0.129634	0.200289	-5.51016	148566	hsa-miR-3666	stable
1240	0.619046	-2.74332	1.11523	0.286151	0.378862	-6.15308	146107	hsa-miR-762	stable
975	0.621698	-0.728419	1.88501	0.0833672	0.140313	-5.122	148639	hsa-miR-4298	stable
939	0.626896	-0.664961	2.0248	0.0652506	0.114252	-4.90043	32608	hsa-miR-761	stable
866	0.634248	0.88081	2.233	0.0449383	0.0848064	-4.55661	17493	hsa-miR-622	stable
874	0.641102	-1.33476	2.21808	0.0461682	0.0865814	-4.58174	29490	hsa-miR-7-5p	stable
1169	0.642425	-4.59273	1.30229	0.21677	0.303885	-5.93776	11165	hsa-miR-520a-3p	stable
913	0.642853	0.886735	2.10096	0.0569868	0.102242	-4.77643	169238	hsa-miR-4654	stable
821	0.646912	-0.510733	2.38474	0.0340779	0.0679288	-4.29733	17391	hsa-miR-635	stable
831	0.648852	-1.83414	2.3588	0.035737	0.0705147	-4.34211	148132	hsa-miR-3622a-3p	stable
930	0.649201	2.10461	2.05168	0.0622144	0.109793	-4.85692	46380	hsa-miR-1255a	stable
963	0.655375	-0.303849	1.91553	0.0790584	0.13475	-5.07434	145981	hsa-miR-1285-3p	stable
957	0.659974	0.753562	1.94435	0.0751764	0.129422	-5.02895	169100	hsa-miR-4758-3p	stable
1043	0.661249	-1.57311	1.67642	0.11897	0.187361	-5.43597	169259	hsa-miR-4773	stable
900	0.661422	-0.384613	2.12983	0.0541181	0.0981415	-4.72888	168832	hsa-miR-4674	stable
1205	0.662043	-3.1961	1.20211	0.252043	0.342324	-6.05633	42828	hsa-miR-769-3p	stable
1103	0.665786	-2.58577	1.48872	0.161847	0.24067	-5.69859	168683	hsa-miR-4792	stable
979	0.666719	-0.331863	1.88139	0.083892	0.140849	-5.12762	46264	hsa-miR-298	stable
1006	0.666915	-2.8283	1.80631	0.0954836	0.15603	-5.24296	147799	hsa-miR-3156-5p	stable
1299	0.671256	-0.212568	0.959339	0.355941	0.451932	-6.31162	17463	hsa-miR-151a-3p	stable
971	0.672066	0.297745	1.88916	0.0827692	0.139791	-5.11554	168809	hsa-miR-5698	stable
994	0.673435	-2.41028	1.83001	0.0916773	0.151372	-5.20684	14258	hsa_negative_control_1	stable
699	0.678395	-1.32481	2.73164	0.0179216	0.041738	-3.68417	169417	hsa-miR-551b-5p	stable
1130	0.678557	2.19272	1.42166	0.180083	0.261425	-5.78727	168568	hsa-miR-1290	stable
1218	0.680284	-0.174874	1.17858	0.260954	0.351881	-6.08311	169059	hsa-miR-642a-3p	stable
870	0.683384	2.80644	2.22449	0.0456357	0.0858137	-4.57095	168638	hsa-miR-4530	stable
839	0.684264	-2.53713	2.32715	0.037866	0.0740545	-4.3965	168676	hsa-miR-499b-5p	stable
794	0.684782	1.26173	2.46033	0.0296556	0.0611505	-4.1659	42490	hsa-miR-505-5p	stable
1008	0.685588	-2.41835	1.78983	0.0982134	0.160199	-5.26792	42543	hsa-miR-608	stable
929	0.688737	-2.74672	2.05248	0.0621266	0.109709	-4.85563	169081	hsa-miR-4707-3p	stable
918	0.691802	-1.40782	2.09306	0.0577962	0.103145	-4.7894	169094	hsa-miR-4482-3p	stable
1022	0.695503	-4.03398	1.74394	0.106187	0.170723	-5.3367	145689	hsa-miR-543	stable
651	0.699878	-2.79747	2.87849	0.013618	0.0338315	-3.41845	168855	hsa-miR-4675	stable
1067	0.704073	-0.706182	1.6185	0.130998	0.201702	-5.51916	168967	hsa-miR-4476	stable
1104	0.705176	-2.60181	1.48636	0.162462	0.241451	-5.70176	145976	hsa-miR-663b	stable
855	0.70716	-1.39384	2.26181	0.0426507	0.0814597	-4.5079	42528	hsa-miR-296-3p	stable
813	0.708199	-1.40211	2.40206	0.033012	0.0664931	-4.26735	46642	hsa-miR-1276	stable
1287	0.708481	-2.13924	0.995542	0.338732	0.433558	-6.27659	147795	hsa-miR-3186-3p	stable
919	0.711669	3.90527	2.08016	0.059142	0.105337	-4.81053	148687	hsa-miR-1908	stable
1037	0.714958	-4.64248	1.69442	0.115435	0.182863	-5.40974	17570	hsa-miR-589-3p	stable
1270	0.716297	-5.09077	1.03738	0.319602	0.413792	-6.23474	148454	hsa-miR-3682-3p	stable
788	0.718378	1.2589	2.47701	0.0287572	0.0596276	-4.13671	148032	hsa-miR-3685	stable
1118	0.719421	-3.40441	1.45884	0.16977	0.249968	-5.73845	46462	hsa-miR-1224-5p	stable
769	0.727475	-0.116527	2.52037	0.0265428	0.0563722	-4.06053	169193	hsa-miR-4725-5p	stable
785	0.727832	-0.268981	2.48672	0.0282461	0.0588752	-4.11968	46416	hsa-miR-1293	stable
750	0.730936	-3.20009	2.57945	0.0237909	0.0519664	-3.95612	146074	hsa-miR-2114-5p	stable
965	0.731053	1.56776	1.90182	0.0809687	0.137483	-5.0958	169264	hsa-miR-4762-5p	stable
724	0.734636	1.20158	2.66175	0.0204159	0.0460855	-3.80955	168863	hsa-miR-4441	stable
1074	0.743269	-2.14213	1.58083	0.139379	0.212876	-5.57226	169068	hsa-miR-513c-3p	stable
1047	0.74576	-2.28592	1.67091	0.120072	0.188544	-5.44396	169241	hsa-miR-5571-3p	stable
668	0.748823	-2.12352	2.82371	0.0150887	0.0365583	-3.5179	169187	hsa-miRPlus-C1110	stable
589	0.750389	-1.30757	3.1376	0.0083782	0.0228134	-2.94419	147907	hsa-miR-4312	stable
967	0.750448	-1.23547	1.89633	0.0817452	0.138453	-5.10437	169118	hsa-miR-5009-3p	stable
1040	0.751918	-1.03584	1.68824	0.116638	0.184227	-5.41876	46924	hsa-miR-1252	stable
995	0.753899	-1.46447	1.82831	0.0919449	0.15172	-5.20943	169019	hsa-miR-4524a-5p	stable
923	0.758399	4.97824	2.0707	0.0601462	0.106843	-4.82597	168931	hsa-miR-1280	stable
759	0.762433	-0.948453	2.55979	0.0246742	0.0532583	-3.99094	169213	hsa-miR-4768-3p	stable
707	0.769612	-2.10188	2.71237	0.0185776	0.0429438	-3.71881	146136	hsa-miR-518d-5p/hsa-miR-520c-5p/hsa-miR-526a	stable
640	0.773938	2.68674	2.91766	0.0126546	0.032059	-3.34714	168868	hsa-miR-5681b	stable
853	0.774086	1.90404	2.27402	0.0417148	0.0799558	-4.48717	146111	hsa-miR-767-5p	stable
773	0.775602	1.60988	2.50482	0.0273175	0.0576085	-4.08791	146196	hsa-miR-711	stable
931	0.781753	-2.34775	2.04944	0.0624622	0.110158	-4.86055	46440	hsa-miR-1287	stable
781	0.786145	-2.70551	2.49118	0.0280145	0.0585293	-4.11186	169071	hsa-miR-4639-5p	stable
605	0.788114	-0.0745643	3.07096	0.00949336	0.0253125	-3.06665	168918	hsa-miR-4491	stable
674	0.79204	0.142965	2.81322	0.0153876	0.0370651	-3.5369	168898	hsa-miR-5008-3p	stable
881	0.794017	0.35628	2.18785	0.0487584	0.090744	-4.63243	46507	hsa-miR-921	stable
561	0.796766	-1.25455	3.24383	0.0068659	0.019566	-2.74852	148645	hsa-miR-129-5p	stable
805	0.802958	-3.86966	2.43632	0.0309965	0.0631897	-4.20779	46454	hsa-miR-520g	stable
802	0.807038	-1.91934	2.45223	0.0301018	0.0616169	-4.18005	168825	hsa-miR-4729	stable
827	0.807646	1.19185	2.36731	0.0351841	0.069721	-4.32744	169198	hsa-miR-3145-5p	stable
1054	0.807954	-1.47932	1.66295	0.121677	0.190178	-5.45548	169306	hsa-miR-4758-5p	stable
1214	0.810456	-1.61825	1.19159	0.255998	0.346085	-6.06836	147709	hsa-miR-3185	stable
952	0.811011	-0.357468	1.96817	0.0721014	0.124627	-4.99117	27551	hsa-miR-612	stable
1165	0.811248	-4.16193	1.31911	0.21126	0.297399	-5.91715	11102	hsa-miR-410	stable
807	0.817583	5.11076	2.43311	0.0311803	0.0634684	-4.21339	168870	hsa-miR-1246	stable
673	0.818948	-0.778747	2.81389	0.0153684	0.0370521	-3.53569	17892	hsa-miRPlus-C1087	stable
1166	0.819196	-3.1559	1.31489	0.212631	0.299016	-5.92233	147902	hsa-miR-3193	stable
951	0.822436	-1.86573	1.97526	0.0712098	0.123165	-4.97989	46872	hsa-miR-1262	stable
1001	0.826064	0.670663	1.81175	0.0945974	0.15507	-5.2347	168997	hsa-miR-5584-5p	stable
719	0.827474	-1.43243	2.67146	0.02005	0.0455999	-3.79218	146069	hsa-miR-1915-5p	stable
601	0.827639	-1.92331	3.09805	0.0090231	0.0241703	-3.0169	168767	hsa-miR-4681	stable
533	0.829817	0.710243	3.3638	0.0054857	0.016451	-2.52713	168727	hsa-miR-4426	stable
854	0.832915	-0.128902	2.26186	0.0426463	0.0814597	-4.5078	169379	hsa-miR-4694-3p	stable
822	0.834449	-2.04505	2.37442	0.0347293	0.0691152	-4.31518	169157	hsa-miR-4755-3p	stable
618	0.835949	1.78606	3.00776	0.0106878	0.0280256	-3.18251	169271	hsa-miR-4784	stable
973	0.842573	-0.647324	1.88603	0.0832202	0.140213	-5.12041	169328	hsa-miR-4769-5p	stable
889	0.843032	0.470027	2.1589	0.0513673	0.0945711	-4.6807	168572	hsa-miR-4507	stable
1041	0.844935	-1.85694	1.68404	0.117462	0.185311	-5.42489	42584	hsa-miR-432-3p	stable
907	0.848045	-1.22297	2.11152	0.0559216	0.100801	-4.75908	146044	hsa-miR-2115-5p	stable
764	0.849034	2.61012	2.54238	0.0254835	0.054596	-4.02173	146072	hsa-miR-1469	stable
535	0.852443	-2.63333	3.35079	0.00562072	0.0168184	-2.55115	46259	hsa-miR-885-5p	stable
814	0.852742	-1.81035	2.39763	0.0332814	0.0669856	-4.27502	168929	hsa-miR-4648	stable
766	0.852882	-0.923696	2.5389	0.0256482	0.0548179	-4.02787	17958	hsa-miR-576-3p	stable
631	0.853116	-2.34347	2.9482	0.0119505	0.0306503	-3.29142	42756	hsa-miR-548d-5p	stable
1181	0.857037	-0.84881	1.26852	0.22819	0.317251	-5.97854	42524	hsa-miR-21-3p	stable
735	0.857046	-3.05427	2.6318	0.0215859	0.0480024	-3.86303	169338	hsa-miR-4727-5p	stable
572	0.859561	1.40906	3.20768	0.00734695	0.0205669	-2.81516	42703	hsa-miR-490-3p	stable
681	0.860695	1.20946	2.77991	0.0163766	0.0389918	-3.59715	148263	hsa-miR-1273e	stable
817	0.861527	-1.21112	2.39089	0.0336957	0.0675061	-4.2867	46402	hsa-miR-1255b-5p	stable
977	0.861847	-1.75814	1.88431	0.0834686	0.140313	-5.12309	148208	hsa-miR-3610	stable
857	0.865595	1.36455	2.25102	0.0434939	0.0828353	-4.52617	168661	hsa-miR-4531	stable
1125	0.877978	-0.554665	1.43942	0.175094	0.256005	-5.76407	147997	hsa-miR-3934	stable
657	0.878908	1.04297	2.85855	0.014136	0.0348291	-3.45468	169390	hsa-miR-4800-5p	stable
1064	0.881353	-4.5613	1.62564	0.129461	0.200137	-5.50902	42777	hsa-miR-548am-5p/hsa-miR-548c-5p/hsa-miR-548o-5p	stable
878	0.883132	-0.725435	2.20113	0.0476039	0.0888409	-4.6102	169253	hsa-miR-4690-5p	stable
833	0.885353	-3.48	2.35702	0.0358538	0.0706323	-4.34518	42710	hsa-miR-1296	stable
671	0.885647	1.17853	2.81803	0.0152497	0.036824	-3.52818	10964	hsa-miR-155-5p	stable
819	0.887066	-0.216277	2.38898	0.0338143	0.0675534	-4.29001	13140	hsa-miR-138-5p	stable
1073	0.888712	3.66041	1.58171	0.13918	0.212719	-5.57104	28302	hsa-miRPlus-A1015	stable
1216	0.890419	-2.92776	1.18647	0.257937	0.348182	-6.07417	168987	hsa-miR-4523	stable
625	0.896898	-3.59183	2.98211	0.0112145	0.0290951	-3.22946	46558	hsa-miR-1268a/hsa-miR-1268b	stable
937	0.899725	-0.817336	2.03047	0.0645996	0.11326	-4.89129	46863	hsa-miR-3157-3p	stable
528	0.903595	-2.16536	3.38507	0.005272	0.0159882	-2.48785	148554	hsa-miR-3917	stable
1113	0.905081	2.69807	1.47043	0.16666	0.246382	-5.72306	168653	hsa-miR-3158-5p	stable
1189	0.905475	-5.68245	1.24061	0.237986	0.328496	-6.01163	148289	hsa-miR-3675-5p	stable
612	0.910304	-2.41236	3.04454	0.00997558	0.0263633	-3.11512	168735	hsa-miR-5586-3p	stable
1032	0.914321	-2.81043	1.71192	0.112088	0.178612	-5.38407	147828	hsa-miR-3121-3p	stable
896	0.915117	-1.19979	2.1444	0.0527222	0.0962583	-4.70476	148524	hsa-miR-3914	stable
947	0.917949	-2.09163	1.98359	0.070173	0.121763	-4.96659	168806	hsa-miR-4659a-3p	stable
506	0.918244	-1.7305	3.47528	0.00445554	0.014083	-2.32128	168799	hsa-miR-4710	stable
648	0.923987	-1.49125	2.88101	0.0135538	0.0337754	-3.41386	148346	hsa-miR-3929	stable
626	0.928793	1.99525	2.97028	0.0114659	0.02969	-3.25107	169393	hsa-miR-4747-5p	stable
585	0.9315	3.1928	3.14966	0.00819082	0.0224394	-2.92199	147722	hsa-miR-4306	stable
812	0.932725	-0.0164701	2.40991	0.0325395	0.065738	-4.25373	168792	hsa-miR-4434	stable
842	0.933829	0.354007	2.31799	0.038504	0.0749215	-4.41218	168753	hsa-miR-4741	stable
745	0.935159	-3.96993	2.59288	0.0232051	0.0509717	-3.93229	147610	hsa-miR-3186-5p	stable
742	0.941287	0.742119	2.59982	0.0229079	0.0504837	-3.91996	11108	hsa-miR-425-3p	stable
495	0.945206	-4.7807	3.49942	0.00425974	0.0136436	-2.27673	42492	hsa-miRPlus-A1031	stable
457	0.946264	-0.530734	3.62267	0.003388	0.0116376	-2.04934	46624	hsa-miR-1236	stable
861	0.947653	0.722974	2.24829	0.0437103	0.0830125	-4.53079	169236	hsa-miR-659-5p	stable
714	0.950848	-3.78987	2.70199	0.0189409	0.0434849	-3.73745	169084	hsa-miR-5708	stable
649	0.953845	1.04858	2.88085	0.0135578	0.0337754	-3.41415	169260	hsa-miR-4436b-3p	stable
577	0.956834	-2.12183	3.19597	0.00750992	0.0208916	-2.83673	21702	hsa-miR-219-1-3p	stable
1039	0.968397	-0.310404	1.69199	0.115908	0.183289	-5.4133	46917	hsa-miR-205-5p	stable
485	0.970965	-0.756477	3.51784	0.00411621	0.0133525	-2.24273	169177	hsa-miR-4664-3p	stable
727	0.971876	2.3988	2.65432	0.0207003	0.0466103	-3.82284	169183	hsa-miR-4644	stable
737	0.974838	-2.77652	2.61527	0.0222599	0.0493262	-3.89249	148374	hsa-miR-3936	stable
751	0.98697	-0.649713	2.5794	0.023793	0.0519664	-3.95621	168562	hsa-miR-4738-3p	stable
1178	0.989239	-3.25291	1.27113	0.22729	0.316491	-5.97542	169350	hsa-miR-4781-5p	stable
600	0.990192	-0.301804	3.0984	0.0090172	0.0241703	-3.01626	42661	hsa-miR-492	stable
1207	0.990208	-2.79855	1.20205	0.252066	0.342324	-6.0564	148628	hsa-miR-3199	stable
955	0.990833	2.10611	1.95725	0.0734973	0.126796	-5.00853	42793	hsa-miRPlus-A1072	stable
739	0.991605	1.05656	2.61082	0.0224445	0.0495842	-3.9004	148465	hsa-miR-3611	stable
546	0.993514	-0.436037	3.29102	0.00628546	0.0184308	-2.66148	168946	hsa-miR-4673	stable
609	0.994781	-1.73974	3.06374	0.00962276	0.0255563	-3.0799	17613	hsa-miR-645	stable
684	0.995748	0.685182	2.77237	0.0166089	0.0394076	-3.61076	168763	hsa-miR-3676-5p	stable
747	0.997253	3.53974	2.58316	0.0236278	0.0517736	-3.94955	42761	hsa-miR-675-5p	stable
989	0.997715	-5.20757	1.85147	0.0883489	0.146685	-5.1739	168912	hsa-miR-4446-3p	stable
582	1.00673	-3.99825	3.17138	0.00786408	0.0216765	-2.88202	169276	hsa-miR-4474-3p	up
516	1.0102	-2.72826	3.43302	0.00482074	0.0149565	-2.39932	169389	hsa-miR-4717-3p	up
467	1.01213	-1.86884	3.58806	0.00361262	0.0121458	-2.11315	42603	hsa-miR-424-3p	up
680	1.01916	-3.69377	2.78471	0.0162303	0.0387483	-3.58847	13178	hsa-miR-18a-3p	up
704	1.01956	-0.309916	2.72122	0.0182734	0.0423496	-3.7029	169245	hsa-miR-2467-3p	up
633	1.02207	-1.96996	2.94364	0.012053	0.0308466	-3.29973	168993	hsa-miR-4799-3p	up
934	1.02769	-1.21226	2.03196	0.0644291	0.113182	-4.88887	168847	hsa-miR-4740-3p	stable
346	1.02877	2.87763	4.13443	0.00132689	0.00586749	-1.11283	27565	hsa-miR-423-5p	up
558	1.03315	-0.416076	3.25261	0.00675394	0.0193287	-2.73232	169218	hsa-miR-5189	up
498	1.03433	-2.95572	3.49121	0.00432536	0.0137893	-2.29189	148154	hsa-miR-3922-3p	up
1255	1.03746	-2.26442	1.09258	0.295602	0.387563	-6.17735	147979	hsa-miR-3150a-3p	stable
722	1.03962	0.488576	2.66947	0.0201245	0.0456574	-3.79575	168941	hsa-miR-4501	up
834	1.0432	-3.0465	2.3539	0.036059	0.0709326	-4.35055	168718	hsa-miR-4684-3p	up
905	1.04766	-2.70269	2.11314	0.0557596	0.100588	-4.75641	169011	hsa-miR-4801	stable
667	1.0489	-2.40039	2.82523	0.0150456	0.0365025	-3.51513	147941	hsa-miR-3160-3p	up
906	1.05336	-2.55299	2.11308	0.0557662	0.100588	-4.75652	168921	hsa-miR-4718	stable
581	1.05411	0.692602	3.18426	0.0076766	0.0212686	-2.85831	168972	hsa-miR-5004-3p	up
566	1.05454	0.172158	3.22964	0.00705089	0.019939	-2.77469	147792	hsa-miR-3165	up
675	1.05629	1.49702	2.80978	0.015487	0.0372713	-3.54313	168793	hsa-miR-4483	up
808	1.05907	3.95044	2.43236	0.0312236	0.0635085	-4.2147	169171	hsa-miR-4436b-5p	up
588	1.06027	0.157318	3.14328	0.00828941	0.0225945	-2.93373	168922	hsa-miR-5584-3p	up
778	1.06447	0.163654	2.49414	0.0278619	0.0584361	-4.10667	168846	hsa-miR-1273f	up
479	1.07144	0.197188	3.55022	0.00387566	0.0127438	-2.18296	169021	hsa-miR-4646-5p	up
630	1.07328	0.455623	2.95085	0.0118913	0.0305275	-3.28658	147584	hsa-miR-548t-5p	up
662	1.07387	-1.63044	2.84582	0.0144771	0.0353782	-3.4778	147786	hsa-miR-3198	up
825	1.07569	-2.25206	2.37172	0.0349012	0.0692624	-4.31983	42845	hsa-miR-125b-2-3p	up
597	1.08149	-3.11077	3.10998	0.0088235	0.0237249	-2.99498	147826	hsa-miR-3153	up
484	1.08262	1.09248	3.51819	0.0041135	0.0133525	-2.24208	147988	hsa-miR-3135a	up
638	1.08413	0.107474	2.93168	0.0123263	0.0313454	-3.32156	168565	hsa-miR-4649-5p	up
414	1.08758	-0.918333	3.78702	0.00250089	0.00935402	-1.74691	42834	hsa-miR-219-2-3p	up
466	1.09824	1.33251	3.59078	0.00359444	0.0121149	-2.10814	42730	hsa-miR-423-3p	up
521	1.10002	-3.08902	3.41087	0.00502417	0.015463	-2.44023	14259	hsa_negative_control_2	up
539	1.10904	3.18172	3.33857	0.00575058	0.0171309	-2.57371	169167	hsa-miR-4451	up
587	1.11461	-3.14765	3.14466	0.00826798	0.0225589	-2.93119	169257	hsa-miR-4740-5p	up
327	1.11731	1.59709	4.22787	0.00112131	0.00515727	-0.943923	46866	hsa-miR-1321	up
1030	1.11886	-2.56686	1.71921	0.11072	0.176745	-5.37334	11148	hsa-miR-515-3p	stable
613	1.12052	-0.629801	3.04381	0.00998917	0.0263734	-3.11646	11058	hsa-miR-325	up
614	1.12102	-0.79123	3.04146	0.0100333	0.026464	-3.12077	147929	hsa-miR-1273c	up
689	1.1238	2.29844	2.7523	0.0172435	0.0406983	-3.64696	169272	hsa-miR-4419b	up
363	1.13128	-1.03619	4.03875	0.00157805	0.0067011	-1.28657	145833	hsa-miR-596	up
695	1.1349	-1.13466	2.73814	0.0177056	0.0414252	-3.67248	42692	hsa-miR-127-5p	up
846	1.13542	-0.976958	2.30681	0.0392975	0.0760806	-4.43131	168690	hsa-miR-4466	up
795	1.13695	4.45366	2.45958	0.0296965	0.0611879	-4.1672	168619	hsa-miR-1260b	up
406	1.13729	-0.283552	3.82663	0.00232518	0.00890712	-1.67421	168843	hsa-miR-5694	up
783	1.13831	-4.97885	2.49081	0.0280339	0.0585293	-4.11252	46627	hsa-miR-1271-5p	up
563	1.14408	-1.48768	3.23636	0.00696264	0.0197998	-2.76229	46214	hsa-miR-1250	up
408	1.14782	-2.1916	3.80919	0.00240094	0.00909387	-1.70622	146006	hsa-miR-670	up
1080	1.14806	-2.38462	1.56817	0.142299	0.216546	-5.58993	168785	hsa-miR-520d-5p	stable
371	1.14848	0.874565	4.0026	0.00168531	0.00703649	-1.35242	168640	hsa-miR-4475	up
669	1.15162	-0.279322	2.82346	0.0150957	0.0365583	-3.51835	169302	hsa-miR-4695-5p	up
760	1.15289	-2.27229	2.55224	0.0250223	0.0539512	-4.00431	168903	hsa-miR-4439	up
1252	1.15925	0.394295	1.0973	0.293611	0.385516	-6.17232	148085	hsa-miR-3687	stable
1199	1.16078	-4.88079	1.21013	0.249061	0.340185	-6.0471	168900	hsa-miR-4721	stable
899	1.16095	-3.44382	2.1323	0.0538791	0.0978993	-4.72479	148231	hsa-miR-3918	stable
282	1.16309	-2.97256	4.45139	0.000752694	0.00398233	-0.543353	146109	hsa-miR-1910	up
1045	1.16333	-2.2814	1.67284	0.119686	0.188267	-5.44117	148662	hsa-miR-583	stable
786	1.16493	-5.00149	2.48491	0.0283408	0.0589566	-4.12286	168891	hsa-miR-1271-3p	up
761	1.17728	-2.15759	2.54827	0.0252069	0.0542623	-4.01132	169419	hsa-miR-300	up
372	1.18243	2.48732	4.00017	0.00169277	0.0070461	-1.35684	148228	hsa-miR-3656	up
469	1.18689	-1.51302	3.58419	0.00363869	0.012203	-2.1203	13130	hsa-miR-517-5p	up
343	1.19775	-1.33772	4.14221	0.00130838	0.00582391	-1.09874	168685	hsa-miR-4432	up
787	1.19905	-1.96763	2.48472	0.0283508	0.0589566	-4.1232	169420	hsa-miR-193b-5p	up
608	1.20736	-1.71519	3.06428	0.00961307	0.0255558	-3.07891	148547	hsa-miR-3622b-3p	up
771	1.20864	-4.44909	2.51308	0.0269036	0.0569587	-4.07338	17490	hsa-miR-571	up
732	1.21994	-2.9912	2.63613	0.0214128	0.0478544	-3.8553	17594	hsa-miR-587	up
356	1.22248	2.07449	4.06747	0.00149789	0.00645409	-1.23434	169204	hsa-miR-4709-3p	up
350	1.22866	1.40185	4.10504	0.00139931	0.00610752	-1.16611	168893	hsa-miR-4505	up
531	1.24608	2.97055	3.37458	0.00537636	0.0162408	-2.50723	169244	hsa-miR-5572	up
478	1.24627	0.148332	3.55546	0.00383811	0.0126357	-2.1733	168923	hsa-miR-4688	up
686	1.24862	-3.49862	2.76378	0.0168777	0.0399441	-3.62627	145690	hsa-miR-512-5p	up
348	1.25787	0.665473	4.12947	0.00133883	0.00589129	-1.12182	30033	hsa-miR-877-5p	up
228	1.2633	2.61847	4.85652	0.000371335	0.0024272	0.168267	42502	hsa-miR-204-3p	up
974	1.26465	-3.87284	1.8858	0.0832532	0.140213	-5.12077	146110	hsa-miR-3164	stable
454	1.27148	-2.37283	3.62519	0.00337221	0.0116164	-2.04469	168874	hsa-miR-4535	up
526	1.27369	-1.86483	3.39103	0.00521374	0.015901	-2.47687	147845	hsa-miR-3173-3p	up
548	1.27926	-0.445044	3.2858	0.00634713	0.0185266	-2.6711	168692	hsa-miR-3688-5p	up
568	1.28842	1.17122	3.21835	0.0072016	0.0202865	-2.7955	169045	hsa-miR-4651	up
319	1.28857	-2.08862	4.27764	0.00102555	0.00483678	-0.854284	169269	hsa-miR-4499	up
157	1.28906	-2.01307	5.4651	0.000133928	0.0012282	1.19688	168789	hsa-miR-4686	up
463	1.28947	-1.48835	3.59388	0.00357387	0.012091	-2.10243	168673	hsa-miR-4656	up
999	1.2912	-5.17986	1.81389	0.0942499	0.15486	-5.23143	17312	hsa-miR-592	stable
542	1.30405	-2.38974	3.31716	0.00598545	0.0177325	-2.61323	46345	hsa-miR-1207-3p	up
647	1.31221	2.84188	2.88553	0.0134396	0.033543	-3.40564	169228	hsa-miR-4698	up
487	1.314	1.03062	3.51542	0.00413471	0.0133831	-2.24718	17377	hsa-miR-600	up
513	1.31417	1.25371	3.45092	0.0046625	0.0145494	-2.36627	168758	hsa-miR-4425	up
340	1.31758	1.0153	4.16516	0.0012553	0.00562482	-1.0572	147851	hsa-miR-3201	up
1028	1.31941	-3.34533	1.72322	0.109974	0.175762	-5.36742	30209	hsa-miRPlus-C1114	stable
864	1.32053	1.09897	2.23557	0.0447296	0.0845311	-4.55228	146165	hsa-miR-1973	up
560	1.32192	-4.33047	3.24867	0.006804	0.0194307	-2.7396	46661	hsa-miR-1294	up
990	1.32196	-4.06429	1.85008	0.0885617	0.146948	-5.17604	11144	hsa-miR-512-3p	stable
247	1.32775	-0.320086	4.72164	0.000468704	0.00284284	-0.0664342	17272	hsa-miR-551a	up
617	1.33659	2.6779	3.01566	0.0105308	0.0276654	-3.16806	169388	hsa-miR-663a	up
1048	1.34598	0.65297	1.66982	0.120291	0.188778	-5.44555	148377	hsa-miR-3653	stable
639	1.34624	-0.979259	2.93113	0.0123392	0.0313484	-3.32258	169040	hsa-miR-4753-5p	up
218	1.34627	-1.79784	4.94832	0.00031735	0.00215271	0.326668	168632	hsa-miR-5188	up
482	1.35589	-3.33369	3.53476	0.00398865	0.0130357	-2.21149	146142	hsa-miR-1972	up
1029	1.35662	-1.43137	1.71949	0.110669	0.176745	-5.37293	148351	hsa-miR-3945	stable
512	1.36134	-1.00896	3.45383	0.00463724	0.0144873	-2.36089	168675	hsa-miR-4433-3p	up
312	1.36892	-1.93945	4.32617	0.00094032	0.00458747	-0.76712	168831	hsa-miR-433	up
856	1.37031	-4.54562	2.2556	0.0431341	0.0822665	-4.51842	169085	hsa-miR-5007-5p	up
682	1.37418	-0.558737	2.77946	0.0163902	0.0389918	-3.59795	168703	hsa-miR-4716-3p	up
470	1.37617	-0.445531	3.5814	0.00365757	0.0122414	-2.12544	168558	hsa-miR-5585-3p	up
501	1.3818	3.57055	3.48617	0.00436608	0.0138818	-2.30118	148379	hsa-miR-3654	up
954	1.38584	-1.45797	1.96142	0.0729618	0.125953	-5.00191	17336	hsa-miR-618	stable
611	1.38867	-0.0921048	3.04807	0.00990977	0.0262151	-3.10865	145852	hsa-miR-210	up
678	1.38923	-1.6388	2.80129	0.0157349	0.0376994	-3.5585	46625	hsa-miR-1303	up
721	1.39521	0.324382	2.67008	0.0201015	0.0456436	-3.79465	168908	hsa-miR-4655-5p	up
776	1.40485	-2.80411	2.49492	0.0278216	0.0584361	-4.10529	148273	hsa-miR-3150b-3p	up
756	1.40621	-3.20709	2.56471	0.0244505	0.0529729	-3.98225	42788	hsa-miR-924	up
627	1.40821	-1.93402	2.96841	0.0115063	0.0297375	-3.25451	169107	hsa-miR-4782-5p	up
405	1.41132	-0.248145	3.83088	0.00230711	0.00886312	-1.66642	42609	hsa-miR-135a-3p	up
520	1.41548	-2.96696	3.41429	0.00499215	0.015382	-2.4339	169005	hsa-miR-520b/hsa-miR-520c-3p	up
656	1.4199	-1.58302	2.86627	0.0139333	0.0343926	-3.44067	17625	hsa-miR-627	up
287	1.42087	3.74712	4.43856	0.000769985	0.00402635	-0.566199	46731	hsa-miR-4657	up
475	1.42659	0.908228	3.56695	0.00375708	0.0124297	-2.1521	42932	hsa-miR-920	up
504	1.4278	-3.3544	3.47863	0.00442785	0.0140285	-2.3151	46443	hsa-miR-193a-5p	up
544	1.43539	0.0275845	3.30372	0.00613784	0.0181043	-2.63804	169126	hsa-miR-4486	up
211	1.43818	0.47606	5.02513	0.000278506	0.00195317	0.458345	168559	hsa-miR-15a-3p	up
300	1.44	-2.51569	4.40249	0.000820857	0.00416303	-0.630541	11084	hsa-miR-372	up
946	1.44368	-1.2744	1.98611	0.0698627	0.121302	-4.96257	42700	hsa-miR-631	stable
201	1.44578	0.256213	5.08009	0.000253794	0.00184454	0.552061	11045	hsa-miR-302c-5p	up
279	1.45108	-2.66586	4.46954	0.000728918	0.00388708	-0.511064	168739	hsa-miR-1269b	up
628	1.45415	-0.00828557	2.96667	0.0115438	0.0297773	-3.25768	145962	hsa-miR-639	up
665	1.45738	-0.132841	2.83364	0.0148108	0.0360629	-3.4999	168959	hsa-miR-4778-5p	up
530	1.463	-2.82501	3.3765	0.00535715	0.0162099	-2.50369	168679	hsa-miR-4763-3p	up
235	1.46678	-3.63248	4.78212	0.000422107	0.00266214	0.0390892	148042	hsa-miR-3662	up
309	1.46943	-4.45862	4.34457	0.000909956	0.00449635	-0.734133	42480	hsa-miR-485-5p	up
271	1.46971	-5.57439	4.53741	0.000646689	0.0035397	-0.390612	168629	hsa-miR-5087	up
290	1.47186	1.66216	4.42017	0.000795501	0.00411637	-0.598988	169226	hsa-miR-4419a	up
368	1.4734	1.76052	4.01049	0.00166126	0.00696849	-1.33803	29872	hsa-miR-340-5p	up
272	1.47617	-1.44115	4.50689	0.000682399	0.00370504	-0.444708	169016	hsa-miR-4743	up
198	1.47888	1.7581	5.11737	0.000238346	0.00175642	0.615407	42538	hsa-miR-196a-3p	up
692	1.48268	-4.93998	2.74588	0.0174514	0.0410092	-3.65853	169038	hsa-miR-488-3p	up
180	1.48416	-0.925625	5.23156	0.000196877	0.00157795	0.808226	42942	hsa-miR-134	up
1115	1.49007	-5.0549	1.46633	0.167754	0.247677	-5.72852	168624	hsa-miR-5581-5p	stable
253	1.49903	-0.719756	4.6717	0.000511213	0.00302571	-0.153897	168724	hsa-miR-4529-3p	up
537	1.50527	-0.140547	3.34197	0.00571415	0.0170601	-2.56744	145905	hsa-miR-518a-5p/hsa-miR-527	up
217	1.50789	-0.617231	4.95333	0.00031465	0.00214779	0.335285	46752	hsa-miR-1270	up
306	1.51775	-4.79419	4.34962	0.000901812	0.00448078	-0.725097	42562	hsa-miR-105-3p	up
532	1.52283	3.30946	3.37427	0.00537942	0.0162408	-2.50779	169311	hsa-miR-4714-5p	up
202	1.53423	0.737183	5.07935	0.000254112	0.00184454	0.550799	168985	hsa-miR-4722-5p	up
869	1.53502	-4.49643	2.22712	0.0454188	0.0855334	-4.56651	168757	hsa-miR-4713-3p	up
514	1.5364	0.645031	3.44644	0.00470161	0.0146544	-2.37454	169022	hsa-miR-4797-5p	up
214	1.54434	-0.293063	4.99641	0.000292415	0.00201916	0.409194	168851	hsa-miR-4650-3p	up
473	1.54805	0.249315	3.5714	0.00372614	0.012373	-2.14389	147715	hsa-miR-4251	up
403	1.54916	1.11404	3.83249	0.0023003	0.00885137	-1.66347	169358	hsa-miR-4417	up
984	1.55283	-0.938129	1.85409	0.0879501	0.146475	-5.16986	148688	hsa-miR-765	stable
461	1.55888	-2.57159	3.60031	0.00353143	0.0120078	-2.09056	148453	hsa-miR-3074-5p	up
179	1.55919	-0.466203	5.23599	0.00019543	0.00157102	0.81567	11063	hsa-miR-330-3p	up
550	1.56882	-1.49251	3.28362	0.00637312	0.0185544	-2.67513	168625	hsa-miR-4539	up
503	1.57209	-3.38635	3.48471	0.00437797	0.0138868	-2.30387	42778	hsa-let-7g-3p	up
360	1.5809	2.16537	4.04534	0.00155928	0.00667591	-1.27459	169203	hsa-miR-5095	up
273	1.58297	-0.979462	4.49994	0.000690812	0.00374317	-0.457039	46356	hsa-miR-30b-3p	up
570	1.59634	-1.47149	3.21476	0.00725015	0.0203594	-2.80211	168569	hsa-miR-5088	up
553	1.61985	-3.08994	3.27176	0.00651616	0.0188688	-2.69701	147523	hsa-miR-4263	up
711	1.63321	-3.4793	2.70468	0.0188461	0.0433783	-3.73263	147311	hsa-miR-3688-3p	up
758	1.63724	-2.21516	2.56109	0.024615	0.0532435	-3.98865	168684	hsa-miR-5010-5p	up
328	1.6429	-0.597979	4.22741	0.00112223	0.00515727	-0.944746	169181	hsa-miR-5191	up
388	1.64865	-3.09356	3.90207	0.00202479	0.00807814	-1.53601	147389	hsa-miR-3691-5p	up
323	1.65078	-2.16888	4.24003	0.0010971	0.00508518	-0.92201	169321	hsa-miR-4691-3p	up
391	1.65247	0.343426	3.87755	0.00211777	0.00835013	-1.58088	42838	hsa-miRPlus-C1076	up
224	1.6661	-2.7414	4.89071	0.000350183	0.00233427	0.227396	42971	hsa-miR-96-3p	up
879	1.67252	-3.01416	2.19772	0.0478981	0.0892662	-4.61592	169387	hsa-miR-5703	up
111	1.68032	-2.08127	6.14674	4.54465e-05	0.000605878	2.28596	169140	hsa-miR-3150a-5p	up
192	1.68115	-0.366279	5.15836	0.000222493	0.00168782	0.684836	169329	hsa-miR-370	up
447	1.68174	1.68436	3.64582	0.00324578	0.0113518	-2.00668	42654	hsa-miR-483-5p	up
344	1.68435	-3.30791	4.13979	0.00131409	0.00583727	-1.10311	147660	hsa-miR-4296	up
437	1.69373	-3.28804	3.69551	0.00296073	0.0106027	-1.91517	14854	hsa-miR-569	up
549	1.69599	-0.605684	3.28524	0.00635384	0.0185266	-2.67215	168560	hsa-miR-4676-5p	up
305	1.69769	-1.19843	4.35579	0.000891944	0.00443994	-0.714038	17820	hsa-miRPlus-C1066	up
607	1.70149	-2.9048	3.06647	0.00957354	0.0254758	-3.07488	148089	hsa-miR-208a	up
221	1.70441	-1.33931	4.91203	0.00033764	0.00226749	0.264175	169086	hsa-miR-4786-5p	up
389	1.70532	-2.71504	3.89547	0.00204939	0.00814011	-1.54808	147921	hsa-miR-3131	up
251	1.71691	-2.33423	4.68416	0.000500249	0.00298609	-0.132056	147772	hsa-miR-4303	up
315	1.71999	1.60653	4.30263	0.000980711	0.00471189	-0.809377	42581	hsa-miR-513a-5p	up
557	1.74149	-3.83129	3.25302	0.00674884	0.0193287	-2.73158	168691	hsa-miR-3677-5p	up
749	1.74325	-3.76686	2.57958	0.0237852	0.0519664	-3.9559	46565	hsa-miR-1207-5p	up
170	1.75989	-1.92489	5.33735	0.000165191	0.00141675	0.985249	42899	hsa-miR-377-5p	up
564	1.7662	-1.70332	3.23329	0.00700279	0.0198627	-2.76795	42681	hsa-miR-1307-3p	up
452	1.77991	-2.57795	3.62594	0.00336752	0.0116164	-2.04331	168800	hsa-miR-4724-5p	up
917	1.78401	-4.76088	2.0937	0.0577303	0.103095	-4.78835	169054	hsa-miR-4422	stable
186	1.78916	2.31503	5.18622	0.000212355	0.00165281	0.731885	168696	hsa-miR-4739	up
292	1.78949	-1.11277	4.41847	0.000797901	0.00411637	-0.602017	46295	hsa-miR-1286	up
265	1.80676	-4.47641	4.58042	0.000599642	0.00335725	-0.314576	17347	hsa-miR-708-3p	up
421	1.80962	2.4401	3.7609	0.00262411	0.00972041	-1.79489	169412	hsa-miR-1260a	up
45	1.8098	0.754657	7.5823	5.72994e-06	0.000213042	4.35899	169020	hsa-miR-4506	up
481	1.81304	-3.90411	3.53977	0.00395167	0.0129621	-2.20225	169317	hsa-miR-3614-5p	up
885	1.81634	-2.49877	2.18087	0.0493761	0.0915529	-4.6441	46398	hsa-miR-513c-5p	up
160	1.82153	2.24947	5.43064	0.000141694	0.00128478	1.14003	145633	hsa-let-7d-3p	up
515	1.83639	-3.40981	3.44052	0.00475379	0.0148	-2.38547	146166	hsa-miRPlus-G1065-5p	up
731	1.84647	-4.72957	2.63913	0.0212938	0.047628	-3.84996	28759	hsa-miR-758	up
329	1.85208	1.24471	4.21309	0.00115148	0.00526211	-0.970578	27568	hsa-miR-744-5p	up
453	1.85544	-0.0518254	3.62573	0.00336889	0.0116164	-2.04371	42769	hsa-let-7b-3p	up
233	1.85999	-2.24792	4.79116	0.000415563	0.00263941	0.0548359	42617	hsa-miR-541-5p	up
736	1.86125	-3.46091	2.61962	0.0220806	0.0489812	-3.88474	147618	hsa-miR-4261	up
212	1.86193	-3.06044	5.02127	0.000280337	0.00195875	0.451736	169299	hsa-miR-4538	up
527	1.87439	-3.93379	3.38943	0.00522925	0.0159141	-2.4798	169063	hsa-miR-4690-3p	up
365	1.87456	0.390168	4.03804	0.0015801	0.0067011	-1.28787	42898	hsa-miR-124-5p	up
132	1.87482	0.124936	5.83114	7.43552e-05	0.000822574	1.79018	169194	hsa-miR-4513	up
643	1.88863	-0.835291	2.90007	0.0130786	0.0328551	-3.37918	168701	hsa-miR-4728-5p	up
281	1.88971	-2.89997	4.4531	0.000750413	0.00397807	-0.5403	42667	hsa-miR-302b-5p	up
505	1.8959	-3.65011	3.47772	0.00443541	0.0140359	-2.31679	147633	hsa-miR-3163	up
380	1.91073	-2.62989	3.94121	0.00188493	0.00766784	-1.46444	168860	hsa-miR-4766-5p	up
128	1.92204	0.324429	5.85432	7.16802e-05	0.00081107	1.8271	148216	hsa-miR-3907	up
841	1.9232	-2.42997	2.31882	0.0384462	0.0748631	-4.41077	168658	hsa-miR-5196-5p	up
313	1.92649	-2.33846	4.31751	0.000954978	0.00463621	-0.782662	169378	hsa-miR-4430	up
593	1.93113	-1.39521	3.12504	0.00857783	0.0232354	-2.96729	169406	hsa-miR-376b	up
35	1.96765	3.24566	7.89395	3.78242e-06	0.00019219	4.77124	169082	hsa-miR-1275	up
291	1.98435	-0.709752	4.41952	0.000796413	0.00411637	-0.60014	46707	hsa-miR-1253	up
293	1.99027	-3.25251	4.416	0.000801405	0.00412655	-0.606424	169006	hsa-miR-4527	up
423	1.99555	-0.984853	3.7565	0.00264548	0.00975929	-1.80298	29379	hsa-miR-452-5p	up
91	2.00924	-1.55821	6.44115	2.90687e-05	0.000483222	2.73526	148239	hsa-miR-3916	up
69	2.0134	-0.135013	7.02429	1.2415e-05	0.000294478	3.58797	147318	hsa-miR-3660	up
119	2.03229	1.96669	5.95634	6.10618e-05	0.000740718	1.98862	146158	hsa-miR-3202	up
402	2.03684	-2.78288	3.83259	0.00229987	0.00885137	-1.66328	148669	hsa-miR-185-3p	up
562	2.04234	-1.56412	3.24142	0.00689696	0.0196337	-2.75296	42572	hsa-miR-154-3p	up
330	2.04383	-1.27502	4.21243	0.00115286	0.00526211	-0.971776	147935	hsa-miR-3125	up
373	2.06457	-2.81971	4.00014	0.00169284	0.0070461	-1.35689	147898	hsa-miR-2861	up
304	2.11176	-1.62913	4.3745	0.000862724	0.00431042	-0.680556	168932	hsa-miR-5094	up
942	2.12537	-4.10973	2.00938	0.0670535	0.117029	-4.92526	148650	hsa-miR-516a-5p	stable
362	2.12633	-1.88732	4.03987	0.00157484	0.0067011	-1.28453	147544	hsa-miR-4314	up
476	2.13654	-4.49461	3.56215	0.0037907	0.0125256	-2.16095	147798	hsa-miR-3141	up
693	2.13946	-3.46031	2.74248	0.0175625	0.0411983	-3.66465	42493	hsa-miR-892b	up
145	2.14425	1.29318	5.60792	0.000106215	0.00105516	1.4307	146180	hsa-miR-1909-3p	up
220	2.14977	-2.28957	4.92638	0.000329456	0.00222362	0.288917	46221	hsa-miR-519d	up
67	2.16294	-3.11272	7.02708	1.2366e-05	0.000294478	3.59192	147684	hsa-miR-3200-5p	up
269	2.16763	-1.0659	4.55846	0.000623204	0.00345327	-0.353376	168725	hsa-miR-4700-5p	up
445	2.16983	-0.329414	3.64869	0.00322856	0.0113188	-2.00138	169116	hsa-miR-4788	up
416	2.17075	-5.14004	3.77299	0.00256635	0.00957227	-1.77269	148332	hsa-miR-3692-5p	up
90	2.18646	2.46735	6.50803	2.6306e-05	0.000454116	2.83555	148495	hsa-miR-3915	up
65	2.20055	0.2439	7.06498	1.1719e-05	0.000294332	3.64564	168606	hsa-miR-4633-5p	up
310	2.20106	-2.42816	4.34342	0.000911826	0.00449701	-0.736196	147768	hsa-miR-4257	up
286	2.2176	1.61153	4.44041	0.000767468	0.00402099	-0.562906	168642	hsa-miR-642b-3p	up
113	2.21807	-2.31205	6.10906	4.81626e-05	0.000635794	2.22755	169088	hsa-miR-4492	up
446	2.23225	-4.59979	3.64809	0.00323215	0.0113188	-2.00249	145980	hsa-miR-939	up
381	2.276	1.46623	3.93693	0.00189972	0.00771637	-1.47226	168917	hsa-miR-4511	up
46	2.29037	0.523552	7.5765	5.77501e-06	0.000213042	4.3512	147739	hsa-miR-3161	up
161	2.29612	0.849217	5.42805	0.000142298	0.00128593	1.13573	147923	hsa-miR-3142	up
231	2.31497	-0.0723221	4.79266	0.000414491	0.00263941	0.0574383	169295	hsa-miR-4725-3p	up
222	2.32172	-1.61914	4.91049	0.000338527	0.00226779	0.261531	168821	hsa-miR-548ax	up
95	2.3224	-1.99644	6.38498	3.1627e-05	0.00050101	2.65051	168782	hsa-miR-5093	up
385	2.32557	1.37649	3.90794	0.00200313	0.00803584	-1.52526	169322	hsa-miR-4534	up
118	2.35087	0.0773231	5.98065	5.87853e-05	0.000720125	2.02689	145933	hsa-miR-652-5p	up
398	2.35162	-1.81212	3.85102	0.00222337	0.00866503	-1.6295	42674	hsa-miR-431-3p	up
322	2.37068	-2.27817	4.25904	0.00106032	0.00495735	-0.887768	148384	hsa-miR-3648	up
308	2.38349	0.847536	4.34676	0.00090642	0.00448711	-0.73022	168971	hsa-miR-4449	up
213	2.38476	-2.20879	5.01719	0.000282282	0.00196431	0.44476	168716	hsa-miR-4487	up
76	2.41321	0.516071	6.88957	1.50518e-05	0.000324275	3.39529	168578	hsa-miR-5190	up
75	2.41564	-0.665364	6.89704	1.48909e-05	0.000323994	3.40605	42676	hsa-miR-495	up
278	2.42023	-0.82673	4.47096	0.000727085	0.003885	-0.50853	168897	hsa-miR-5187-5p	up
730	2.43221	-0.540537	2.64259	0.0211572	0.0474013	-3.84379	42811	hsa-miR-542-5p	up
620	2.46016	-4.54134	3.00097	0.0108248	0.0283297	-3.19495	147569	hsa-miR-4256	up
383	2.46571	-2.039	3.92321	0.00194798	0.00788859	-1.49735	146052	hsa-miR-1471	up
99	2.46663	-0.388784	6.32903	3.44135e-05	0.000525207	2.56565	168979	hsa-miR-4734	up
263	2.49549	2.48678	4.58787	0.000591863	0.00332393	-0.301429	46381	hsa-miR-1298	up
335	2.5007	1.66234	4.19363	0.00119251	0.00538831	-1.00572	147817	hsa-miR-3196	up
153	2.54663	-0.405303	5.51449	0.000123571	0.00117589	1.27806	148363	hsa-miR-3652	up
255	2.57396	-2.43717	4.64625	0.000534411	0.00310166	-0.1986	145716	hsa-miR-671-5p	up
194	2.59853	-4.55454	5.14797	0.000226405	0.00169835	0.667255	147493	hsa-miR-3944-3p	up
545	2.63553	-3.21612	3.29952	0.0061863	0.0182273	-2.64579	147967	hsa-miR-3180/hsa-miR-3180-3p	up
162	2.68151	-3.58428	5.41784	0.000144698	0.00129891	1.11886	169133	hsa-miR-4537	up
47	2.68572	-0.507836	7.5644	5.87036e-06	0.000213633	4.33492	169026	hsa-miR-4679	up
54	2.6887	1.15692	7.38743	7.47327e-06	0.000240088	4.09461	145736	hsa-miR-605	up
49	2.72957	0.364036	7.53002	6.15041e-06	0.000214343	4.28856	168861	hsa-miR-4754	up
110	2.73865	0.87308	6.20231	4.17321e-05	0.00057633	2.37175	42702	hsa-miR-30c-1-3p	up
171	2.75365	2.18077	5.32028	0.000169917	0.001448	0.956795	145675	hsa-miR-501-5p	up
359	2.76478	-4.32313	4.04856	0.00155019	0.00664755	-1.26873	146138	hsa-miR-1909-5p	up
88	2.78882	0.805024	6.52575	2.56216e-05	0.000451369	2.86201	46789	hsa-miR-513b	up
56	2.86926	-1.31308	7.35837	7.77833e-06	0.000240088	4.05474	148666	hsa-miR-938	up
155	2.91303	-3.21172	5.47502	0.000131777	0.00122371	1.21321	169112	hsa-miR-4727-3p	up
317	2.92107	-0.788713	4.29365	0.000996588	0.00475011	-0.825511	56873	hsa-miR-3124-5p	up
332	2.92227	-2.7017	4.20697	0.00116423	0.0052869	-0.981631	147679	hsa-miR-3197	up
294	2.93945	-1.08408	4.41472	0.000803226	0.00412803	-0.608707	169138	hsa-miR-4504	up
378	2.9424	-3.86695	3.95847	0.00182647	0.00748656	-1.43292	148306	hsa-miR-381	up
13	2.96907	0.493146	9.49117	5.32336e-07	7.54516e-05	6.69398	145838	hsa-miR-125b-1-3p	up
135	2.9813	1.28334	5.6963	9.21513e-05	0.000984775	1.5739	147891	hsa-miR-3175	up
326	2.98507	-3.80451	4.2297	0.00111763	0.00515373	-0.940625	17612	hsa-miR-555	up
30	3.02266	2.24995	8.32503	2.16921e-06	0.000132766	5.32066	169239	hsa-miR-4732-5p	up
124	3.04804	-3.42401	5.89696	6.70224e-05	0.000777979	1.8948	168732	hsa-miR-5011-5p	up
258	3.0738	-1.92855	4.61979	0.000559694	0.00320012	-0.245154	46222	hsa-miR-1228-5p	up
39	3.07569	4.30781	7.77498	4.42629e-06	0.000202034	4.61539	168802	hsa-miR-4516	up
102	3.09436	-0.53396	6.31823	3.49808e-05	0.000525207	2.54921	168815	hsa-miR-4488	up
44	3.10921	1.66663	7.63485	5.33803e-06	0.000208338	4.42941	146163	hsa-miR-224-3p	up
143	3.13089	3.04586	5.61865	0.000104392	0.0010481	1.44815	169137	hsa-miR-4524b-5p	up
101	3.14056	3.14916	6.32019	3.48769e-05	0.000525207	2.55221	168942	hsa-miR-4636	up
121	3.15441	-3.5374	5.93023	6.36103e-05	0.000755833	1.94744	169151	hsa-miR-4526	up
256	3.19776	-3.74369	4.63494	0.000545071	0.0031427	-0.218491	148040	hsa-miR-1247-3p	up
449	3.27407	-1.90117	3.63544	0.00330881	0.0115054	-2.02581	46808	hsa-miR-4485	up
178	3.37198	-3.65216	5.24081	0.000193868	0.00156313	0.823766	17652	hsa-miR-558	up
16	3.52614	-1.23403	9.24556	7.07553e-07	8.58739e-05	6.41775	29529	hsa-miR-369-3p	up
284	3.68367	-1.49461	4.4453	0.00076085	0.00400972	-0.554195	148039	hsa-miR-3925-5p	up
51	4.20972	-1.11625	7.48945	6.49929e-06	0.000218782	4.23366	169089	hsa-miR-4470	up
123	4.28528	-2.60978	5.91156	6.55016e-05	0.000764308	1.91792	46415	hsa-miR-548l	up
106	5.04138	0.594752	6.28084	3.70224e-05	0.000531142	2.49219	145768	hsa-miR-665	up
