# Supplementary material for: Microarray data analysis to identify miRNA biomarkers and construct the lncRNA-miRNA-mRNA network in lung adenocarcinoma
Source: Medicine (Baltimore). 2022 Sep 9;101(36):e30393. doi: 10.1097/MD.0000000000030393 (PMC10980501; doi:10.1097/MD.0000000000030393)
Supplement: Supplementary file 2 [file medi-101-e30393-s002.xlsx]

## Sheet: Appendix 2
	logFC	AveExpr	t	P.Value	adj.P.Val	B	probe_id	symbol	change
150	-5.85294	7.89805	-7.59277	1.52304e-05	0.00324166	3.53774	A_24_P53778	ITLN2	down
514	-5.21364	8.74485	-5.55508	0.000213943	0.0128792	0.930197	A_23_P95790	ITLN1	down
300	-4.82595	11.7668	-6.38243	6.86104e-05	0.00723861	2.06175	A_32_P216520	WIF1	down
213	-4.67742	7.18647	-6.98754	3.16183e-05	0.00476126	2.82519	A_23_P4096	CA4	down
70	-4.63521	6.19801	-9.32341	2.33665e-06	0.00110936	5.32366	A_33_P3610138	LINC01996	down
15	-4.60565	5.39138	-12.6161	1.29244e-07	0.000278939	7.91061	A_23_P425681	CCK	down
181	-4.58781	6.16897	-7.32338	2.09713e-05	0.00375321	3.22668	A_23_P145841	SOSTDC1	down
231	-4.53389	7.85498	-6.85246	3.74383e-05	0.00513958	2.65931	A_33_P3610406	ECEL1P2	down
118	-4.51515	6.32265	-8.10129	8.5107e-06	0.00229072	4.09939	A_24_P13024	SLC16A12	down
117	-4.50947	5.43689	-8.108	8.44714e-06	0.00229072	4.10659	A_33_P3309471	PTPRQ	down
7	-4.50856	4.91371	-14.8779	2.54639e-08	0.000124348	9.23907	A_23_P423237	SGCG	down
76	-4.42255	4.94994	-9.06543	3.03431e-06	0.00131825	5.07907	A_23_P127891	BDNF	down
10	-4.40456	9.12408	-13.0001	9.6382e-08	0.000278939	8.15795	A_23_P113793	ZBED2	down
180	-4.28526	6.49734	-7.32394	2.0957e-05	0.00375321	3.22734	A_23_P23783	MYOC	down
617	-4.27139	10.2696	-5.31328	0.000303694	0.0153568	0.579801	A_33_P3312499	MS4A15	down
51	-4.26628	7.26142	-9.98016	1.23256e-06	0.000794952	5.91559	A_23_P167129	HHIP	down
597	-4.21438	6.7844	-5.35786	0.000284522	0.0148486	0.645076	A_23_P31816	DEFA3	down
191	-4.19748	6.29494	-7.24165	2.31464e-05	0.0038976	3.1304	A_33_P3325497	FIBIN	down
39	-4.1456	6.19307	-10.5537	7.24942e-07	0.000619517	6.39876	A_32_P213459	DMRT2	down
2370	-4.13783	10.0895	-3.55616	0.00494331	0.0632674	-2.2148	A_33_P3215640	PI16	down
342	-4.09146	8.24538	-6.15025	9.35251e-05	0.00861099	1.75462	A_33_P3303717	ACADL	down
447	-4.0285	12.7969	-5.73852	0.000164917	0.0114892	1.19006	A_33_P3240752	CLDN18	down
84	-4.02411	5.63728	-8.83281	3.86013e-06	0.00151668	4.85237	A_23_P121545	GPM6A	down
87	-3.96826	10.8165	-8.79069	4.03425e-06	0.00153225	4.81069	A_23_P52227	GDF10	down
80	-3.9624	11.7156	-8.96163	3.37632e-06	0.00139051	4.97865	A_23_P416774	CLIC5	down
468	-3.93423	5.96774	-5.66824	0.000182109	0.0121346	1.0911	A_33_P3423854	C8B	down
19	-3.92293	4.40781	-12.2908	1.66752e-07	0.000300005	7.69331	A_32_P471485	RTKN2	down
192	-3.89325	6.42611	-7.22948	2.34905e-05	0.00392117	3.11599	A_24_P244706	SSTR1	down
10737	-3.83952	8.54582	-1.52498	0.157219	0.428523	-5.49926	A_23_P324384	RPS4Y2	stable
2483	-3.82407	10.6089	-3.48568	0.00557286	0.067936	-2.33404	A_32_P105549	ANXA8L1	down
1	-3.76077	4.33006	-20.6783	9.35618e-10	1.85144e-05	11.5851	A_33_P3396008	AGER	down
428	-3.75087	5.33448	-5.77705	0.000156239	0.0113391	1.24397	A_33_P3413020	CPB2	down
77	-3.7235	8.22545	-9.02249	3.17102e-06	0.00135494	5.03766	A_33_P3283824	SLC39A8	down
2877	-3.71838	9.53689	-3.29398	0.00773842	0.0814919	-2.6597	A_23_P94103	SCARA5	down
57	-3.69938	4.23807	-9.64706	1.69734e-06	0.000983393	5.62074	A_33_P3382999	PSAPL1	down
2017	-3.69486	6.39265	-3.76829	0.00345651	0.0522069	-1.85807	A_23_P114862	ANGPTL7	down
347	-3.69251	8.3128	-6.14284	9.44657e-05	0.00861099	1.74469	A_33_P3353737	ADH1B	down
585	-3.65482	6.21653	-5.36989	0.00027957	0.0147989	0.662646	A_24_P944756	NECAB1	down
58	-3.64532	4.97727	-9.59465	1.78645e-06	0.00101777	5.57335	A_24_P366607	SERTM1	down
311	-3.64327	7.30994	-6.3248	7.4045e-05	0.00755547	1.98626	A_24_P683011	C8orf88	down
285	-3.6333	10.697	-6.47961	6.03939e-05	0.00674655	2.18793	A_23_P10559	AATK	down
35	-3.6073	8.11668	-10.9581	5.05904e-07	0.00048037	6.72178	A_23_P360079	NCKAP5	down
1388	-3.59421	11.4696	-4.22759	0.00162179	0.0361836	-1.10057	A_33_P3308347	ADAMTS8	down
120	-3.56868	8.07515	-8.0757	8.75788e-06	0.0023207	4.0719	A_23_P383819	TBX3	down
291	-3.56405	10.2095	-6.43633	6.39148e-05	0.00700256	2.1319	A_23_P45185	VEGFD	down
581	-3.54766	4.6715	-5.37947	0.000275696	0.0147483	0.67661	A_23_P17438	EDN3	down
176	-3.54758	9.8806	-7.36663	1.99102e-05	0.00364956	3.27728	A_23_P166566	EFCC1	down
38	-3.53199	8.25141	-10.6999	6.35714e-07	0.000557196	6.51713	A_33_P3295203	HAS1	down
1744	-3.51738	5.19426	-3.94203	0.00258822	0.0455342	-1.56886	A_33_P3332955	CLEC1B	down
313	-3.47679	5.52786	-6.28166	7.84157e-05	0.00795392	1.92943	A_23_P303072	GRIA1	down
3843	-3.46917	6.91955	-2.91091	0.0150229	0.117646	-3.31254	A_33_P3418710	PRAMEF12	down
48	-3.44566	7.3817	-10.1813	1.02034e-06	0.000711804	6.08847	A_23_P31376	LRRN3	down
8755	-3.44336	6.78849	-1.81662	0.0983077	0.331275	-5.08803	A_33_P3224331	DDX3Y	stable
5335	-3.43283	8.55457	-2.48482	0.0315406	0.17628	-4.03044	A_23_P7048	LINC01587	down
487	-3.42653	9.89441	-5.61034	0.000197711	0.012674	1.00903	A_33_P3423874	MYZAP	down
88	-3.42417	5.93443	-8.69451	4.46466e-06	0.00165886	4.71475	A_24_P334300	FGF12	down
11760	-3.42272	8.86917	-1.39776	0.19142	0.475358	-5.66474	A_23_P259314	RPS4Y1	stable
3587	-3.40183	6.01493	-3.00167	0.0128298	0.107781	-3.158	A_23_P166154	FAM182B	down
316	-3.37439	9.27489	-6.26872	7.97799e-05	0.00798396	1.91234	A_23_P111583	CD36	down
547	-3.37044	6.75631	-5.45997	0.000245307	0.013883	0.793444	A_23_P58228	ODAM	down
133	-3.36946	4.96202	-7.77586	1.23116e-05	0.00294298	3.74373	A_23_P80491	RBP2	down
615	-3.35203	9.17161	-5.31496	0.000302948	0.0153535	0.582263	A_32_P224525	COL6A6	down
546	-3.33991	10.1772	-5.46107	0.000244917	0.013883	0.795034	A_23_P72697	GPIHBP1	down
3	-3.33479	4.1569	-17.6084	4.73229e-09	4.2387e-05	10.4987	A_24_P666105	LRRTM4	down
250	-3.31227	12.2087	-6.71385	4.46308e-05	0.00565042	2.4864	A_23_P134454	CAV1	down
65	-3.3082	8.33806	-9.42927	2.10261e-06	0.00104716	5.42201	A_23_P366453	KHDRBS2	down
1613	-3.30557	8.47913	-4.05259	0.00215711	0.0410103	-1.38645	A_23_P15450	TMEM100	down
127	-3.30308	9.17652	-7.83882	1.14527e-05	0.00287858	3.81358	A_33_P3546033	LINC01936	down
339	-3.28536	7.14438	-6.17151	9.08829e-05	0.00851137	1.78307	A_23_P42909	TMEM139	down
2519	-3.28199	7.38625	-3.46381	0.00578464	0.0695031	-2.37111	A_23_P38735	CDH19	down
215	-3.2643	9.9155	-6.97831	3.19831e-05	0.00477415	2.81394	A_24_P925040	CAV2	down
75	-3.26134	7.84988	-9.1467	2.79281e-06	0.00123983	5.15688	A_23_P166823	TNNC1	down
495	-3.2494	7.43369	-5.59712	0.000201471	0.0126867	0.990207	A_23_P6909	ACKR4	down
302	-3.21158	5.68644	-6.36719	7.00051e-05	0.00734044	2.04183	A_23_P81590	PDE6A	down
5480	-3.20853	9.44471	-2.4518	0.0334007	0.181585	-4.08519	A_33_P3376131	NT5DC4	down
79	-3.20484	5.62313	-8.97621	3.32586e-06	0.00138644	4.99282	A_23_P38271	MYH2	down
8870	-3.20461	12.3585	-1.79546	0.10179	0.33821	-5.11919	A_23_P150583	SCGB1A1	stable
10094	-3.19915	6.88646	-1.61355	0.136666	0.397284	-5.37876	A_33_P3217700	USP9Y	stable
1293	-3.19548	7.22786	-4.30668	0.00142753	0.0341714	-0.97261	A_33_P3311498	TRHDE-AS1	down
68	-3.18385	7.85933	-9.39623	2.1728e-06	0.00106104	5.39144	A_33_P3326634	GPC3	down
169	-3.15241	6.82784	-7.44214	1.81944e-05	0.00347453	3.365	A_23_P30294	CDO1	down
360	-3.14853	8.11706	-6.05469	0.000106465	0.00932047	1.62588	A_33_P3274179	ERV18-1	down
47	-3.14025	5.53184	-10.1894	1.01266e-06	0.000711804	6.09537	A_32_P227605	RGS9BP	down
272	-3.13643	9.72103	-6.55127	5.50155e-05	0.00641842	2.28008	A_23_P11800	CAMK2N1	down
12	-3.13301	9.64215	-12.8891	1.04825e-07	0.000278939	8.08747	A_23_P61317	GKN2	down
433	-3.1328	6.30931	-5.76555	0.000158775	0.0114021	1.22791	A_24_P403150	LINC02880	down
40	-3.13197	5.68443	-10.5184	7.48526e-07	0.000621153	6.36983	A_33_P3329433	TTN	down
931	-3.13085	6.1933	-4.70823	0.000756827	0.025215	-0.335783	A_23_P82523	ABCB1	down
5	-3.12755	5.39041	-15.275	1.95997e-08	0.000124348	9.44322	A_23_P142574	MOGAT1	down
663	-3.11592	3.94634	-5.2256	0.000345538	0.0162917	0.450534	A_23_P92467	QRFPR	down
3654	-3.10055	7.14258	-2.97981	0.0133266	0.109744	-3.19525	A_23_P152995	SLC6A4	down
4248	-3.09352	6.7806	-2.77541	0.0190209	0.134476	-3.54258	A_33_P3417751	MIR9-1HG	down
713	-3.08521	7.2058	-5.10775	0.000411712	0.0180662	0.274949	A_23_P333683	IGSF10	down
469	-3.07247	6.95343	-5.66823	0.00018211	0.0121346	1.0911	A_23_P157914	MAMDC2	down
5466	-3.06778	5.87936	-2.45468	0.0332341	0.181129	-4.08042	A_32_P780817	CT45A1	down
1742	-3.06066	8.67316	-3.94284	0.00258476	0.0454969	-1.56752	A_33_P3300430	FBN3	down
123	-3.05906	11.0172	-7.95593	1.00227e-05	0.00259551	3.94216	A_33_P3420757	AQP4	down
414	-3.0563	4.81541	-5.81775	0.000147597	0.0111099	1.3007	A_24_P10214	STXBP6	down
3183	-3.04482	7.87328	-3.16102	0.00973321	0.0925738	-2.88629	A_23_P150457	LYVE1	down
415	-3.01889	8.6888	-5.81525	0.000148114	0.0111099	1.29721	A_23_P207354	HIGD1B	down
788	-3.01818	4.87589	-4.9566	0.000516964	0.0203629	0.046678	A_33_P3254136	PKHD1L1	down
125	-3.00856	7.64276	-7.88587	1.08533e-05	0.00276864	3.86544	A_33_P3274562	SLC19A3	down
501	-3.00251	6.96713	-5.58248	0.000205723	0.0127627	0.969345	A_32_P29118	SEMA3D	down
1882	-3.00196	10.0672	-3.85426	0.00299416	0.0486682	-1.71458	A_33_P3350863	RETN	down
463	-2.99837	14.2396	-5.68476	0.000177901	0.0119945	1.11444	A_33_P3347291	INMT	down
1966	-2.99775	8.73601	-3.79568	0.00330162	0.0511889	-1.81227	A_33_P3212257	MMRN1	down
587	-2.97271	8.40096	-5.36914	0.000279876	0.0147989	0.661554	A_24_P251599	CAV3	down
3188	-2.97041	5.92637	-3.15927	0.00976278	0.0926955	-2.88928	A_32_P795513	LMOD3	down
3420	-2.96745	8.02195	-3.06197	0.0115548	0.101893	-3.05521	A_33_P3372840	CXCL12	down
66	-2.95848	5.09427	-9.42857	2.10408e-06	0.00104716	5.42137	A_33_P3370094	MME	down
345	-2.94613	8.67579	-6.14532	9.41499e-05	0.00861099	1.74801	A_32_P85999	CDH13	down
3851	-2.94381	5.25713	-2.90899	0.0150731	0.117804	-3.31581	A_23_P143178	LBP	down
50	-2.9363	6.78443	-10.0582	1.14505e-06	0.000752717	5.98308	A_23_P502464	NOS2	down
10059	-2.93435	4.30226	-1.61837	0.135619	0.39562	-5.37209	A_23_P258310	PXDNL	stable
371	-2.93252	7.7365	-6.00901	0.000113318	0.00963572	1.56385	A_33_P3419696	FGF2	down
3079	-2.92733	5.85263	-3.20312	0.00905041	0.0890274	-2.81452	A_23_P143173	SLA2	down
6	-2.92164	6.98869	-14.9721	2.39163e-08	0.000124348	9.28824	A_23_P399255	RNF182	down
1696	-2.91211	5.99799	-3.98067	0.00242812	0.0438606	-1.50495	A_33_P3324655	TTI2	down
760	-2.91193	9.09581	-5.01592	0.000472595	0.019382	0.136675	A_24_P291658	ADH1A	down
5206	-2.8998	9.04346	-2.51183	0.0300955	0.172285	-3.98554	A_23_P97606	GSTM5	down
971	-2.89757	7.83625	-4.65199	0.00082604	0.02632	-0.423614	A_23_P164436	ASPA	down
170	-2.86342	4.77078	-7.4344	1.83628e-05	0.0034863	3.35604	A_23_P5703	LYG2	down
23	-2.84867	4.11228	-11.8665	2.34627e-07	0.000335946	7.39861	A_23_P2414	SPX	down
290	-2.83175	10.7664	-6.43897	6.36936e-05	0.00700077	2.13533	A_23_P144348	SLIT2	down
314	-2.82788	4.64959	-6.27944	7.8648e-05	0.00795392	1.9265	A_33_P3366221	NTNG1	down
474	-2.82641	6.05637	-5.63938	0.000189715	0.0124751	1.05025	A_23_P430930	RSPO2	down
3276	-2.82519	7.36361	-3.12735	0.0103171	0.0953345	-2.94372	A_33_P3241369	UCN3	down
115	-2.82213	10.2758	-8.16253	7.94937e-06	0.00220921	4.16485	A_24_P245838	MGAT3	down
2691	-2.81984	8.2003	-3.38413	0.00662893	0.0745711	-2.50636	A_32_P142440	PCSK9	down
36	-2.80928	4.93439	-10.8431	5.59757e-07	0.000515423	6.63133	A_33_P3291524	ZNF534	down
2983	-2.80575	9.31609	-3.24566	0.00840987	0.0854308	-2.74201	A_32_P411592	MBD6	down
3982	-2.79914	8.06903	-2.86492	0.0162751	0.122892	-3.39075	A_33_P3246663	PIRT	down
1183	-2.79533	4.55345	-4.40053	0.00122831	0.0321074	-0.821806	A_24_P150023	KCNA4	down
25	-2.79514	4.16055	-11.8102	2.45697e-07	0.000335946	7.35853	A_23_P326080	DEFA4	down
1706	-2.79496	6.93306	-3.97069	0.00246845	0.0443633	-1.52144	A_33_P3221129	LRRN4CL	down
3921	-2.79461	8.08256	-2.88489	0.015719	0.120629	-3.35681	A_24_P281403	OR4C46	down
114	-2.79334	6.76754	-8.17408	7.84799e-06	0.00219892	4.17716	A_23_P48988	SH3GL3	down
628	-2.78028	5.41896	-5.28591	0.000316141	0.0157007	0.539584	A_23_P364625	LRRC19	down
280	-2.77641	8.76536	-6.5111	5.79641e-05	0.00656903	2.22851	A_23_P57709	PCOLCE2	down
214	-2.77537	4.82413	-6.97871	3.19669e-05	0.00477415	2.81444	A_23_P81280	BTNL9	down
16	-2.77405	8.68969	-12.603	1.30563e-07	0.000278939	7.90199	A_23_P368718	SPRYD7	down
161	-2.77354	6.77425	-7.53193	1.63595e-05	0.00327027	3.46833	A_32_P51848	OTULINL	down
2604	-2.76961	4.83454	-3.4299	0.0061295	0.0713155	-2.42863	A_23_P56578	VIT	down
5562	-2.7675	5.22586	-2.43098	0.0346284	0.185505	-4.11962	A_24_P348861	TTTY15	down
1358	-2.76592	8.45698	-4.25206	0.00155889	0.0355751	-1.0609	A_23_P154037	AOX1	down
1567	-2.76309	11.0113	-4.0778	0.00206976	0.040539	-1.34504	A_23_P161439	ADIRF	down
292	-2.75945	6.81457	-6.4284	6.45831e-05	0.00703877	2.12161	A_33_P3261937	RNASE13	down
5753	-2.75859	5.89327	-2.39094	0.0371143	0.192049	-4.18561	A_23_P76374	SYCP3	down
71	-2.75547	11.6281	-9.28773	2.42179e-06	0.00112101	5.29025	A_23_P101992	MARCO	down
28	-2.75309	7.59357	-11.4016	3.45355e-07	0.000399258	7.06039	A_23_P258912	MYOM2	down
467	-2.75038	5.40105	-5.66886	0.000181949	0.0121346	1.09198	A_33_P3229171	FLJ44635	down
3287	-2.75002	6.77047	-3.12095	0.0104321	0.0959762	-2.95464	A_23_P139912	IGFBP6	down
1092	-2.74135	11.3666	-4.49693	0.00105391	0.0297985	-0.66813	A_23_P134744	RNF122	down
3700	-2.74041	6.80101	-2.96084	0.0137732	0.11211	-3.22756	A_23_P253791	CAMP	down
450	-2.73743	8.31728	-5.72448	0.000168209	0.0116414	1.17034	A_23_P324813	BCL6B	down
483	-2.73436	4.2703	-5.61942	0.000195173	0.0126356	1.02193	A_23_P10172	PRSS50	down
1267	-2.7162	7.8322	-4.32294	0.00139072	0.0339563	-0.946398	A_33_P3338698	IHH	down
3046	-2.71346	5.65764	-3.21533	0.00886162	0.0881053	-2.79371	A_33_P3408624	IQSEC3	down
1752	-2.70922	5.99465	-3.93498	0.00261859	0.0458561	-1.58053	A_23_P252556	ADGRB3	down
252	-2.70176	13.7182	-6.69404	4.57748e-05	0.00575264	2.46146	A_23_P69497	CLEC3B	down
520	-2.69554	7.00627	-5.54664	0.000216544	0.0128792	0.918126	A_23_P33093	ST6GALNAC5	down
970	-2.69093	8.7579	-4.65334	0.000824303	0.0263092	-0.421501	A_33_P3307267	VWF	down
268	-2.6876	8.59953	-6.58227	5.28506e-05	0.00625119	2.31971	A_24_P870620	PTN	down
42	-2.6805	12.9094	-10.4455	7.99803e-07	0.000623299	6.30988	A_23_P106682	EMP2	down
304	-2.6788	6.15722	-6.34338	7.22441e-05	0.00750183	2.01065	A_23_P111724	RUNDC3B	down
26	-2.66827	3.77668	-11.7585	2.56362e-07	0.000337047	7.32153	A_24_P349117	GPR158	down
8932	-2.65712	7.876	-1.78581	0.103415	0.341253	-5.13333	A_33_P3315263	KRT79	stable
45	-2.6536	3.76491	-10.2973	9.16258e-07	0.000680879	6.18649	A_33_P3616021	LINC00163	down
2755	-2.64859	10.3544	-3.34806	0.00705183	0.0775339	-2.56768	A_33_P3285354	ZFTA	down
4097	-2.64398	4.80347	-2.82748	0.0173716	0.12741	-3.45431	A_33_P3282404	PCLO	down
200	-2.64387	4.39663	-7.13583	2.63322e-05	0.00420613	3.00438	A_33_P3258462	LOC100192426	down
3222	-2.6347	7.35394	-3.14604	0.00998881	0.0938366	-2.91185	A_33_P3445679	LINC00548	down
578	-2.6325	6.45565	-5.38493	0.000273513	0.0146892	0.684565	A_24_P187774	SVEP1	down
254	-2.63007	4.39161	-6.68462	4.63299e-05	0.00577991	2.44959	A_23_P355517	SYNPO2L	down
3321	-2.6293	6.02356	-3.10555	0.010714	0.0974606	-2.98089	A_33_P3302290	AACSP1	down
424	-2.62918	6.32703	-5.7969	0.000151958	0.0111707	1.27167	A_23_P32577	DACH1	down
890	-2.6266	6.84875	-4.77728	0.000680131	0.0237279	-0.228549	A_33_P3212109	DCDC2	down
684	-2.6186	7.48054	-5.17975	0.000369828	0.0169235	0.38247	A_23_P137484	L1TD1	down
952	-2.61722	6.41472	-4.67647	0.000795127	0.0258895	-0.385332	A_24_P187056	ANKRD20A12P	down
1040	-2.611	6.63836	-4.55132	0.00096723	0.0287056	-0.581991	A_23_P170888	DPP6	down
792	-2.61063	13.0215	-4.95495	0.000518262	0.0203629	0.0441619	A_23_P111701	GNG11	down
228	-2.60453	9.52399	-6.86617	3.6798e-05	0.00513415	2.67626	A_23_P132763	VGLL3	down
386	-2.60289	9.15438	-5.94795	0.000123227	0.0100772	1.48044	A_23_P91334	HSPA12B	down
182	-2.60207	10.8835	-7.31126	2.12793e-05	0.00378849	3.21246	A_33_P3372727	SEMA5A	down
2250	-2.60018	7.9157	-3.62227	0.00441953	0.059689	-2.10326	A_33_P3347528	CHIAP2	down
810	-2.59571	9.27575	-4.92419	0.000543051	0.0209044	-0.00270581	A_24_P104407	SYNM	down
11950	-2.59037	5.24711	-1.37078	0.199435	0.486791	-5.69861	A_33_P3338382	OR1K1	stable
366	-2.58142	9.82925	-6.03407	0.000109502	0.00945225	1.59792	A_23_P303833	SCN4B	down
374	-2.577	9.96887	-6.00129	0.000114522	0.0096581	1.55334	A_23_P382065	EMCN	down
82	-2.55475	5.63692	-8.92078	3.52219e-06	0.00141646	4.9388	A_23_P104073	S100A3	down
616	-2.55231	9.52703	-5.31443	0.00030318	0.0153535	0.581498	A_23_P256205	ABLIM3	down
796	-2.55148	7.8536	-4.95037	0.000521876	0.0204144	0.0371924	A_23_P203972	FZD10	down
244	-2.55027	6.4181	-6.76277	4.19351e-05	0.0054511	2.54774	A_33_P3377529	HOXA4	down
644	-2.54942	3.67516	-5.26379	0.0003266	0.0158357	0.506989	A_33_P3251562	RSPO1	down
3269	-2.5494	6.45274	-3.12947	0.0102793	0.0951473	-2.9401	A_23_P10980	ADGRL3	down
295	-2.54617	4.82877	-6.4142	6.57997e-05	0.00709537	2.10315	A_23_P359214	LINC00842	down
3415	-2.54354	9.2891	-3.06363	0.0115215	0.101767	-3.05237	A_33_P3412233	POMZP3	down
539	-2.54323	5.93606	-5.4905	0.000234734	0.0134856	0.837497	A_23_P7412	BTNL8	down
4048	-2.54157	5.7295	-2.84213	0.0169338	0.1257	-3.42944	A_23_P28466	DAW1	down
1917	-2.53574	7.27726	-3.82723	0.00313218	0.0498683	-1.75963	A_33_P3307337	MAPK4	down
4259	-2.53384	8.17777	-2.77337	0.0190886	0.134579	-3.54603	A_24_P204011	FOXR1	down
1391	-2.52991	6.58716	-4.22482	0.00162908	0.0362705	-1.10507	A_23_P360744	RAG1	down
1245	-2.52594	5.2138	-4.34264	0.00134744	0.0334478	-0.914686	A_24_P943301	PEAR1	down
155	-2.52571	4.045	-7.56627	1.57114e-05	0.00324166	3.50756	A_33_P3367860	CHRM1	down
8073	-2.52433	10.0681	-1.92721	0.0818283	0.300218	-4.92233	A_23_P81507	FAT2	stable
343	-2.52381	5.48608	-6.14836	9.37637e-05	0.00861099	1.75209	A_24_P319374	GPA33	down
2528	-2.52271	5.13441	-3.45761	0.00584617	0.0699995	-2.38162	A_24_P738168	FREM3	down
1594	-2.52221	6.55281	-4.0592	0.00213382	0.0409544	-1.37558	A_33_P3329378	CNTN6	down
3850	-2.51395	8.29698	-2.90924	0.0150667	0.1178	-3.31539	A_24_P87114	USP30	down
2544	-2.51134	4.6939	-3.45386	0.0058837	0.0700134	-2.38798	A_33_P3328883	HGC6.3	down
2094	-2.50281	7.14104	-3.71798	0.00376097	0.0546371	-1.94234	A_23_P36795	SYT1	down
61	-2.49893	4.14793	-9.54406	1.87729e-06	0.00101859	5.52736	A_33_P3794213	KCNQ1-AS1	down
475	-2.49711	4.46405	-5.63859	0.000189926	0.0124751	1.04914	A_33_P3236661	PCDH9	down
3822	-2.49631	8.6417	-2.91759	0.0148494	0.116985	-3.30119	A_33_P3292198	SUN5	down
885	-2.49325	11.3351	-4.78364	0.000673489	0.0236364	-0.218699	A_23_P374695	TEK	down
3732	-2.49049	9.45139	-2.9464	0.0141235	0.113945	-3.25215	A_33_P3338724	LENG9	down
4017	-2.4891	7.82439	-2.85169	0.0166542	0.124626	-3.41321	A_33_P3420900	PATE2	down
91	-2.48541	5.6105	-8.5831	5.02642e-06	0.00177764	4.60232	A_33_P3368695	HES7	down
607	-2.48516	3.63096	-5.33409	0.000294576	0.0151174	0.610316	A_33_P3342598	PRKG2	down
902	-2.47605	8.65989	-4.75682	0.000701957	0.0241641	-0.260248	A_23_P20743	PGAP4	down
883	-2.47248	8.66337	-4.78798	0.000669	0.0235514	-0.211989	A_23_P82929	CCN3	down
1002	-2.46566	8.94935	-4.58832	0.000912585	0.0281035	-0.523622	A_33_P3300837	LDB2	down
681	-2.4623	12.3736	-5.18383	0.000367595	0.0168891	0.388538	A_23_P156708	TNXB	down
3867	-2.46091	5.24569	-2.90387	0.0152082	0.118365	-3.32453	A_24_P9346	SYNGAP1	down
3733	-2.45913	5.74264	-2.94524	0.0141521	0.114135	-3.25413	A_33_P3350169	CCDC178	down
1101	-2.45678	9.5213	-4.49046	0.00106475	0.0299065	-0.6784	A_23_P145054	FAM162B	down
1026	-2.45616	6.24175	-4.56439	0.000947539	0.0284592	-0.561347	A_32_P170547	CT45A5	down
2630	-2.45284	9.73998	-3.41495	0.00628826	0.0724474	-2.45401	A_33_P3336257	IRX1	down
212	-2.45018	11.2423	-6.99709	3.12453e-05	0.00472592	2.83683	A_23_P121716	ANXA3	down
29	-2.44468	3.67064	-11.3845	3.50401e-07	0.000399258	7.04761	A_23_P358597	POPDC3	down
406	-2.43791	6.56191	-5.83458	0.000144176	0.011075	1.32407	A_33_P3477521	PICART1	down
1740	-2.43589	4.09812	-3.94408	0.00257943	0.0454733	-1.56546	A_33_P3351879	LINC01960	down
3948	-2.43583	6.9389	-2.87615	0.01596	0.12156	-3.37166	A_32_P119033	PLCXD3	down
41	-2.43494	9.96342	-10.497	7.63199e-07	0.000621153	6.35228	A_23_P216468	SLC1A1	down
3367	-2.43029	4.78482	-3.08959	0.0110144	0.0988062	-3.0081	A_33_P3247165	CT62	down
3318	-2.4282	5.01347	-3.10634	0.0106994	0.097453	-2.97954	A_23_P151598	CPNE6	down
4162	-2.42717	8.20323	-2.80624	0.0180262	0.130182	-3.49034	A_33_P3278951	TSPYL5	down
980	-2.42307	5.52892	-4.63452	0.000848892	0.0268434	-0.451004	A_23_P166616	AGTR1	down
4995	-2.42211	5.98646	-2.56979	0.0272109	0.162927	-3.88882	A_23_P37167	MYH6	down
5018	-2.42083	7.48408	-2.5626	0.0275535	0.164186	-3.90085	A_23_P126706	ANGPTL1	down
671	-2.41985	8.14262	-5.21363	0.000351708	0.0164017	0.432802	A_33_P3320197	ALKAL2	down
78	-2.41803	13.3512	-8.9788	3.31696e-06	0.00138644	4.99534	A_33_P3214948	SPOCK2	down
650	-2.41769	9.57587	-5.24978	0.000333416	0.0160072	0.486303	A_23_P412577	ANKRD29	down
1937	-2.40798	11.4423	-3.81581	0.00319246	0.0502199	-1.77868	A_24_P108311	NEDD4L	down
6211	-2.40509	6.70601	-2.28471	0.0445829	0.213622	-4.35919	A_23_P436145	LINC02551	down
4347	-2.40365	7.87528	-2.74812	0.0199472	0.137776	-3.58877	A_23_P82990	OGN	down
44	-2.39879	9.7659	-10.3808	8.48541e-07	0.000644571	6.25625	A_23_P429950	ANOS1	down
1351	-2.39843	6.24862	-4.26173	0.00153474	0.0352114	-1.04524	A_32_P189592	USHBP1	down
60	-2.39556	8.34789	-9.55453	1.85808e-06	0.00101859	5.5369	A_23_P118254	FOXF1	down
122	-2.39474	8.64966	-8.01409	9.38541e-06	0.00244902	4.00539	A_33_P3422822	GJC2	down
848	-2.39372	6.75767	-4.84564	0.000612269	0.0224803	-0.123068	A_23_P75529	PKNOX2	down
299	-2.3912	8.6919	-6.38998	6.79311e-05	0.00718913	2.0716	A_23_P385690	WNT3A	down
4001	-2.38686	8.79023	-2.85803	0.0164714	0.123773	-3.40244	A_33_P3380311	ATRX	down
4199	-2.38617	5.73241	-2.79389	0.0184184	0.13186	-3.51128	A_23_P16189	PRKCG	down
4711	-2.3836	7.85802	-2.64766	0.0237619	0.151354	-3.75821	A_23_P84860	FAM107A	down
937	-2.38317	6.41494	-4.69756	0.00076947	0.0254625	-0.352411	A_33_P3236703	ANKRD18A	down
5092	-2.37915	10.8157	-2.54357	0.0284807	0.167196	-3.93264	A_23_P330561	MCEMP1	down
12038	-2.37515	3.61008	-1.36051	0.20256	0.490719	-5.71138	A_33_P3366584	OR56A4	stable
538	-2.37412	9.47911	-5.49051	0.000234733	0.0134856	0.837503	A_32_P5276	ARHGEF26	down
4531	-2.37367	8.079	-2.70317	0.0215722	0.142943	-3.6647	A_23_P389588	TCF7L2	down
6234	-2.36397	12.2921	-2.27934	0.0449965	0.214744	-4.36789	A_33_P3233150	ZSWIM4	down
736	-2.35697	4.7109	-5.06858	0.000436594	0.0185392	0.216125	A_32_P204376	ANKRD20A2P	down
758	-2.35629	8.90111	-5.01904	0.000470379	0.019382	0.14139	A_33_P3234202	DNASE1L3	down
2628	-2.35584	12.1885	-3.41629	0.00627384	0.0723231	-2.45173	A_33_P3285945	CCL21	down
3259	-2.35329	5.87676	-3.13362	0.0102058	0.0947742	-2.93303	A_23_P125495	CDR1	down
1403	-2.35206	12.1995	-4.21619	0.00165201	0.0364561	-1.11908	A_24_P168925	CHRDL1	down
830	-2.34898	11.6987	-4.88901	0.000572969	0.0215465	-0.0565069	A_23_P132718	SEMA3B	down
459	-2.34721	5.62325	-5.69454	0.000175461	0.011924	1.12822	A_23_P99253	LIN7A	down
951	-2.34307	5.46532	-4.67686	0.000794648	0.0258895	-0.384726	A_33_P3324228	LINC00917	down
2873	-2.34271	5.55664	-3.29597	0.007712	0.0813325	-2.65632	A_23_P204208	KLRD1	down
658	-2.34237	8.88412	-5.23586	0.000340339	0.0161581	0.465718	A_32_P154342	SLCO4C1	down
6887	-2.33736	10.2782	-2.14172	0.0569616	0.245662	-4.5888	A_23_P155463	LRRC2	stable
517	-2.33512	9.15102	-5.55058	0.000215326	0.0128792	0.923762	A_23_P107963	FUT1	down
148	-2.33244	6.50538	-7.5987	1.51249e-05	0.00324166	3.54448	A_23_P65618	TGM1	down
532	-2.3319	4.79242	-5.50536	0.000229766	0.0133573	0.858884	A_32_P43717	FAM189A2	down
2128	-2.33095	8.82903	-3.69439	0.00391323	0.055911	-1.98194	A_23_P64879	KCNJ8	down
3283	-2.3302	10.5457	-3.12424	0.0103728	0.0955982	-2.94902	A_33_P3310189	ADRB1	down
608	-2.32941	3.55309	-5.33223	0.00029538	0.0151174	0.607589	A_33_P3393200	SRRM4	down
119	-2.32101	10.0385	-8.08714	8.64646e-06	0.00230908	4.0842	A_32_P107876	FRAS1	down
367	-2.32007	6.49577	-6.03132	0.000109913	0.00946391	1.59419	A_33_P3258472	SPTBN1	down
652	-2.3186	11.1199	-5.24633	0.000335115	0.0160091	0.481211	A_23_P73114	PROS1	down
294	-2.31533	10.0628	-6.41472	6.57546e-05	0.00709537	2.10382	A_23_P119353	RASIP1	down
3613	-2.31392	8.75009	-2.99307	0.0130229	0.108656	-3.17266	A_24_P206604	PFKFB3	down
24	-2.31214	3.92543	-11.8424	2.39303e-07	0.000335946	7.38146	A_33_P3381671	MIR3945HG	down
7341	-2.30986	8.86839	-2.06059	0.0653818	0.264671	-4.71664	A_33_P3243405	GPR182	stable
204	-2.30851	8.73275	-7.07572	2.83498e-05	0.00444533	2.93212	A_33_P3363420	FRMD3	down
2011	-2.30741	7.35267	-3.77037	0.00344449	0.0522069	-1.85459	A_33_P3815064	LINC02288	down
1098	-2.30008	9.6098	-4.49295	0.00106056	0.0298597	-0.674444	A_33_P3284453	SOGA3	down
4062	-2.29317	4.42472	-2.83831	0.0170469	0.126078	-3.43593	A_33_P3411338	ENPEP	down
2137	-2.29183	9.54904	-3.6874	0.00395957	0.0563488	-1.99368	A_23_P72651	ECSCR	down
1375	-2.29121	9.5358	-4.23734	0.00159642	0.0359726	-1.08476	A_33_P3421923	CADM3	down
4064	-2.29051	7.5795	-2.83806	0.0170543	0.126078	-3.43635	A_33_P3261862	OR2A1	down
2155	-2.28781	8.68513	-3.67548	0.00403987	0.0569228	-2.01371	A_23_P33326	ADRA1B	down
1737	-2.28669	9.9126	-3.94521	0.00257462	0.0454355	-1.56359	A_23_P344421	ROBO4	down
2196	-2.28128	7.13514	-3.6516	0.00420589	0.0581503	-2.05387	A_33_P3252781	PLAC9	down
860	-2.27809	7.13659	-4.8291	0.000628001	0.0227205	-0.148526	A_33_P3424132	SPAAR	down
3758	-2.27351	4.77137	-2.93933	0.0142982	0.11457	-3.26418	A_23_P35484	PNLIPRP1	down
5937	-2.27082	7.70203	-2.34757	0.0400033	0.200709	-4.25674	A_33_P3315564	SULT1C3	down
673	-2.26969	4.43885	-5.2068	0.000355284	0.0165234	0.422669	A_33_P3376806	C10orf67	down
4267	-2.26538	11.8785	-2.77224	0.0191261	0.13458	-3.54794	A_33_P3424057	PEG3	down
8349	-2.26458	5.3761	-1.88122	0.0883435	0.312898	-4.99181	A_33_P3278755	SULT6B1	stable
421	-2.26063	10.0944	-5.79913	0.000151485	0.0111707	1.27478	A_23_P17134	MAL	down
584	-2.25685	4.32903	-5.37286	0.000278365	0.0147989	0.666972	A_32_P157208	PGM5-AS1	down
632	-2.2544	6.30689	-5.27992	0.000318939	0.0157489	0.530759	A_23_P308974	ADAMTSL3	down
1123	-2.25072	5.71737	-4.46314	0.00111187	0.0305853	-0.721859	A_23_P217428	ARHGAP6	down
3249	-2.25068	9.82213	-3.13621	0.0101601	0.0946137	-2.9286	A_33_P3613516	GATA2-AS1	down
245	-2.24814	4.14693	-6.76254	4.19478e-05	0.0054511	2.54745	A_23_P31996	SLC46A2	down
308	-2.24649	7.53725	-6.33438	7.31102e-05	0.00752749	1.99885	A_33_P3309551	PTPRD	down
738	-2.24218	6.05247	-5.06208	0.000440876	0.0186747	0.206339	A_23_P156890	TCF21	down
828	-2.23752	5.55661	-4.89253	0.000569893	0.0214781	-0.0511072	A_33_P3392187	CCDC85A	down
130	-2.23683	8.44904	-7.81376	1.17866e-05	0.00288461	3.78583	A_23_P21363	AHNAK	down
6855	-2.23002	5.07156	-2.14869	0.0562886	0.243792	-4.57773	A_33_P3307535	FAM230C	stable
1435	-2.22825	9.00551	-4.19297	0.00171541	0.0369302	-1.15684	A_23_P46781	ITGA8	down
1887	-2.22603	8.70181	-3.84878	0.00302162	0.0489158	-1.72371	A_23_P140748	NDRG4	down
1214	-2.22459	3.87066	-4.36988	0.00128994	0.0328443	-0.870931	A_23_P169351	SH3GL2	down
2175	-2.22229	9.56653	-3.66103	0.0041395	0.0577789	-2.03801	A_33_P3849275	FHL1	down
1054	-2.22134	10.8622	-4.53944	0.000985488	0.0289158	-0.600761	A_33_P3378514	PDE5A	down
6081	-2.22031	6.93436	-2.31517	0.0423037	0.207232	-4.30965	A_23_P28834	PHACTR3	down
1005	-2.2197	6.00523	-4.5858	0.000916194	0.0281075	-0.527583	A_23_P4443	TBX4	down
6070	-2.21502	10.046	-2.31982	0.0419656	0.206019	-4.30207	A_23_P118042	LRRC36	down
1642	-2.21475	13.7266	-4.02459	0.00225865	0.0421899	-1.43252	A_23_P164057	MFAP4	down
14	-2.21472	3.69021	-12.6432	1.26565e-07	0.000278939	7.92837	A_33_P3243023	ADRA1D	down
4894	-2.21365	7.77872	-2.5951	0.0260387	0.159189	-3.84645	A_23_P47199	SLC22A11	down
1909	-2.21323	7.36631	-3.83606	0.00308638	0.0493921	-1.74491	A_24_P73599	IL16	down
4636	-2.21062	8.70866	-2.66808	0.0229318	0.148368	-3.72385	A_23_P131074	THEG	down
7757	-2.20944	5.19771	-1.98241	0.0746001	0.285427	-4.83793	A_23_P5679	CFC1	stable
657	-2.20714	7.79032	-5.23661	0.00033996	0.0161581	0.466836	A_23_P93772	HOXA5	down
1644	-2.20527	3.96471	-4.02271	0.00226564	0.0422742	-1.43561	A_24_P123833	SEMA3E	down
490	-2.20491	8.91703	-5.6062	0.00019888	0.012674	1.00314	A_33_P3260530	KANK4	down
2337	-2.20383	9.94579	-3.56926	0.00483462	0.0627625	-2.19267	A_23_P253221	ARHGEF4	down
63	-2.20262	6.88999	-9.45016	2.05953e-06	0.00104716	5.44128	A_24_P323148	LYPD5	down
5212	-2.20172	8.02102	-2.51137	0.0301197	0.172286	-3.98631	A_23_P210465	PI3	down
771	-2.19831	10.6986	-4.99001	0.000491454	0.0198809	0.0974328	A_23_P12884	GRK5	down
1170	-2.19778	9.69095	-4.41646	0.00119752	0.0316381	-0.796333	A_23_P46131	FAM110D	down
5763	-2.19699	7.56435	-2.38836	0.03728	0.192586	-4.18984	A_32_P154053	ATG9B	down
196	-2.19606	4.19857	-7.20068	2.43276e-05	0.00395995	3.08178	A_23_P112874	GPC5	down
135	-2.19455	3.71474	-7.7442	1.27695e-05	0.00299651	3.70842	A_23_P145724	PPP1R17	down
1204	-2.19281	6.51699	-4.38073	0.00126776	0.0326078	-0.853526	A_33_P3421118	IL20RA	down
1200	-2.19186	8.28921	-4.38272	0.00126374	0.0325972	-0.850342	A_23_P401361	PITPNM2	down
5447	-2.1918	7.86364	-2.45957	0.0329538	0.180315	-4.07233	A_23_P129169	CYP11A1	down
97	-2.19086	8.33588	-8.47685	5.63418e-06	0.00186984	4.49377	A_23_P384748	PLEKHH2	down
363	-2.18899	4.87263	-6.05368	0.000106612	0.00932047	1.62451	A_23_P351148	SH2D1B	down
7591	-2.1874	5.56406	-2.01557	0.0705504	0.276201	-4.78674	A_32_P111996	LINC01667	stable
1078	-2.18689	10.8786	-4.52001	0.00101617	0.0291198	-0.631534	A_23_P89780	LAMA3	down
168	-2.18665	5.23847	-7.44989	1.80277e-05	0.00346203	3.37396	A_32_P152767	SKIDA1	down
411	-2.1849	9.2338	-5.82116	0.000146897	0.0111099	1.30544	A_24_P385134	SCD5	down
932	-2.18446	6.75337	-4.70601	0.000759439	0.0252713	-0.339241	A_23_P63371	TAL1	down
6062	-2.18323	7.20364	-2.32165	0.0418332	0.205608	-4.29908	A_24_P147242	RBFOX1	down
33	-2.18216	10.9127	-10.9922	4.91023e-07	0.00048037	6.74842	A_33_P3275702	FMO2	down
333	-2.18113	7.68799	-6.18782	8.89099e-05	0.00843348	1.80486	A_33_P3293446	JCAD	down
1306	-2.17921	11.5922	-4.29716	0.00144957	0.0343862	-0.987975	A_23_P426305	AOC3	down
2465	-2.17864	4.81151	-3.5001	0.00543763	0.0668373	-2.30962	A_33_P3268060	OR51A2	down
2990	-2.17779	8.88507	-3.24269	0.00845312	0.0856157	-2.74708	A_23_P138480	C10orf95	down
1264	-2.17391	6.19603	-4.32715	0.00138136	0.0337889	-0.939624	A_33_P3718734	LINC02158	down
2187	-2.15618	8.27453	-3.65654	0.00417099	0.0578999	-2.04556	A_23_P156826	ADTRP	down
8906	-2.15221	4.69046	-1.78933	0.102821	0.340211	-5.12818	A_33_P3212302	LZTS1	stable
5716	-2.14637	5.71694	-2.40126	0.0364573	0.19001	-4.16863	A_33_P3701149	LINC00475	down
3338	-2.14552	5.91041	-3.09989	0.0108195	0.0978839	-2.99054	A_33_P3366048	NOL4L	down
1984	-2.14528	4.0992	-3.78651	0.00335269	0.0515774	-1.82761	A_23_P124402	HTR3C	down
1105	-2.14275	6.87161	-4.48462	0.00107465	0.0300366	-0.68769	A_32_P150086	ANKRD20A9P	down
582	-2.13921	9.83477	-5.37678	0.00027678	0.0147831	0.672683	A_33_P3294459	COPG2IT1	down
163	-2.13838	9.57719	-7.51917	1.66076e-05	0.00328148	3.45371	A_23_P83028	RECK	down
1995	-2.13687	4.18804	-3.77816	0.00339987	0.0519597	-1.84156	A_24_P91985	WDR17	down
154	-2.13445	11.3028	-7.56859	1.56687e-05	0.00324166	3.51021	A_23_P146233	LPL	down
564	-2.13375	7.25795	-5.41389	0.000262239	0.0144223	0.726683	A_23_P357284	GPR4	down
1676	-2.13335	3.89729	-3.99752	0.00236156	0.0432334	-1.47713	A_33_P3417427	ST8SIA6-AS1	down
5245	-2.13167	6.99607	-2.50489	0.0304609	0.173137	-3.9971	A_24_P68068	NANOGP1	down
4763	-2.12784	7.81738	-2.63036	0.0244887	0.15419	-3.78729	A_33_P3228510	EPB41L1	down
132	-2.12613	4.5304	-7.79359	1.20628e-05	0.00290383	3.76345	A_33_P3323564	LINC00607	down
322	-2.12569	9.19521	-6.25691	8.10472e-05	0.00798396	1.89671	A_23_P146946	CST6	down
7893	-2.12504	9.34586	-1.95941	0.0775367	0.291369	-4.87324	A_33_P3236416	GPR179	stable
552	-2.12162	9.0334	-5.45044	0.00024871	0.01396	0.779666	A_23_P70398	VEGFA	down
248	-2.11953	4.05779	-6.72229	4.41525e-05	0.00561534	2.49701	A_23_P156408	LINC00472	down
754	-2.11889	11.1037	-5.02683	0.000464885	0.019262	0.15317	A_33_P3307363	ADGRL2	down
1529	-2.11795	10.0223	-4.11151	0.00195872	0.0393921	-1.28979	A_23_P500000	SCEL	down
5491	-2.11654	4.78022	-2.44994	0.0335086	0.181833	-4.08827	A_33_P3222109	XG	down
190	-2.11526	8.82421	-7.24619	2.30193e-05	0.00389539	3.13577	A_24_P403561	LRP4	down
864	-2.11384	5.04851	-4.82063	0.000636226	0.0228729	-0.161582	A_33_P3360072	RANBP3L	down
156	-2.11187	5.84031	-7.5613	1.58034e-05	0.00324166	3.5019	A_33_P3231090	TCEA2	down
422	-2.10839	4.27625	-5.7991	0.000151492	0.0111707	1.27473	A_23_P151232	TMEM132C	down
1239	-2.10609	11.8522	-4.34877	0.00133428	0.0333161	-0.90484	A_33_P3381483	ZNF331	down
171	-2.10278	6.46966	-7.42996	1.84601e-05	0.0034863	3.3509	A_33_P3402404	SCN3B	down
997	-2.09979	5.66192	-4.59222	0.000907008	0.0280331	-0.517468	A_23_P401774	ELMOD1	down
502	-2.09468	5.13325	-5.57806	0.000207025	0.0128202	0.96304	A_33_P3284345	NRG1	down
712	-2.09377	4.45283	-5.11046	0.000410046	0.0180162	0.279015	A_33_P3242503	ZNF365	down
6322	-2.09375	6.36849	-2.26088	0.0464486	0.218638	-4.3978	A_23_P157593	CHRNA6	down
1177	-2.09183	8.96647	-4.40532	0.00121898	0.0320161	-0.814152	A_23_P113393	APLN	down
259	-2.09099	6.07233	-6.65295	4.82493e-05	0.00589038	2.40957	A_23_P18447	PPARGC1A	down
2005	-2.08925	7.42278	-3.77423	0.00342229	0.0520624	-1.84813	A_23_P214897	AKAP12	down
1100	-2.08905	10.172	-4.49066	0.00106442	0.0299065	-0.678095	A_24_P372223	MSR1	down
493	-2.08893	10.3437	-5.60075	0.000200432	0.0126867	0.995373	A_23_P1331	COL13A1	down
2871	-2.08744	6.31946	-3.29632	0.00770739	0.0813325	-2.65572	A_33_P3416420	ZUP1	down
1942	-2.08584	8.11535	-3.8121	0.00321228	0.0504157	-1.78487	A_24_P339429	KCNJ12	down
4142	-2.08582	8.00726	-2.81139	0.0178653	0.129567	-3.48161	A_23_P164897	KCNA7	down
126	-2.08567	3.76668	-7.85038	1.13022e-05	0.00286179	3.82635	A_23_P13102	CASP12	down
1379	-2.08085	13.3289	-4.23356	0.00160621	0.0360981	-1.09089	A_33_P3344477	FERMT2	down
9261	-2.07827	5.70926	-1.73607	0.112172	0.356488	-5.2056	A_33_P3358469	GLI2	stable
647	-2.07605	10.3864	-5.25324	0.000331717	0.0159859	0.49142	A_33_P3364180	FGD5	down
7607	-2.07071	8.24301	-2.01258	0.0709065	0.276889	-4.79136	A_24_P7584	LY6G5C	stable
3298	-2.06873	8.27428	-3.11658	0.0105114	0.0964072	-2.96209	A_33_P3219651	BMPER	down
1996	-2.06311	6.98626	-3.77808	0.00340034	0.0519597	-1.8417	A_23_P431971	CRTAC1	down
325	-2.06243	9.44617	-6.24678	8.21522e-05	0.00800282	1.88328	A_23_P110957	FOXF2	down
7293	-2.06164	7.23365	-2.06813	0.0645516	0.262988	-4.70484	A_32_P133840	TMCC2	stable
1480	-2.06007	7.11153	-4.16087	0.00180727	0.0377155	-1.20914	A_33_P3321372	CNTNAP3P2	down
3209	-2.05792	6.57161	-3.1524	0.00987941	0.0932122	-2.90099	A_23_P41344	EREG	down
777	-2.05772	7.28482	-4.98106	0.000498153	0.0200098	0.0838552	A_32_P465742	PIP5K1B	down
5097	-2.05745	8.24251	-2.54279	0.0285191	0.167302	-3.93394	A_33_P3234794	ARHGAP40	down
229	-2.05722	7.95284	-6.85661	3.72431e-05	0.00513958	2.66445	A_23_P131089	KANK3	down
1637	-2.05609	7.84	-4.0281	0.00224566	0.0420621	-1.42674	A_23_P306215	LRATD1	down
3289	-2.05482	5.43443	-3.12072	0.0104363	0.0959762	-2.95503	A_33_P3217094	ATP8B5P	down
2105	-2.05175	5.15769	-3.70949	0.00381503	0.0551052	-1.95658	A_33_P3814721	INSC	down
2389	-2.04996	6.34678	-3.54422	0.00504456	0.0640321	-2.23498	A_32_P160896	FTMT	down
8141	-2.04941	10.1632	-1.91622	0.0833434	0.302981	-4.93901	A_23_P119448	PPP6R1	stable
461	-2.04747	9.55198	-5.68993	0.000176607	0.0119429	1.12173	A_33_P3323718	UACA	down
8691	-2.04703	5.03666	-1.82619	0.096769	0.328587	-5.07388	A_24_P237511	EIF1AY	stable
296	-2.04372	9.55007	-6.40978	6.61827e-05	0.00711423	2.0974	A_23_P110266	NDNF	down
5975	-2.0435	6.09637	-2.34052	0.0404934	0.201953	-4.26828	A_33_P3317073	MOB1B	down
1223	-2.04311	8.78349	-4.36322	0.00130375	0.0329058	-0.881617	A_33_P3252381	PCA3	down
162	-2.04307	6.1783	-7.52015	1.65884e-05	0.00328148	3.45483	A_23_P156390	JAKMIP2	down
1745	-2.04031	6.17536	-3.94055	0.00259457	0.0456225	-1.57131	A_32_P190769	C1QTNF7	down
206	-2.03896	4.08881	-7.06507	2.87247e-05	0.00446317	2.91925	A_23_P306987	SOX7	down
198	-2.0349	14.022	-7.16905	2.52838e-05	0.00407678	3.0441	A_23_P119562	CFD	down
310	-2.03385	4.12412	-6.3259	7.39368e-05	0.00755547	1.98771	A_23_P382835	P2RY1	down
357	-2.03327	4.13668	-6.077	0.00010328	0.00915614	1.65606	A_32_P213881	C20orf202	down
2230	-2.02912	8.05582	-3.63053	0.00435824	0.05933	-2.08934	A_33_P3410589	FAM43A	down
6311	-2.02907	5.66887	-2.26419	0.0461844	0.217766	-4.39243	A_23_P42358	FHL5	down
420	-2.024	9.97408	-5.79925	0.00015146	0.0111707	1.27494	A_24_P555510	PCM1	down
173	-2.02367	3.89842	-7.4127	1.88438e-05	0.00350984	3.33088	A_32_P48949	C9orf129	down
4028	-2.02209	6.41956	-2.84909	0.01673	0.124865	-3.41763	A_33_P3261408	TMIE	down
13144	-2.02191	6.84905	-1.23266	0.244967	0.541489	-5.8646	A_33_P3246028	DCDC2B	stable
1240	-2.021	5.03822	-4.34503	0.0013423	0.0334405	-0.910847	A_33_P3297853	AKNA	down
1138	-2.01318	6.74977	-4.44777	0.00113933	0.0309169	-0.746349	A_33_P3389728	NR5A2	down
6841	-2.01289	7.00557	-2.15028	0.056136	0.243589	-4.5752	A_33_P3413997	DUSP1	stable
1587	-2.01271	10.7777	-4.06491	0.00211393	0.0408229	-1.36619	A_23_P200741	DPT	down
4578	-2.01198	7.60923	-2.68801	0.0221494	0.145268	-3.69027	A_23_P43337	FREM1	down
1289	-2.00943	4.3464	-4.30756	0.00142552	0.0341714	-0.971196	A_23_P255331	MGARP	down
89	-2.00742	9.02139	-8.58836	4.99821e-06	0.00177764	4.60767	A_23_P111860	RADIL	down
835	-2.00724	6.16879	-4.87809	0.000582599	0.021765	-0.073229	A_24_P72064	GHR	down
2141	-2.00524	7.02858	-3.68571	0.00397081	0.0563915	-1.99651	A_33_P3301915	USP51	down
5078	-2.00409	8.26759	-2.54752	0.0282854	0.166567	-3.92604	A_33_P3221925	TBC1D32	down
6229	-2.00383	7.71322	-2.27999	0.0449467	0.214703	-4.36685	A_23_P49145	ZG16	down
359	-2.00212	11.1452	-6.06418	0.000105098	0.00928313	1.63872	A_33_P3283601	PLAC9P1	down
297	-2.00142	10.38	-6.40045	6.70004e-05	0.00717954	2.08525	A_24_P117138	ZNF626	down
2315	-1.99822	5.13355	-3.58267	0.00472599	0.0619672	-2.17004	A_24_P926507	SLC14A1	down
822	-1.99782	6.02644	-4.90944	0.000555391	0.021093	-0.0252474	A_23_P149121	DIRAS3	down
8068	-1.99715	4.91677	-1.92947	0.08152	0.299375	-4.9189	A_33_P3356290	CADPS	stable
4494	-1.99675	7.59701	-2.71104	0.0212785	0.142118	-3.65142	A_33_P3268838	CPEB1	down
6428	-1.99524	5.42289	-2.23659	0.0484268	0.224123	-4.43701	A_24_P305784	SPANXB1	down
2880	-1.99072	4.54979	-3.29232	0.00776057	0.0816245	-2.66253	A_33_P3376546	PTGFR	down
1602	-1.98929	9.17652	-4.05613	0.0021446	0.0409544	-1.38062	A_23_P387184	NHSL1	down
938	-1.98811	5.78567	-4.6964	0.000770852	0.0254836	-0.354213	A_24_P940411	DIPK2B	down
1665	-1.98574	5.68133	-4.00675	0.00232595	0.0428846	-1.46192	A_33_P3373259	CACNA2D3	down
398	-1.98551	6.06939	-5.86548	0.000138112	0.0108452	1.36688	A_32_P143000	FAM189A1	down
6353	-1.98502	6.93923	-2.25254	0.0471188	0.220623	-4.41128	A_33_P3358392	BCL11B	down
2325	-1.98493	8.24907	-3.57654	0.00477534	0.0623169	-2.18039	A_24_P391230	CYYR1	down
551	-1.98361	3.38019	-5.4526	0.000247934	0.0139394	0.782791	A_24_P280664	GBP7	down
1516	-1.98014	7.45174	-4.12139	0.00192737	0.0391	-1.27362	A_24_P299685	PDPN	down
2304	-1.98	8.58687	-3.58958	0.00467097	0.0615756	-2.15838	A_23_P166779	LINC00312	down
5884	-1.97929	7.41996	-2.3567	0.0393775	0.199292	-4.2418	A_33_P3376636	OPA3	down
1121	-1.97739	9.28068	-4.46481	0.00110892	0.0305696	-0.719197	A_33_P3212172	SNX22	down
1730	-1.97507	5.76686	-3.95154	0.00254779	0.0451717	-1.55311	A_33_P3275055	ST6GALNAC3	down
793	-1.9731	3.44424	-4.95431	0.000518761	0.0203629	0.0431973	A_33_P3252281	EYA4	down
604	-1.97053	4.56537	-5.33834	0.000292751	0.0150871	0.616539	A_23_P334955	FAM167A	down
1475	-1.96882	10.0706	-4.16541	0.00179395	0.0375982	-1.20172	A_33_P3243069	KIAA0040	down
4360	-1.96646	10.8069	-2.74489	0.0200598	0.138135	-3.59423	A_23_P72668	CAVIN2	down
6190	-1.96601	6.80302	-2.28971	0.0442006	0.212426	-4.35107	A_33_P3276250	TMEM191C	down
8421	-1.96359	4.84099	-1.86773	0.0903438	0.316871	-5.01204	A_33_P3290139	ASB15	stable
1082	-1.95995	7.78765	-4.51761	0.00102002	0.0291533	-0.635328	A_23_P59807	WNT2	down
1363	-1.95954	9.05868	-4.24674	0.00157234	0.0357564	-1.06952	A_32_P83845	HEY1	down
1137	-1.95853	7.16233	-4.45054	0.00113433	0.0308472	-0.741935	A_23_P380208	VEPH1	down
3628	-1.95848	4.48021	-2.98993	0.0130943	0.108826	-3.17801	A_32_P489986	TMEM232	down
375	-1.95711	8.17478	-5.9991	0.000114867	0.0096581	1.55035	A_24_P165864	P2RY14	down
2153	-1.95678	9.11746	-3.67655	0.00403257	0.0568904	-2.01191	A_24_P132383	GIMAP8	down
5208	-1.9564	6.95247	-2.51163	0.0301062	0.172285	-3.98588	A_23_P96369	RADX	down
7510	-1.9512	8.16662	-2.03001	0.068852	0.272592	-4.76432	A_23_P143857	LRRC3B	stable
429	-1.95005	6.45812	-5.77343	0.000157033	0.0113488	1.23892	A_23_P353614	VXN	down
6052	-1.94989	7.82931	-2.32313	0.0417272	0.205429	-4.29668	A_33_P3359647	OPRL1	down
2238	-1.94651	5.58032	-3.62611	0.00439091	0.0595351	-2.09678	A_23_P100642	PNMT	down
59	-1.94011	7.59857	-9.5571	1.85341e-06	0.00101859	5.53923	A_33_P3286958	B3GALT2	down
373	-1.93925	9.61007	-6.00307	0.000114244	0.0096581	1.55576	A_23_P35617	PLCE1	down
633	-1.93909	9.38465	-5.2786	0.000319557	0.0157489	0.528821	A_23_P128993	GZMH	down
5246	-1.93766	6.19991	-2.50462	0.0304747	0.173168	-3.99753	A_23_P301572	FAM184B	down
102	-1.93427	8.80384	-8.40145	6.1137e-06	0.00193504	4.41593	A_33_P3238335	MCOLN3	down
977	-1.93337	10.9348	-4.64087	0.000840508	0.0266297	-0.441041	A_23_P253896	NPNT	down
2267	-1.93223	9.63197	-3.61659	0.00446216	0.0598391	-2.11282	A_23_P141555	TBX21	down
199	-1.93131	9.48984	-7.163	2.54712e-05	0.00408771	3.03689	A_23_P167599	RETREG1	down
5367	-1.9306	5.28045	-2.4779	0.0319219	0.177284	-4.04193	A_23_P132237	C22orf31	down
85	-1.92646	9.39787	-8.80388	3.97883e-06	0.00153225	4.82376	A_33_P3235990	PTPN21	down
7111	-1.92145	6.92081	-2.09907	0.0612503	0.255862	-4.65624	A_33_P3228985	ZNF705D	stable
2433	-1.91876	8.05909	-3.51771	0.00527706	0.0657567	-2.27981	A_32_P58614	CEP126	down
5015	-1.91799	7.70525	-2.56351	0.0275101	0.164057	-3.89933	A_24_P330263	EDNRB	down
5556	-1.91771	7.73079	-2.43197	0.034569	0.185418	-4.11799	A_24_P911906	PCDH17	down
2207	-1.91671	6.49759	-3.64305	0.00426706	0.0586966	-2.06827	A_23_P98565	MS4A14	down
6535	-1.91065	8.59963	-2.21528	0.0502302	0.228601	-4.47131	A_24_P101651	CSAG4	stable
187	-1.91063	11.4164	-7.25519	2.277e-05	0.00389499	3.1464	A_33_P3293918	SH2D3C	down
1497	-1.91049	7.09432	-4.13398	0.00188817	0.0387252	-1.25303	A_23_P380010	STARD9	down
222	-1.91021	7.46023	-6.91581	3.45764e-05	0.00496607	2.73743	A_23_P1602	CDC42EP2	down
2615	-1.90837	4.35818	-3.42332	0.00619889	0.0717807	-2.4398	A_33_P3245218	TENM2	down
1011	-1.90795	9.43525	-4.57954	0.000925237	0.0281923	-0.537441	A_33_P3295333	CLEC1A	down
4403	-1.90779	5.48646	-2.73396	0.0204453	0.13933	-3.6127	A_33_P3307177	LINC01530	down
2452	-1.90735	8.76945	-3.50574	0.00538569	0.0665991	-2.30008	A_23_P71480	DEFB1	down
4005	-1.90609	4.73748	-2.85505	0.0165572	0.124277	-3.40751	A_33_P3279660	ANKRD20A21P	down
571	-1.90601	13.1473	-5.39525	0.000269437	0.0146284	0.699588	A_23_P252306	ID1	down
2190	-1.90466	4.78075	-3.65484	0.00418297	0.0579873	-2.04842	A_33_P3263569	AKNAD1	down
4186	-1.90398	14.724	-2.79786	0.0182915	0.131412	-3.50455	A_24_P234116	C1orf56	down
2312	-1.90189	4.30021	-3.58448	0.00471149	0.061872	-2.16698	A_23_P395582	ZFP42	down
1468	-1.89978	11.0671	-4.17271	0.00177279	0.0373183	-1.18983	A_23_P399078	TIMP3	down
6318	-1.89867	4.86566	-2.26207	0.0463532	0.21831	-4.39587	A_33_P3234635	NOTUM	down
1761	-1.89848	3.75626	-3.92864	0.00264623	0.0461039	-1.59104	A_23_P217468	AFF2	down
3990	-1.89824	5.84502	-2.86307	0.0163274	0.123043	-3.39388	A_24_P230282	VCX2	down
2780	-1.8973	3.50305	-3.33499	0.00721187	0.0785858	-2.58992	A_33_P3213408	OR10AD1	down
961	-1.89591	7.20906	-4.66796	0.000805738	0.0260081	-0.398638	A_33_P3335910	SYNE1	down
1586	-1.89539	11.9226	-4.06526	0.00211273	0.0408229	-1.36563	A_23_P97123	ANKRD36BP1	down
7070	-1.89354	7.54555	-2.10587	0.0605461	0.254351	-4.64552	A_33_P3240163	DEFB109B	stable
1313	-1.89335	6.55881	-4.29048	0.00146524	0.0345674	-0.998765	A_33_P3301940	PDE7B	down
101	-1.8923	8.16126	-8.40867	6.06587e-06	0.00193504	4.42342	A_33_P3360972	EXOC3L4	down
878	-1.89112	3.80215	-4.79954	0.000657191	0.0232555	-0.194117	A_24_P73535	C14orf119	down
2352	-1.88928	5.46479	-3.56161	0.00489784	0.0631065	-2.20561	A_23_P214459	PRPH2	down
1032	-1.88863	8.91991	-4.56104	0.000952542	0.0284592	-0.566633	A_33_P3333360	CDIP1	down
7770	-1.8885	12.6999	-1.98084	0.0747966	0.285801	-4.84034	A_24_P131589	CD86	stable
1114	-1.88736	5.13448	-4.4712	0.00109774	0.0304331	-0.709023	A_33_P3398722	PRDM5	down
1580	-1.88592	3.85579	-4.06885	0.00210034	0.0407029	-1.35973	A_33_P3220738	ASTN1	down
1301	-1.88517	8.55915	-4.30126	0.00144004	0.0342672	-0.98136	A_24_P398147	NEBL	down
577	-1.88517	6.28767	-5.3891	0.000271859	0.0146577	0.690634	A_24_P365180	DSEL	down
109	-1.88264	9.73599	-8.26691	7.08282e-06	0.00206933	4.27539	A_33_P3389653	PDE4D	down
3626	-1.88061	8.55562	-2.99056	0.0130799	0.108759	-3.17693	A_33_P3419460	VAPA	down
1895	-1.87953	7.02358	-3.84295	0.00305112	0.0491789	-1.73342	A_32_P79483	FGF14-AS2	down
4290	-1.87949	6.72439	-2.76569	0.0193459	0.135375	-3.55904	A_33_P3283599	ANKRD20A8P	down
527	-1.87881	4.67646	-5.5194	0.000225176	0.0131837	0.879056	A_33_P3424364	CCDC152	down
1044	-1.87857	9.92752	-4.54837	0.000971729	0.0287285	-0.586649	A_23_P54291	DUOX1	down
1147	-1.87705	11.9949	-4.43837	0.00115648	0.0311766	-0.761337	A_23_P164451	TBX2	down
1652	-1.87636	5.72675	-4.01762	0.0022847	0.0424446	-1.444	A_23_P205867	NR2E3	down
1927	-1.87617	9.16248	-3.82402	0.00314898	0.0498802	-1.76498	A_32_P210642	EGFL7	down
418	-1.87509	9.92127	-5.80809	0.000149601	0.0111412	1.28725	A_23_P4773	LILRB5	down
216	-1.87488	8.34474	-6.97165	3.22491e-05	0.00479291	2.80582	A_33_P3367301	GJD3	down
1365	-1.87395	4.94516	-4.24565	0.00157511	0.0357754	-1.07128	A_33_P3369178	PRG4	down
251	-1.8734	5.19569	-6.70906	4.49043e-05	0.00566408	2.48038	A_24_P409800	KCTD16	down
3166	-1.87312	12.9994	-3.1691	0.00959824	0.0917976	-2.87252	A_23_P211631	FBLN1	down
979	-1.87205	9.22379	-4.63807	0.000844197	0.0267196	-0.445438	A_24_P306594	C1orf167	down
1479	-1.87199	3.65356	-4.16141	0.00180569	0.0377055	-1.20826	A_23_P9402	CNTFR	down
3163	-1.87105	8.15516	-3.1695	0.00959158	0.0917921	-2.87184	A_33_P3306110	CALCRL	down
13698	-1.86865	6.97866	-1.17755	0.265343	0.562491	-5.92722	A_23_P4074	CFAP52	stable
1407	-1.8685	8.75779	-4.21267	0.00166146	0.0365261	-1.1248	A_23_P8640	GPER1	down
2189	-1.86818	11.591	-3.65617	0.00417358	0.0578999	-2.04618	A_33_P3371999	TPPP	down
9251	-1.86812	5.64925	-1.73764	0.111887	0.355981	-5.20334	A_24_P754817	EFL1	stable
416	-1.86327	9.38196	-5.81412	0.000148346	0.0111099	1.29565	A_33_P3219785	SOWAHC	down
129	-1.85806	7.79449	-7.81378	1.17863e-05	0.00288461	3.78585	A_24_P354496	WWC2-AS2	down
973	-1.85755	12.1436	-4.6512	0.00082706	0.0263235	-0.424852	A_23_P201808	PLPP3	down
2042	-1.85325	8.67947	-3.74947	0.00356728	0.0531398	-1.88957	A_23_P64721	HCAR3	down
473	-1.85313	4.60538	-5.64185	0.000189051	0.0124751	1.05375	A_24_P357406	RBMY1B	down
243	-1.851	9.85204	-6.76289	4.19287e-05	0.0054511	2.54789	A_23_P14184	THSD1	down
705	-1.8502	8.66211	-5.12885	0.000398938	0.0176873	0.306541	A_33_P3214665	MAP2	down
1260	-1.85012	10.8543	-4.3291	0.00137704	0.0337889	-0.936481	A_23_P102611	CCN5	down
2257	-1.84953	5.10072	-3.61919	0.00444262	0.0598073	-2.10845	A_33_P3220545	SLC6A19	down
2464	-1.84809	9.18212	-3.50141	0.00542559	0.0667132	-2.30742	A_23_P303718	DST	down
5516	-1.84665	5.93749	-2.44394	0.0338589	0.182853	-4.09819	A_23_P91414	CCM2L	down
5808	-1.84638	7.76156	-2.3757	0.0381054	0.195344	-4.21064	A_23_P2674	KRT4	down
172	-1.84303	5.24395	-7.41324	1.88315e-05	0.00350984	3.33152	A_33_P3231705	ZNF677	down
995	-1.84235	7.6471	-4.59611	0.000901496	0.0279635	-0.51135	A_23_P41476	SHISA3	down
2098	-1.84223	9.23985	-3.71577	0.00377498	0.0547189	-1.94605	A_24_P274831	GIMAP7	down
4129	-1.84145	5.65259	-2.81743	0.0176784	0.128739	-3.47137	A_33_P3387766	LINC00908	down
358	-1.84028	8.14858	-6.07621	0.000103393	0.00915614	1.65498	A_24_P30557	TBX5	down
3408	-1.83911	7.78224	-3.06595	0.0114753	0.101524	-3.04843	A_24_P133905	CCL23	down
840	-1.83807	9.84437	-4.86808	0.000591588	0.0219568	-0.0885912	A_24_P319736	MEIS1	down
441	-1.83615	13.886	-5.75115	0.000162016	0.0114426	1.20776	A_23_P87709	PLBD1	down
281	-1.83558	3.50381	-6.51014	5.80361e-05	0.00656903	2.22728	A_23_P386912	UGT2B4	down
5757	-1.83499	6.93328	-2.38961	0.0371998	0.192346	-4.1878	A_33_P3250820	FREM2	down
486	-1.83441	3.80343	-5.61264	0.000197065	0.0126622	1.01229	A_24_P206328	PDE1C	down
2403	-1.83198	7.47948	-3.53002	0.00516774	0.065136	-2.25899	A_23_P108932	RPL23AP32	down
1522	-1.83183	6.31148	-4.11699	0.00194128	0.0392423	-1.28083	A_24_P80500	BDH2	down
6219	-1.83125	11.4478	-2.28226	0.0447715	0.214195	-4.36317	A_23_P434809	S100A8	down
661	-1.83065	10.0969	-5.22987	0.000343365	0.0162341	0.456853	A_23_P151529	C14orf132	down
5842	-1.8301	4.09239	-2.36663	0.0387077	0.197279	-4.22553	A_32_P140489	GDF6	down
147	-1.82882	7.92074	-7.6319	1.45488e-05	0.00316766	3.58213	A_33_P3841621	MYO5B	down
69	-1.82826	7.83601	-9.34238	2.2927e-06	0.00110382	5.34137	A_32_P221305	LINC00937	down
8061	-1.82737	5.09775	-1.93088	0.0813281	0.298869	-4.91675	A_33_P3309289	ST3GAL4	stable
2848	-1.82566	6.19758	-3.3077	0.00755805	0.0804349	-2.63635	A_33_P3325502	ARHGAP29	down
1417	-1.82381	12.7866	-4.20763	0.00167508	0.0365875	-1.13299	A_23_P501007	EFEMP1	down
3028	-1.82105	8.56725	-3.22322	0.00874182	0.0874003	-2.78026	A_24_P300302	ZNF300P1	down
8909	-1.82092	7.6799	-1.78887	0.102897	0.340355	-5.12885	A_33_P3397955	ITPK1-AS1	stable
2701	-1.82085	8.70748	-3.37665	0.00671445	0.0752772	-2.51908	A_23_P202881	FEZ1	down
2909	-1.81982	5.3123	-3.28352	0.00787909	0.0820881	-2.67753	A_32_P352697	YTHDC1	down
131	-1.81774	8.40241	-7.80552	1.18986e-05	0.00288461	3.7767	A_23_P396858	FZD8	down
5733	-1.81706	8.2732	-2.39753	0.0366935	0.190646	-4.17477	A_33_P3338423	SPRY4	down
6310	-1.81383	7.70908	-2.2642	0.046184	0.217766	-4.39243	A_33_P3249877	BEST3	down
449	-1.8105	4.75592	-5.72592	0.000167868	0.0116414	1.17236	A_33_P3773168	LINC01622	down
968	-1.81034	8.14659	-4.65788	0.000818489	0.026197	-0.414397	A_33_P3251901	APBB2	down
561	-1.81027	8.80636	-5.42689	0.000257337	0.0142284	0.745557	A_24_P416997	APOL3	down
3411	-1.80686	8.6412	-3.06506	0.0114929	0.10162	-3.04993	A_33_P3418833	FLRT3	down
4309	-1.80573	11.3067	-2.75977	0.0195465	0.136183	-3.56906	A_23_P83579	ARNT2	down
4670	-1.80522	8.69664	-2.65928	0.0232859	0.149524	-3.73866	A_33_P3422802	ULBP1	down
1163	-1.80378	8.74562	-4.42275	0.00118559	0.0315058	-0.786284	A_23_P363255	CCDC68	down
5064	-1.8033	8.82468	-2.55155	0.0280881	0.165876	-3.91931	A_23_P35055	NPHS2	down
3798	-1.80257	5.78183	-2.92559	0.0146441	0.116116	-3.28757	A_24_P120251	TM4SF18	down
5034	-1.80256	8.82556	-2.55874	0.0277394	0.164737	-3.90731	A_33_P3227899	LOC440896	down
5205	-1.80224	6.03472	-2.51215	0.0300791	0.172255	-3.98501	A_23_P10121	SFRP1	down
235	-1.8014	10.3987	-6.82815	3.86037e-05	0.00521577	2.62918	A_23_P501831	FAXDC2	down
5668	-1.80068	4.59132	-2.41065	0.0358695	0.188693	-4.15316	A_23_P94275	DKK4	down
149	-1.80068	6.65536	-7.59295	1.52271e-05	0.00324166	3.53794	A_32_P78491	ETV1	down
1932	-1.80041	5.93025	-3.81974	0.00317158	0.0500526	-1.77212	A_33_P3411975	ABI3BP	down
5761	-1.79914	6.29649	-2.38865	0.0372618	0.19255	-4.18938	A_33_P3383226	GP9	down
288	-1.7977	9.84734	-6.46903	6.1235e-05	0.0067741	2.17425	A_23_P117662	HDC	down
267	-1.7963	3.65229	-6.58261	5.28271e-05	0.00625119	2.32015	A_23_P94472	FBP2	down
6601	-1.79596	4.93339	-2.2007	0.0515002	0.231941	-4.4947	A_23_P105651	PDZRN4	stable
4819	-1.79595	9.46179	-2.61194	0.0252866	0.157314	-3.81821	A_23_P71037	IL6	down
1658	-1.79549	7.36112	-4.01099	0.00230975	0.0427307	-1.45492	A_32_P141238	ANO2	down
5274	-1.79369	9.24459	-2.49871	0.0307896	0.17405	-4.00738	A_33_P3306153	SANBR	down
8411	-1.79114	8.33793	-1.86957	0.0900694	0.316265	-5.00929	A_24_P332081	JAKMIP3	stable
8056	-1.78937	5.62335	-1.93163	0.0812265	0.298748	-4.91562	A_23_P251031	IL13	stable
1295	-1.78838	4.72561	-4.30554	0.00143015	0.0341714	-0.97445	A_23_P54996	TEX14	down
7439	-1.78762	6.96259	-2.04221	0.0674476	0.269593	-4.74534	A_23_P106898	ORAI3	stable
6269	-1.78761	4.2946	-2.27099	0.0456476	0.216658	-4.38143	A_33_P3282880	RNF128	down
202	-1.78658	9.8688	-7.10732	2.72692e-05	0.00431548	2.97016	A_24_P759674	STN1	down
476	-1.78656	3.73553	-5.63834	0.000189994	0.0124751	1.04878	A_33_P3548860	SEC1P	down
1154	-1.78565	8.35439	-4.42946	0.00117298	0.0314232	-0.775557	A_32_P167239	AFAP1L1	down
4066	-1.78551	8.3625	-2.83784	0.0170608	0.126078	-3.43673	A_33_P3325723	CHN1	down
2937	-1.78521	4.82415	-3.27175	0.00804026	0.0829581	-2.69756	A_23_P55544	CCBE1	down
2918	-1.78467	7.52581	-3.27973	0.00793057	0.0823733	-2.68397	A_23_P500353	KCNN2	down
7291	-1.78375	7.39082	-2.06823	0.0645407	0.262988	-4.70468	A_32_P97169	GPC6	stable
2930	-1.78163	8.9797	-3.2745	0.00800233	0.0827707	-2.69288	A_23_P81158	ADH1C	down
5162	-1.77925	4.92785	-2.5229	0.0295221	0.170696	-3.9671	A_33_P3273684	NRXN1	down
7137	-1.77915	7.82306	-2.09384	0.0617974	0.257299	-4.66448	A_24_P100742	ADD1	stable
641	-1.77765	12.8404	-5.26525	0.000325901	0.0158357	0.509136	A_23_P29773	LAMP3	down
4495	-1.77753	8.98008	-2.71102	0.021279	0.142118	-3.65145	A_23_P211345	TBX1	down
338	-1.77172	5.75282	-6.18037	8.98045e-05	0.00843348	1.79492	A_23_P17190	KLHL41	down
969	-1.77169	8.12143	-4.65701	0.000819598	0.026208	-0.415756	A_24_P811704	PPFIBP1	down
6317	-1.76959	9.10054	-2.26253	0.0463164	0.218166	-4.39512	A_33_P3370890	FAM229B	down
4566	-1.76524	10.1633	-2.69159	0.0220117	0.144694	-3.68423	A_33_P3240674	BRD3	down
103	-1.76468	8.05613	-8.3882	6.20245e-06	0.00193929	4.40218	A_24_P350576	TNIK	down
2112	-1.76448	5.23434	-3.70608	0.00383696	0.0552713	-1.9623	A_33_P3383816	ZNF407-AS1	down
10649	-1.76404	4.71786	-1.53755	0.154147	0.42382	-5.48242	A_23_P156261	GLRA1	stable
6825	-1.76325	7.36664	-2.15455	0.0557285	0.242396	-4.56841	A_23_P140675	EPB42	stable
1420	-1.76179	5.37548	-4.205	0.00168224	0.0366613	-1.13726	A_23_P209288	CUL3	down
2276	-1.75837	9.54828	-3.61059	0.00450774	0.0601436	-2.12295	A_33_P3263432	ITGA10	down
767	-1.75805	6.20991	-4.99774	0.000485745	0.0197434	0.109153	A_33_P3305348	TRAPPC8	down
1246	-1.75394	6.80401	-4.34259	0.00134755	0.0334478	-0.914769	A_24_P234415	STAC	down
1437	-1.75267	4.44037	-4.18949	0.00172512	0.0371113	-1.1625	A_23_P206626	SCNN1G	down
2749	-1.75219	11.3556	-3.35165	0.00700854	0.0772072	-2.56158	A_23_P61406	SHC3	down
1060	-1.75137	9.92821	-4.53216	0.000996868	0.0290101	-0.612285	A_23_P7402	PDZD2	down
8070	-1.74688	7.95548	-1.92796	0.0817259	0.299971	-4.92119	A_23_P355447	ZDHHC22	stable
2835	-1.74639	8.77662	-3.31318	0.00748723	0.0800049	-2.62703	A_33_P3214879	KPNA1	down
2586	-1.74609	6.521	-3.43713	0.0060543	0.070899	-2.41637	A_23_P345692	IL17D	down
32	-1.73938	10.7657	-11.1057	4.44895e-07	0.000460844	6.83625	A_33_P3235004	MYH10	down
3000	-1.73704	4.86936	-3.23459	0.00857203	0.0865124	-2.76088	A_24_P945059	MYCT1	down
746	-1.73591	9.22563	-5.05263	0.000447181	0.0187328	0.192101	A_23_P59637	DOCK4	down
4602	-1.73411	4.53565	-2.68058	0.0224379	0.146373	-3.70279	A_32_P160561	DOK6	down
438	-1.73294	14.0742	-5.75621	0.000160871	0.0114084	1.21484	A_33_P3300092	NDST1	down
623	-1.73184	4.03412	-5.29714	0.000310971	0.0155636	0.556094	A_24_P555066	SMTNL2	down
1679	-1.7314	3.76851	-3.99546	0.00236959	0.0432923	-1.48053	A_23_P126584	CD5L	down
315	-1.73088	11.4493	-6.27613	7.89954e-05	0.00796549	1.92213	A_33_P3229617	SGCE	down
1074	-1.73079	3.35916	-4.52379	0.00101012	0.0290891	-0.625535	A_24_P39195	OXGR1	down
6966	-1.72984	4.38074	-2.12875	0.058235	0.248458	-4.60937	A_23_P329835	UTY	stable
2738	-1.72967	5.58045	-3.35766	0.00693667	0.0767366	-2.55136	A_23_P88559	LIPC	down
7540	-1.72871	4.48216	-2.02424	0.0695253	0.274021	-4.77328	A_23_P78504	USP29	stable
9255	-1.72784	11.3812	-1.73725	0.111958	0.356104	-5.2039	A_33_P3257513	FAT3	stable
5125	-1.72758	9.50729	-2.53569	0.0288732	0.168368	-3.94578	A_32_P56001	CD93	down
6936	-1.72747	3.98937	-2.13324	0.0577907	0.247551	-4.60224	A_33_P3359791	TDRD3	stable
826	-1.72635	6.23993	-4.89922	0.000564106	0.021307	-0.0408667	A_33_P3357097	LINC00891	down
802	-1.72537	6.87998	-4.93776	0.000531966	0.0206874	0.0179819	A_23_P120504	TMEM74B	down
1315	-1.72383	10.1621	-4.28953	0.00146747	0.0345949	-1.00029	A_23_P201319	DISP1	down
523	-1.72287	12.1056	-5.5432	0.000217615	0.0128921	0.913195	A_32_P117354	LIMCH1	down
167	-1.72286	7.42589	-7.47672	1.74627e-05	0.00337248	3.40492	A_33_P3317580	GFRA2	down
37	-1.72226	6.97932	-10.8167	5.72977e-07	0.000515423	6.61042	A_33_P3404706	SPN	down
2266	-1.72025	8.978	-3.61675	0.00446098	0.0598391	-2.11256	A_33_P3226610	PSIP1	down
6585	-1.71831	6.52887	-2.20648	0.0509934	0.230265	-4.48544	A_33_P3257617	PPP1R12B	stable
10254	-1.71651	4.8449	-1.59189	0.141461	0.404412	-5.40861	A_33_P3368755	MAGEB6	stable
3715	-1.71354	14.0927	-2.95474	0.0139202	0.112784	-3.23795	A_23_P64873	DCN	down
6581	-1.71179	8.15447	-2.20657	0.0509852	0.230265	-4.48529	A_33_P3395442	CD27-AS1	stable
391	-1.70847	12.8461	-5.9154	0.000128886	0.0103965	1.43574	A_23_P254271	TUBB6	down
5939	-1.70771	8.01429	-2.34733	0.0400197	0.200733	-4.25713	A_24_P155502	INHBC	down
355	-1.70713	5.99294	-6.11761	9.77448e-05	0.00872379	1.7108	A_33_P3214012	HMGCLL1	down
405	-1.70676	3.80659	-5.83472	0.000144146	0.011075	1.32428	A_32_P149060	LINC00515	down
518	-1.70577	3.51765	-5.54782	0.00021618	0.0128792	0.919805	A_32_P33114	KLB	down
8648	-1.7001	7.33268	-1.83151	0.0959247	0.32731	-5.06601	A_24_P154868	MEP1A	stable
336	-1.6996	3.36863	-6.18278	8.95139e-05	0.00843348	1.79814	A_23_P139864	GSG1	down
377	-1.69902	6.77873	-5.99279	0.000115865	0.00970735	1.54174	A_23_P142239	YIF1B	down
1332	-1.69844	3.83563	-4.27308	0.0015069	0.0350411	-1.02688	A_33_P3791552	LOC284950	down
361	-1.69743	7.39682	-6.05462	0.000106475	0.00932047	1.62579	A_33_P3384462	THSD4	down
589	-1.69704	6.97515	-5.36578	0.000281252	0.0147989	0.656645	A_23_P209978	VSNL1	down
7730	-1.69588	4.62565	-1.98742	0.0739742	0.284151	-4.83022	A_32_P72492	TEX55	stable
1413	-1.69517	8.48326	-4.20862	0.00167239	0.0365875	-1.13138	A_23_P257971	AKR1C1	down
10376	-1.69467	4.70478	-1.57555	0.145176	0.410093	-5.43097	A_23_P168339	MAS1	stable
5385	-1.69462	6.30193	-2.47273	0.0322097	0.178259	-4.05051	A_23_P149084	GRIK3	down
2575	-1.69366	9.34514	-3.44279	0.00599597	0.0704837	-2.40676	A_33_P3410235	DUOXA1	down
301	-1.6924	9.71218	-6.37795	6.90169e-05	0.00725909	2.0559	A_23_P21485	PID1	down
870	-1.69146	10.6712	-4.8133	0.000643427	0.0229825	-0.172876	A_33_P3383233	NDRG2	down
4027	-1.69142	9.03502	-2.8492	0.0167267	0.124865	-3.41744	A_23_P53390	PTPRB	down
3510	-1.69045	6.60008	-3.02971	0.0122201	0.104996	-3.11022	A_32_P34138	FAM25A	down
3118	-1.68937	10.6452	-3.1828	0.00937367	0.0910306	-2.84916	A_24_P945113	ACVRL1	down
8189	-1.68916	5.43513	-1.90845	0.0844311	0.305086	-4.95078	A_33_P3210735	LRRC55	stable
3115	-1.68855	5.53137	-3.18485	0.00934043	0.0908088	-2.84566	A_23_P211680	MLC1	down
1646	-1.6882	9.75444	-4.02148	0.00227022	0.0422876	-1.43763	A_24_P49383	AAMDC	down
3059	-1.68805	7.48847	-3.20962	0.00894937	0.0885944	-2.80344	A_24_P759584	DIO3OS	down
621	-1.68626	13.4337	-5.30004	0.000309647	0.0155279	0.560365	A_23_P215060	PODXL	down
9493	-1.6846	4.13764	-1.69958	0.119019	0.368583	-5.25791	A_33_P3729002	LOC401471	stable
140	-1.6843	3.23053	-7.67661	1.38101e-05	0.00311748	3.63261	A_24_P558365	FABP12	down
184	-1.68314	10.1984	-7.27874	2.21306e-05	0.00387882	3.1742	A_33_P3413989	SERPING1	down
563	-1.68188	6.87771	-5.4204	0.000259773	0.0143223	0.736133	A_23_P30315	TRIM7	down
5991	-1.68145	4.94411	-2.33689	0.0407479	0.20269	-4.27421	A_32_P43349	LETR1	down
3042	-1.68132	5.38521	-3.21868	0.0088105	0.0877022	-2.78799	A_33_P3352073	MBNL1-AS1	down
666	-1.68016	15.3555	-5.22216	0.000347297	0.0163072	0.445447	A_23_P210210	EPAS1	down
1279	-1.67926	4.53024	-4.31442	0.00140988	0.0340839	-0.960128	A_33_P3331125	SLC2A12	down
1472	-1.67792	8.0784	-4.16811	0.00178609	0.0375025	-1.19732	A_33_P3383326	LPAR1	down
3900	-1.67729	8.35374	-2.89277	0.0155046	0.119576	-3.34339	A_32_P197561	EBF1	down
755	-1.67559	10.0665	-5.02224	0.00046811	0.0193589	0.146237	A_23_P167389	ARAP3	down
145	-1.67474	7.24655	-7.64794	1.42791e-05	0.00314904	3.60026	A_23_P501538	HOXA3	down
1338	-1.67415	6.29103	-4.26835	0.00151844	0.0351659	-1.03453	A_33_P3224735	ZC3H12B	down
3774	-1.67166	7.69548	-2.93463	0.0144155	0.114991	-3.27218	A_32_P2452	TMTC1	down
3755	-1.6716	5.45395	-2.94036	0.0142726	0.114445	-3.26243	A_33_P3335366	MAML3	down
509	-1.67036	7.92168	-5.56193	0.000211856	0.0128792	0.939996	A_32_P4595	SGCD	down
6530	-1.66517	7.09989	-2.21608	0.0501615	0.22844	-4.47003	A_33_P3369790	GGN	stable
238	-1.66467	7.66921	-6.81548	3.92261e-05	0.00523776	2.61345	A_23_P209129	LAIR2	down
4265	-1.66385	5.85698	-2.77265	0.0191127	0.13458	-3.54726	A_23_P24129	DKK1	down
7589	-1.66264	10.0188	-2.01572	0.070532	0.276201	-4.7865	A_24_P71904	HPGD	stable
1075	-1.6619	5.55783	-4.52131	0.00101408	0.0291198	-0.62947	A_33_P3432135	EPHA1-AS1	down
6679	-1.6611	8.85845	-2.18485	0.0529163	0.235373	-4.52007	A_23_P41314	F11	stable
1359	-1.6589	11.5013	-4.25201	0.00155901	0.0355751	-1.06098	A_24_P10137	RGCC	down
4435	-1.65801	9.91749	-2.72529	0.0207568	0.140445	-3.62736	A_33_P3341429	NEXN	down
733	-1.65625	3.4715	-5.07588	0.000431837	0.0184058	0.227108	A_32_P54037	CCDC38	down
152	-1.65499	7.79649	-7.5794	1.5471e-05	0.00324166	3.52253	A_23_P82979	LAMC3	down
2202	-1.65447	12.2525	-3.646	0.00424583	0.0585296	-2.06329	A_32_P166693	HEG1	down
8468	-1.65386	5.63946	-1.86062	0.0914152	0.318783	-5.02268	A_33_P3230598	ERVV-2	stable
6844	-1.65258	4.58075	-2.15002	0.0561604	0.243619	-4.5756	A_33_P3232498	PCARE	stable
4552	-1.65256	9.71407	-2.69529	0.0218705	0.144213	-3.678	A_23_P218369	CCL14	down
8452	-1.65241	6.70025	-1.86311	0.0910398	0.318039	-5.01897	A_33_P3228102	NPHP3	stable
1545	-1.65199	5.72831	-4.09842	0.00200107	0.0398385	-1.31123	A_33_P3298810	FFAR3	down
55	-1.65141	8.49158	-9.7568	1.526e-06	0.000915148	5.71908	A_23_P250564	PRKCE	down
1007	-1.65062	11.5177	-4.5833	0.000919802	0.0281735	-0.531527	A_24_P209455	GIMAP4	down
276	-1.64901	9.74111	-6.52468	5.69486e-05	0.00650938	2.24597	A_32_P62863	SCHIP1	down
9012	-1.64684	6.13433	-1.77337	0.105545	0.345016	-5.1515	A_23_P7503	TIMD4	stable
448	-1.64682	8.40064	-5.73804	0.00016503	0.0114892	1.18938	A_33_P3867584	MROCKI	down
919	-1.645	9.71053	-4.73439	0.000726742	0.0245719	-0.295073	A_33_P3250953	SLC35B4	down
2014	-1.64479	10.0621	-3.76881	0.00345349	0.0522069	-1.85719	A_23_P161727	HSPB2	down
651	-1.6447	9.23136	-5.24802	0.000334281	0.0160091	0.483708	A_32_P112592	LINC01140	down
9277	-1.6421	7.23898	-1.73323	0.112692	0.357555	-5.20969	A_23_P432005	TEX37	stable
1903	-1.64104	9.09211	-3.83952	0.00306862	0.0492464	-1.73914	A_33_P3394395	MIGA1	down
2546	-1.64078	3.20877	-3.45308	0.00589161	0.0700676	-2.38932	A_33_P3239467	LINC00479	down
1051	-1.63936	8.93842	-4.54192	0.000981654	0.0288777	-0.596849	A_33_P3218649	GPM6B	down
15265	-1.63662	3.63043	-1.00778	0.336541	0.638118	-6.10603	A_33_P3296562	LINC00298	stable
1106	-1.63472	9.00005	-4.48213	0.0010789	0.030098	-0.691652	A_23_P22444	CFP	down
4458	-1.63304	5.49217	-2.72204	0.0208743	0.140588	-3.63284	A_33_P3399598	ABCD4	down
1603	-1.63303	8.35131	-4.05597	0.00214518	0.0409544	-1.38089	A_33_P3280521	MFAP3L	down
6713	-1.63144	5.93269	-2.17864	0.0534813	0.236593	-4.53	A_32_P216734	SPDYE3	stable
2516	-1.63098	3.92574	-3.46448	0.00577801	0.0694724	-2.36997	A_24_P62505	COLGALT2	down
4815	-1.63019	8.99329	-2.61287	0.025246	0.157192	-3.81666	A_23_P358542	KIFC2	down
13754	-1.62654	6.44108	-1.17142	0.26769	0.564951	-5.93405	A_32_P225345	HOATZ	stable
918	-1.62546	3.2113	-4.73458	0.00072653	0.0245719	-0.294779	A_33_P3221578	LOC401478	down
1866	-1.6232	5.48881	-3.8624	0.00295389	0.0484282	-1.70105	A_24_P120907	PGM5	down
10127	-1.62127	5.03689	-1.60811	0.137857	0.39932	-5.38629	A_33_P3247571	MASP2	stable
12529	-1.61828	4.96889	-1.30185	0.221195	0.514032	-5.78302	A_33_P3220674	LOC389906	stable
3605	-1.61827	4.35005	-2.99466	0.012987	0.108568	-3.16994	A_33_P3398386	ECM2	down
2358	-1.61821	5.81511	-3.55972	0.00491351	0.0631732	-2.20879	A_33_P3309804	EID1	down
996	-1.61812	7.61194	-4.59399	0.000904502	0.028006	-0.514692	A_23_P387630	STARD8	down
2745	-1.61774	10.2129	-3.35309	0.00699124	0.0771589	-2.55913	A_33_P3369520	MAGI3	down
3038	-1.61721	5.29331	-3.21906	0.00880472	0.0877022	-2.78734	A_24_P380061	ARHGAP24	down
1039	-1.61645	5.96402	-4.55305	0.000964594	0.0286719	-0.579252	A_33_P3319957	SPATA1	down
2398	-1.61524	6.40836	-3.53772	0.0051006	0.0644323	-2.24598	A_24_P289795	LINC00302	down
1049	-1.61489	8.41812	-4.54381	0.000978732	0.0288414	-0.593857	A_33_P3332018	FGL2	down
12016	-1.61446	9.84288	-1.36312	0.201762	0.4896	-5.70814	A_33_P3212650	HDDC2	stable
596	-1.61388	5.82984	-5.3612	0.000283137	0.0147989	0.649958	A_23_P204879	CAB39L	down
7437	-1.61337	5.97091	-2.04229	0.0674379	0.269588	-4.74521	A_32_P165933	IQCF2	stable
121	-1.61231	6.47899	-8.04386	9.07629e-06	0.00238658	4.03759	A_23_P85015	MAOB	down
5328	-1.61118	4.16763	-2.48701	0.031421	0.17596	-4.0268	A_33_P3402963	DPRX	down
10428	-1.61053	4.7419	-1.56768	0.146996	0.41288	-5.44169	A_24_P942743	ZFY	stable
2676	-1.60991	10.157	-3.39401	0.00651773	0.073749	-2.48958	A_33_P3373358	GJC1	down
210	-1.60875	11.6957	-7.01599	3.05214e-05	0.00465764	2.85981	A_33_P3366053	ADPRH	down
1400	-1.60742	5.32695	-4.21972	0.0016426	0.0363515	-1.11336	A_23_P257478	CYP21A2	down
1546	-1.60599	8.47899	-4.09639	0.00200773	0.0399012	-1.31455	A_33_P3320994	SYDE2	down
4965	-1.60582	13.3558	-2.57762	0.0268431	0.161754	-3.87573	A_23_P113351	SPARCL1	down
346	-1.60561	5.28428	-6.14285	9.44648e-05	0.00861099	1.7447	A_23_P21092	CALB2	down
4250	-1.60442	9.66425	-2.77464	0.0190466	0.134496	-3.54389	A_32_P122793	MORC2-AS1	down
4018	-1.60344	8.27825	-2.85154	0.0166587	0.124632	-3.41347	A_23_P422933	ARHGAP20	down
7823	-1.60186	4.03547	-1.97131	0.0760043	0.288224	-4.855	A_33_P3326105	RNF216	stable
96	-1.60084	5.42349	-8.49753	5.50994e-06	0.00184653	4.515	A_23_P358709	AHRR	down
603	-1.6006	3.23526	-5.34172	0.000291311	0.0150649	0.621475	A_33_P3355703	LINC01588	down
1162	-1.60036	7.44305	-4.42354	0.00118409	0.0314986	-0.785015	A_33_P3248325	EPB41L5	down
643	-1.60034	6.10552	-5.26383	0.000326584	0.0158357	0.507039	A_32_P93149	DDX10	down
86	-1.60012	11.9914	-8.79105	4.03274e-06	0.00153225	4.81104	A_23_P414913	GLIPR2	down
9789	-1.60006	7.00567	-1.65675	0.127531	0.382931	-5.31852	A_23_P25720	SERPINA4	stable
10496	-1.59931	4.24769	-1.55946	0.148917	0.415614	-5.45285	A_33_P3239052	ABCA17P	stable
829	-1.59734	12.9665	-4.89172	0.000570601	0.0214811	-0.0523521	A_24_P324405	ANKRD11	down
9945	-1.59663	5.40184	-1.63414	0.132243	0.390559	-5.35017	A_33_P3409944	GNAT2	stable
799	-1.59542	3.97319	-4.94559	0.000525672	0.0205126	0.0299213	A_33_P3332521	PCDHA3	down
1347	-1.59522	3.52361	-4.26299	0.00153161	0.0352114	-1.0432	A_32_P172882	LBX1-AS1	down
364	-1.59445	4.53278	-6.03991	0.000108633	0.00942484	1.60584	A_24_P110780	NEXN-AS1	down
9108	-1.59149	13.0985	-1.75887	0.108078	0.349522	-5.17261	A_24_P18802	VPS18	stable
1532	-1.59131	6.01915	-4.10988	0.00196394	0.0394438	-1.29246	A_24_P82032	RHOJ	down
611	-1.59127	9.3629	-5.32168	0.000299976	0.0153036	0.592132	A_33_P3270311	HECW2	down
2593	-1.59068	7.58158	-3.43367	0.00609022	0.071149	-2.42224	A_33_P3344399	LRRC49	down
6767	-1.59061	9.32908	-2.16745	0.0545146	0.239152	-4.54787	A_33_P3289121	ECRG4	stable
3556	-1.59042	5.2177	-3.0121	0.0125995	0.106797	-3.14023	A_33_P3250348	PCDH18	down
9307	-1.59023	6.67868	-1.72927	0.113421	0.358756	-5.2154	A_33_P3306342	OR52N5	stable
83	-1.58703	12.355	-8.84793	3.79962e-06	0.00151026	4.86729	A_24_P192914	JAML	down
3271	-1.58604	6.52422	-3.12931	0.0102821	0.0951473	-2.94037	A_33_P3279470	AGRP	down
8892	-1.58547	5.13003	-1.79156	0.102444	0.339557	-5.12491	A_33_P3317618	SYN2	stable
8868	-1.58462	7.16785	-1.79597	0.101706	0.337995	-5.11845	A_33_P3295870	FAM166A	stable
1843	-1.58433	3.89936	-3.87748	0.00288072	0.0477986	-1.67597	A_23_P257355	OTC	down
7678	-1.58402	7.00086	-1.99906	0.0725397	0.280666	-4.81227	A_23_P104471	DUSP13	stable
4546	-1.58394	10.3661	-2.69631	0.0218316	0.144148	-3.67628	A_23_P139682	PZP	down
3267	-1.58269	10.6299	-3.13093	0.0102533	0.0950091	-2.9376	A_23_P58588	SLIT3	down
1482	-1.58213	9.46705	-4.15823	0.00181506	0.0378089	-1.21345	A_23_P500400	ABCA6	down
4845	-1.58079	5.17899	-2.60571	0.0255627	0.158098	-3.82868	A_23_P205177	F10	down
7725	-1.58055	6.76642	-1.9883	0.0738645	0.283889	-4.82886	A_23_P429514	WFIKKN2	stable
2943	-1.58025	4.98083	-3.26783	0.00809478	0.0833061	-2.70425	A_23_P88678	TMEM266	down
335	-1.57877	8.43849	-6.18437	8.93223e-05	0.00843348	1.80027	A_33_P3347707	NOVA2	down
1165	-1.57875	9.06245	-4.42079	0.00118929	0.0315634	-0.789415	A_23_P396328	MPDZ	down
1367	-1.57769	5.03323	-4.2419	0.0015847	0.0358914	-1.07737	A_23_P110624	CTNND2	down
3508	-1.57769	6.99525	-3.03049	0.0122035	0.104918	-3.10888	A_23_P209700	NMUR1	down
7150	-1.5771	4.68746	-2.09252	0.0619355	0.257445	-4.66655	A_33_P3789894	SNORA75	stable
7898	-1.5764	5.3051	-1.9587	0.077629	0.291507	-4.87432	A_23_P325155	CD200R1	stable
4873	-1.57521	6.88976	-2.59837	0.0258912	0.159002	-3.84098	A_33_P3406836	HTR1F	down
5881	-1.57467	9.21365	-2.35721	0.0393431	0.19921	-4.24097	A_33_P3381943	DMTF1	down
4508	-1.57462	7.85893	-2.7085	0.0213726	0.142245	-3.6557	A_23_P170679	COL4A3	down
4363	-1.57451	3.66751	-2.74346	0.0201099	0.138341	-3.59665	A_23_P64161	ANGPTL5	down
770	-1.57381	3.23693	-4.99012	0.000491376	0.0198809	0.097593	A_23_P377750	FGF10	down
349	-1.57294	5.78411	-6.13591	9.5354e-05	0.0086343	1.73539	A_23_P373464	AFF3	down
9577	-1.57271	8.13245	-1.68709	0.121447	0.372759	-5.27568	A_23_P31858	ST18	stable
4892	-1.57226	4.75668	-2.59512	0.026038	0.159189	-3.84642	A_33_P3324860	ETV3	down
747	-1.57139	4.58178	-5.0469	0.000451049	0.0188717	0.183467	A_23_P423309	PCDH12	down
3877	-1.57119	3.99161	-2.89934	0.0153286	0.118932	-3.33223	A_33_P3403153	C1QTNF2	down
1593	-1.56814	4.68244	-4.05939	0.00213317	0.0409544	-1.37527	A_24_P79403	PF4	down
1970	-1.56738	13.2808	-3.79296	0.00331669	0.0513436	-1.81682	A_33_P3345643	ZDHHC11	down
370	-1.56723	9.92316	-6.0134	0.00011264	0.00960196	1.56981	A_33_P3400578	HLF	down
3513	-1.56606	8.49586	-3.02818	0.0122524	0.105206	-3.11281	A_23_P212050	BCHE	down
3345	-1.56499	5.65088	-3.09738	0.0108668	0.098096	-2.99483	A_33_P3260634	PLCB4	down
10013	-1.56484	6.85137	-1.62411	0.134381	0.394094	-5.36412	A_32_P60065	F2RL2	stable
1710	-1.56362	13.5077	-3.96849	0.00247744	0.0443961	-1.52508	A_33_P3310475	SEPTIN11	down
9876	-1.56352	11.5402	-1.64493	0.129975	0.386678	-5.3351	A_33_P3347417	SPEN	stable
7347	-1.56283	4.53002	-2.0604	0.0654031	0.264671	-4.71694	A_33_P3353210	CADM2	stable
2231	-1.56048	8.02529	-3.62967	0.00436461	0.0593931	-2.0908	A_24_P213370	LOC100506990	down
8716	-1.55947	6.08366	-1.82302	0.0972774	0.329419	-5.07858	A_33_P3422043	PRSS48	stable
6448	-1.55945	8.05985	-2.23295	0.0487304	0.224726	-4.44288	A_24_P106542	RSPO3	down
8956	-1.5583	7.21351	-1.78125	0.104191	0.342734	-5.14	A_23_P217704	GYG2	stable
2026	-1.55823	7.08934	-3.76395	0.00348176	0.0523843	-1.86534	A_23_P257583	DENND2A	down
629	-1.55509	5.91871	-5.28521	0.000316467	0.0157007	0.538552	A_33_P3409086	S100A1	down
4601	-1.55333	5.0811	-2.68079	0.0224298	0.146348	-3.70244	A_23_P200780	TGFBR3	down
8404	-1.55266	5.65977	-1.87108	0.0898445	0.315735	-5.00704	A_33_P3331188	ARHGAP23	stable
1673	-1.55241	4.46022	-4.00178	0.00234504	0.0430381	-1.4701	A_23_P70387	APOBEC2	down
1176	-1.55216	4.71281	-4.40604	0.00121756	0.0320154	-0.81299	A_33_P3322363	HMSD	down
700	-1.55204	6.36058	-5.14205	0.000391164	0.0174741	0.326265	A_23_P10385	DTL	down
11093	-1.55191	4.73849	-1.4761	0.16968	0.447197	-5.56395	A_33_P3281990	OR52E8	stable
2823	-1.5503	10.0271	-3.31807	0.00742451	0.0796336	-2.6187	A_24_P364296	STX2	down
7278	-1.54951	4.95111	-2.06997	0.0643509	0.262774	-4.70196	A_23_P319719	PGAM5	stable
6348	-1.54915	7.09943	-2.25486	0.0469317	0.220094	-4.40753	A_33_P3362611	ADGRL4	down
2274	-1.54706	11.8552	-3.61126	0.00450261	0.0601436	-2.12181	A_23_P252471	PECAM1	down
159	-1.54676	11.5482	-7.53551	1.62906e-05	0.00327027	3.47242	A_23_P208493	LILRB2	down
8384	-1.54575	8.59876	-1.87458	0.0893233	0.314824	-5.00178	A_33_P3257457	TAF1L	stable
9883	-1.54515	5.25124	-1.64306	0.130365	0.387502	-5.33771	A_23_P94434	HRCT1	stable
174	-1.54506	7.21459	-7.40833	1.89421e-05	0.00350984	3.32581	A_24_P583040	C17orf67	down
7068	-1.5443	7.06887	-2.10601	0.0605318	0.254351	-4.6453	A_23_P126735	IL10	stable
5809	-1.54093	6.84488	-2.37542	0.0381242	0.195382	-4.21111	A_24_P11061	CSAG1	down
739	-1.54092	5.61208	-5.06118	0.000441471	0.0186767	0.204988	A_23_P301414	ERG	down
3203	-1.53948	3.93807	-3.15496	0.00983581	0.0929548	-2.89663	A_23_P161583	NAALAD2	down
627	-1.53875	7.80305	-5.2909	0.000313831	0.0156152	0.546928	A_23_P41166	B3GALNT1	down
1846	-1.53861	4.51033	-3.87667	0.00288461	0.0478198	-1.67732	A_33_P3605529	LINC02139	down
3514	-1.53857	10.5182	-3.02774	0.012262	0.105262	-3.11358	A_23_P171074	ITM2A	down
2705	-1.53763	8.18957	-3.37439	0.00674043	0.0754454	-2.52291	A_23_P24948	KCNE3	down
2157	-1.53658	6.60369	-3.6732	0.00405541	0.0570685	-2.01754	A_23_P370574	KIR3DL3	down
7598	-1.53613	5.9904	-2.01495	0.0706237	0.27627	-4.78769	A_33_P3221859	SHOX2	stable
4049	-1.53607	6.13799	-2.84171	0.0169462	0.125762	-3.43015	A_23_P170649	SBSPON	down
2805	-1.53545	5.05599	-3.3253	0.00733288	0.0791417	-2.6064	A_33_P3390122	GIPC2	down
6275	-1.53442	8.73228	-2.27025	0.0457062	0.216756	-4.38264	A_33_P3295786	SHISAL2A	down
4469	-1.53399	5.02436	-2.71894	0.0209874	0.141028	-3.63807	A_33_P3213888	SMIM5	down
1718	-1.53311	7.387	-3.9629	0.00250043	0.044633	-1.53433	A_23_P257649	RBP1	down
510	-1.53304	6.6143	-5.55964	0.00021255	0.0128792	0.936725	A_32_P72110	PVR	down
6739	-1.53018	4.67231	-2.17334	0.0539682	0.23767	-4.53846	A_33_P3836435	LINC02789	stable
2617	-1.52888	11.7326	-3.42202	0.00621271	0.0718921	-2.44202	A_23_P66637	SGCA	down
5767	-1.52777	4.63042	-2.38709	0.0373624	0.192808	-4.19194	A_33_P3356990	NPIPB3	down
2700	-1.52727	10.2779	-3.37681	0.00671255	0.0752772	-2.5188	A_23_P104692	PELI3	down
622	-1.5267	7.53132	-5.2997	0.000309804	0.0155279	0.559856	A_23_P139786	OASL	down
4123	-1.5266	9.01468	-2.81897	0.0176309	0.128557	-3.46875	A_33_P3243429	GPR152	down
11151	-1.52591	7.38631	-1.4678	0.171879	0.450771	-5.57481	A_23_P404481	S1PR1	stable
2778	-1.52578	10.2549	-3.33566	0.00720359	0.0785382	-2.58878	A_24_P766716	CMKLR1	down
574	-1.52509	7.26574	-5.39261	0.000270474	0.0146284	0.695745	A_23_P254594	GNRH1	down
1145	-1.52475	5.43741	-4.44393	0.00114631	0.0309512	-0.752473	A_23_P216712	TRPM6	down
3047	-1.52473	6.47701	-3.21518	0.00886388	0.0881053	-2.79396	A_24_P29594	HBS1L	down
94	-1.524	7.39229	-8.52062	5.3747e-06	0.00182477	4.53864	A_33_P3283900	CTNS	down
1102	-1.52358	11.8887	-4.48892	0.00106736	0.029938	-0.680857	A_33_P3334220	ACACB	down
8191	-1.52332	5.99825	-1.90828	0.0844543	0.305105	-4.95103	A_33_P3618434	PRKXP1	stable
341	-1.52235	8.67969	-6.15405	9.30468e-05	0.00861099	1.75971	A_23_P215048	KIAA0408	down
2385	-1.52029	8.72751	-3.54671	0.00502325	0.0638563	-2.23077	A_33_P3215739	LNP1	down
8917	-1.52016	3.75741	-1.78754	0.103122	0.340811	-5.1308	A_23_P142070	TSPAN16	stable
2710	-1.51893	7.51321	-3.37206	0.00676748	0.0756237	-2.52688	A_23_P216023	ANGPT1	down
1651	-1.51845	12.3582	-4.02	0.00227576	0.0423014	-1.44007	A_33_P3299416	TAMALIN	down
1404	-1.51529	8.46812	-4.21352	0.00165918	0.0365261	-1.12342	A_33_P3375145	LURAP1L	down
594	-1.51511	3.14594	-5.36177	0.000282901	0.0147989	0.650795	A_23_P161218	ANKRD1	down
46	-1.51268	10.273	-10.1925	1.00978e-06	0.000711804	6.09797	A_24_P726336	PHACTR2	down
4821	-1.51176	9.6145	-2.61177	0.0252941	0.157314	-3.8185	A_23_P398566	NR4A3	down
801	-1.5094	4.84038	-4.93834	0.000531497	0.0206874	0.0188672	A_23_P17456	SIRPB1	down
6806	-1.50929	5.43162	-2.15971	0.0552399	0.241004	-4.5602	A_33_P3357431	LOC100128310	stable
1423	-1.50894	3.14286	-4.20138	0.00169215	0.036749	-1.14316	A_33_P3378962	LOC644135	down
5602	-1.50832	7.74115	-2.42137	0.0352093	0.187266	-4.13547	A_23_P34031	XAGE2	down
1907	-1.50723	8.86282	-3.83668	0.00308321	0.0493707	-1.74388	A_33_P3255404	CLDN11	down
10795	-1.50711	9.03382	-1.51497	0.159705	0.432753	-5.51262	A_33_P3247624	REP15	stable
5897	-1.50442	4.89844	-2.3548	0.0395068	0.199482	-4.24491	A_23_P125680	TMEM255A	down
896	-1.5042	9.2055	-4.76199	0.000696375	0.0241357	-0.252236	A_32_P203430	ZNF30	down
9668	-1.50341	4.9075	-1.67536	0.123768	0.376303	-5.2923	A_33_P3360249	HCRTR1	stable
6798	-1.50339	5.71494	-2.16144	0.0550768	0.240544	-4.55744	A_33_P3396646	BEND3	stable
4091	-1.50317	11.9468	-2.82903	0.0173246	0.127225	-3.45167	A_23_P100711	PMP22	down
1544	-1.50268	8.23118	-4.09845	0.00200097	0.0398385	-1.31118	A_33_P3382147	STARD13	down
880	-1.50084	9.00864	-4.793	0.000663849	0.0234362	-0.204232	A_23_P401106	PDE2A	down
1920	-1.50071	8.39883	-3.82517	0.00314297	0.0498683	-1.76307	A_23_P156907	SOBP	down
5729	-1.5006	8.15223	-2.39842	0.0366366	0.190504	-4.17329	A_33_P3350823	ZNF639	down
8250	-1.50014	7.2171	-1.89799	0.0859143	0.308326	-4.96657	A_23_P6818	SEMA3G	stable
742	-1.49974	7.84205	-5.05704	0.000444228	0.0187039	0.198745	A_33_P3229918	PTCRA	down
8441	-1.49944	7.77045	-1.86465	0.0908068	0.317738	-5.01665	A_33_P3257703	C9orf131	stable
9680	-1.49809	4.42564	-1.67316	0.124208	0.377137	-5.29541	A_33_P3345952	SLC39A12-AS1	stable
1390	-1.49646	5.68216	-4.22684	0.00162378	0.0361836	-1.1018	A_33_P3423121	RDX	down
10258	-1.49542	4.91844	-1.59108	0.141642	0.404761	-5.40972	A_23_P377094	PNMA3	stable
166	-1.49487	6.26699	-7.48124	1.73695e-05	0.00337248	3.41012	A_33_P3250133	VSIG10	down
553	-1.49317	10.2937	-5.44531	0.000250563	0.014041	0.77224	A_33_P3398912	SLC2A6	down
7499	-1.49242	4.94521	-2.03208	0.0686117	0.272007	-4.76111	A_23_P19650	VIP	stable
2991	-1.49114	7.58909	-3.2422	0.00846025	0.0856626	-2.74791	A_23_P330070	TFPI	down
7188	-1.48816	10.135	-2.08607	0.0626174	0.258821	-4.67669	A_23_P201248	SLC26A9	stable
612	-1.48612	10.0604	-5.32071	0.000300405	0.0153036	0.590702	A_23_P145984	TSPAN12	down
10855	-1.48411	6.30436	-1.50829	0.161382	0.434852	-5.5215	A_23_P79968	PCSK2	stable
3170	-1.48338	7.40238	-3.166	0.00964976	0.0921647	-2.8778	A_23_P21976	CSPG4	down
8968	-1.48316	5.84975	-1.7795	0.10449	0.343277	-5.14256	A_23_P361333	C3orf20	stable
10587	-1.48299	4.81053	-1.54611	0.152085	0.420687	-5.4709	A_23_P15786	KRT25	stable
540	-1.48272	3.46765	-5.47669	0.000239456	0.0137108	0.817582	A_24_P228550	TUBB1	down
3581	-1.48167	6.55858	-3.00385	0.0127814	0.107533	-3.15429	A_23_P160968	LAMC2	down
2484	-1.48109	5.67093	-3.48549	0.00557471	0.067936	-2.33437	A_33_P3411392	LINC00028	down
3845	-1.4794	8.38855	-2.91035	0.0150375	0.117706	-3.31349	A_23_P145631	GIMAP6	down
8449	-1.47937	6.20703	-1.86346	0.0909865	0.317942	-5.01844	A_33_P3402103	STPG1	stable
1820	-1.47924	3.56254	-3.88963	0.0028231	0.0474143	-1.65576	A_33_P3236656	SPACA4	down
7970	-1.47921	7.45006	-1.94549	0.0793651	0.295077	-4.8945	A_33_P3402635	GAS8-AS1	stable
444	-1.47853	9.19025	-5.74177	0.000164166	0.0114892	1.19461	A_24_P398810	EIF5	down
5778	-1.47791	6.74424	-2.38432	0.0375414	0.193355	-4.19648	A_32_P101570	SUGT1P3	down
203	-1.47761	6.96354	-7.09757	2.75979e-05	0.00434737	2.95844	A_32_P117812	LYSMD4	down
10937	-1.47739	5.25987	-1.49789	0.164025	0.438645	-5.53529	A_33_P3865403	CDR2-DT	stable
3896	-1.47689	7.79631	-2.89405	0.0154701	0.119439	-3.34122	A_23_P60990	MAB21L4	down
319	-1.47653	6.03503	-6.26039	8.06711e-05	0.00798396	1.90132	A_24_P53215	UNC13D	down
5146	-1.47528	6.33677	-2.52788	0.0292679	0.169916	-3.95881	A_24_P944222	TMTC3	down
9670	-1.47516	11.4492	-1.67439	0.123962	0.376792	-5.29367	A_32_P83049	EFR3B	stable
399	-1.47452	9.66303	-5.86302	0.000138585	0.0108452	1.36348	A_23_P416581	GNAZ	down
1429	-1.47443	7.19483	-4.1989	0.00169897	0.0367525	-1.14719	A_23_P119835	NLRC4	down
568	-1.47432	7.45449	-5.4039	0.00026607	0.0145521	0.712171	A_23_P31765	PKIA	down
6693	-1.4743	5.53091	-2.18181	0.0531929	0.23605	-4.52495	A_24_P205252	FAM13C	stable
1812	-1.47418	6.09274	-3.89439	0.00280091	0.0472807	-1.64787	A_33_P3332166	PRSS38	down
2915	-1.47391	7.36301	-3.28011	0.00792538	0.0823733	-2.68333	A_23_P45324	TMEM35A	down
258	-1.47355	12.5033	-6.65587	4.80689e-05	0.00588939	2.41326	A_23_P19482	DDAH2	down
3680	-1.473	3.51123	-2.96894	0.0135807	0.111139	-3.21377	A_33_P3295091	LINC02817	down
7646	-1.47268	3.98477	-2.00495	0.0718239	0.279185	-4.80317	A_33_P3221723	MGAT4C	stable
8526	-1.47262	6.5664	-1.85105	0.0928761	0.321758	-5.03696	A_33_P3366175	LOC100130298	stable
2046	-1.47258	9.7642	-3.74806	0.00357574	0.0531664	-1.89193	A_23_P216307	RUNX1T1	down
2019	-1.47122	6.01704	-3.76792	0.00345868	0.0522069	-1.85869	A_23_P99044	KRT71	down
17788	-1.47062	5.68714	-0.760174	0.464114	0.750926	-6.32481	A_23_P378450	MBD3L2	stable
5793	-1.47061	4.4774	-2.37925	0.0378721	0.194645	-4.20481	A_33_P3240482	VENTXP7	down
5666	-1.47027	10.0353	-2.4114	0.035823	0.188507	-4.15193	A_32_P179138	GUCY1A1	down
9427	-1.46826	5.63557	-1.70849	0.117312	0.365832	-5.24519	A_23_P30126	FGFBP1	stable
464	-1.46802	7.9918	-5.67715	0.000179826	0.0121004	1.1037	A_33_P3363933	FCRL6	down
1221	-1.46715	11.2812	-4.36351	0.00130315	0.0329058	-0.881155	A_23_P211207	ADARB1	down
5178	-1.46693	5.00261	-2.51898	0.0297242	0.171219	-3.97364	A_33_P3416712	LINC02245	down
4218	-1.46692	6.21751	-2.78853	0.0185912	0.132534	-3.52036	A_23_P161352	HACD1	down
1284	-1.4657	12.2184	-4.3124	0.00141446	0.0340977	-0.963382	A_23_P94800	S100A4	down
6316	-1.46443	7.94342	-2.26349	0.0462405	0.217885	-4.39358	A_23_P21618	PDZRN3	down
7192	-1.46384	5.58605	-2.08498	0.0627339	0.259168	-4.67842	A_23_P503064	KL	stable
7378	-1.46267	7.65745	-2.05443	0.0660671	0.266255	-4.72627	A_24_P1054	TONSL	stable
1119	-1.46257	13.179	-4.46757	0.00110407	0.030485	-0.714796	A_33_P3329974	CGN	down
8030	-1.46217	6.51816	-1.93507	0.0807612	0.297976	-4.91039	A_23_P145681	ACTL6B	stable
1767	-1.46213	6.04816	-3.92541	0.00266043	0.0462102	-1.5964	A_23_P110531	FST	down
423	-1.46108	9.39589	-5.79813	0.000151697	0.0111707	1.27339	A_33_P3260605	CTNNAL1	down
3725	-1.46084	9.01395	-2.9494	0.0140499	0.113553	-3.24704	A_33_P3335865	WDR35	down
8856	-1.45903	4.73569	-1.79878	0.101236	0.33683	-5.11431	A_33_P3266390	SLC28A1	stable
2708	-1.45892	3.48674	-3.37347	0.00675116	0.0754907	-2.52448	A_24_P37253	LYPD6	down
785	-1.45859	3.88074	-4.96479	0.000510579	0.0202943	0.0591422	A_24_P220855	ITIH5	down
7763	-1.45816	5.42594	-1.9819	0.0746637	0.285489	-4.83871	A_33_P3348714	FGF9	stable
5435	-1.45738	9.63203	-2.46178	0.0328277	0.180031	-4.06867	A_23_P79134	PLEKHF1	down
2760	-1.45573	9.67381	-3.34527	0.00708565	0.0777806	-2.57242	A_23_P20427	RHOBTB2	down
432	-1.45555	7.88467	-5.76665	0.000158532	0.0114021	1.22944	A_23_P328323	RAVER2	down
492	-1.4555	8.24203	-5.60146	0.00020023	0.0126867	0.996381	A_23_P48295	CDADC1	down
1943	-1.45496	3.44301	-3.81115	0.00321741	0.0504626	-1.78646	A_33_P3222635	XGY2	down
5346	-1.45312	7.80849	-2.48286	0.0316481	0.176556	-4.03369	A_23_P89422	ABCA10	down
3899	-1.45294	3.96934	-2.89337	0.0154887	0.119514	-3.34239	A_23_P115467	S100A5	down
1393	-1.45289	11.7755	-4.22382	0.00163173	0.0362776	-1.1067	A_23_P415021	METTL7A	down
836	-1.45197	7.89163	-4.87688	0.000583679	0.0217709	-0.0750879	A_23_P361014	TSHZ3	down
1218	-1.45146	7.05058	-4.36714	0.00129562	0.0329035	-0.875336	A_24_P941643	PLCB1	down
497	-1.45125	8.31356	-5.59085	0.00020328	0.0127574	0.981281	A_23_P127565	LAYN	down
2169	-1.45119	6.22531	-3.66475	0.00411358	0.0576054	-2.03174	A_23_P380857	APOL4	down
4718	-1.45069	6.00312	-2.6452	0.023864	0.151766	-3.76235	A_33_P3371402	FAM223B	down
708	-1.45046	4.48637	-5.11936	0.000404628	0.01787	0.292345	A_24_P940086	NXPH3	down
1473	-1.4499	10.1537	-4.16702	0.00178927	0.0375395	-1.1991	A_33_P3330608	PRAM1	down
637	-1.44954	10.7363	-5.27249	0.000322445	0.015791	0.51981	A_23_P216282	ARHGEF10	down
8663	-1.44921	3.94857	-1.82998	0.0961666	0.327557	-5.06828	A_23_P148541	CTAG1A	stable
11469	-1.44905	4.67302	-1.43085	0.181965	0.463602	-5.62262	A_23_P364792	TXLNGY	stable
8864	-1.44897	6.76548	-1.79651	0.101615	0.337823	-5.11765	A_33_P3607600	SNORA80A	stable
3416	-1.44879	6.94494	-3.06313	0.0115316	0.101831	-3.05324	A_23_P326760	MYRIP	down
6940	-1.44865	7.81888	-2.13276	0.057838	0.247581	-4.60301	A_33_P3294679	SMCR5	stable
762	-1.44822	9.71918	-5.01254	0.000475013	0.0194227	0.131557	A_33_P3410194	H3-3B	down
4581	-1.44758	8.00209	-2.68712	0.0221838	0.145409	-3.69177	A_24_P35537	RIC3	down
2463	-1.44721	4.07164	-3.50167	0.00542314	0.0667071	-2.30697	A_33_P3732854	OR9H1P	down
1018	-1.4464	10.5325	-4.57632	0.000929934	0.0281923	-0.542523	A_24_P166663	CDK6	down
2668	-1.4464	5.40733	-3.39702	0.00648422	0.0735725	-2.48447	A_33_P3283122	WWC2	down
6682	-1.4463	4.4467	-2.18427	0.0529695	0.235446	-4.52101	A_33_P3325665	JPH4	stable
9202	-1.44629	5.85751	-1.74559	0.110445	0.35349	-5.19185	A_33_P3288431	C12orf50	stable
12425	-1.44595	7.09101	-1.31429	0.217128	0.508985	-5.76801	A_33_P3228718	CLEC19A	stable
3783	-1.44551	10.5471	-2.9319	0.0144842	0.115256	-3.27683	A_24_P261417	DKK3	down
1440	-1.44458	8.35651	-4.18648	0.00173356	0.0371955	-1.16739	A_24_P176079	WASF3	down
481	-1.44454	7.18449	-5.62164	0.000194557	0.0126304	1.02509	A_24_P373152	CFL2	down
1953	-1.44419	10.7824	-3.80627	0.00324369	0.0506304	-1.79459	A_23_P26854	ARHGAP44	down
2622	-1.44356	11.1004	-3.4199	0.00623522	0.0720306	-2.44561	A_23_P69179	P3H2	down
12134	-1.44352	5.81115	-1.34754	0.206563	0.496201	-5.7274	A_33_P3214516	TRDV2	stable
991	-1.44238	11.0577	-4.6063	0.000887217	0.0276713	-0.495325	A_23_P53126	LMO2	down
2203	-1.44224	3.93683	-3.64593	0.00424636	0.0585296	-2.06342	A_23_P150343	SLN	down
165	-1.44123	7.9903	-7.48411	1.73106e-05	0.00337248	3.41342	A_23_P113161	C1orf21	down
1068	-1.43906	3.41956	-4.52766	0.00100398	0.0290498	-0.619416	A_32_P137980	PCDH11Y	down
786	-1.43867	7.32255	-4.96268	0.000512221	0.020336	0.055922	A_24_P941831	TMEM237	down
392	-1.43548	7.12059	-5.915	0.000128958	0.0103965	1.43519	A_23_P144807	SEPTIN8	down
8077	-1.43491	3.71593	-1.92674	0.0818931	0.300295	-4.92305	A_32_P158083	LHFPL3	stable
1551	-1.43353	7.4824	-4.09194	0.00202241	0.0400444	-1.32185	A_32_P182299	FYB2	down
10114	-1.43249	5.29355	-1.61026	0.137385	0.398525	-5.38331	A_33_P3353360	BRK1	stable
1847	-1.43148	5.88896	-3.87512	0.00289203	0.0479196	-1.67988	A_33_P3303449	LEPR	down
6554	-1.43128	5.57912	-2.21125	0.0505781	0.229431	-4.47778	A_33_P3237260	C11orf53	stable
6274	-1.42997	9.14801	-2.2705	0.0456865	0.216692	-4.38223	A_23_P108823	OSBPL6	down
10728	-1.42966	4.80995	-1.52592	0.156988	0.428295	-5.49801	A_33_P3318606	SHC2	stable
930	-1.42929	4.1792	-4.70962	0.000755194	0.0251852	-0.333616	A_24_P377124	THPO	down
1014	-1.4288	7.90518	-4.57757	0.000928117	0.0281923	-0.54056	A_33_P3388486	SOD2-OT1	down
4600	-1.42837	3.48143	-2.68112	0.022417	0.146293	-3.70189	A_33_P3358774	OR9Q1	down
8850	-1.4283	8.66205	-1.79985	0.101059	0.336696	-5.11274	A_24_P271149	IGLON5	stable
242	-1.42762	3.37312	-6.76765	4.16764e-05	0.0054511	2.55383	A_33_P3380762	HSD52	down
1501	-1.42706	8.23518	-4.13125	0.00189662	0.0388216	-1.2575	A_32_P150876	LINC00667	down
8643	-1.42698	5.28625	-1.83244	0.0957775	0.327033	-5.06463	A_23_P131588	BMP10	stable
1608	-1.42331	9.24852	-4.05464	0.00214985	0.0409544	-1.38307	A_24_P10233	DAPK2	down
8516	-1.42229	5.22016	-1.85326	0.0925369	0.320973	-5.03367	A_33_P3327265	TESPA1	stable
2830	-1.42214	11.4009	-3.31486	0.00746563	0.0798991	-2.62417	A_23_P64058	RASGRP2	down
9162	-1.42123	10.6694	-1.75155	0.109377	0.351658	-5.18322	A_24_P48723	PTGIS	stable
6511	-1.42104	4.52607	-2.21975	0.0498462	0.227641	-4.46411	A_23_P251132	SNTG2	down
6077	-1.42009	7.41721	-2.3165	0.0422064	0.206904	-4.30748	A_23_P47691	TRIM21	down
2045	-1.42002	5.02365	-3.7486	0.00357249	0.0531411	-1.89102	A_33_P3372044	TPRG1	down
2191	-1.4192	10.0841	-3.65419	0.00418757	0.0580233	-2.04952	A_23_P64792	KCNMB4	down
1410	-1.41909	9.20916	-4.21145	0.00166476	0.0365488	-1.12679	A_23_P154566	TOX2	down
2692	-1.41873	3.50714	-3.38406	0.00662966	0.0745711	-2.50647	A_23_P305977	GRAMD2A	down
8703	-1.41843	7.55331	-1.82457	0.0970288	0.328978	-5.07629	A_33_P3285540	CLDN5	stable
4503	-1.41794	9.02862	-2.70977	0.0213254	0.142154	-3.65356	A_23_P41114	CSTA	down
4837	-1.41675	4.01516	-2.60761	0.0254779	0.157809	-3.82547	A_23_P201376	SSX2IP	down
593	-1.41486	11.5146	-5.36237	0.000282655	0.0147989	0.651664	A_33_P3427102	TTL	down
7490	-1.41477	6.12937	-2.03388	0.0684035	0.271532	-4.75831	A_33_P3360814	NFE4	stable
6244	-1.41465	12.4236	-2.2766	0.0452093	0.215445	-4.37234	A_33_P3246418	MDFI	down
7504	-1.41342	9.35017	-2.03155	0.0686727	0.272072	-4.76192	A_33_P3285299	GPRIN2	stable
2556	-1.4125	8.26905	-3.44809	0.00594195	0.070379	-2.39777	A_33_P3399090	DIXDC1	down
14990	-1.40997	7.17345	-1.03396	0.324711	0.62706	-6.0799	A_23_P146294	EFCAB1	stable
8312	-1.40989	7.91894	-1.88854	0.0872757	0.310681	-4.98081	A_24_P218814	RDH5	stable
10394	-1.40903	5.39632	-1.57141	0.146129	0.411832	-5.43661	A_33_P3307742	LINC00308	stable
2016	-1.4086	4.41127	-3.76832	0.00345634	0.0522069	-1.85802	A_33_P3603812	FRMD8	down
4266	-1.40831	11.9492	-2.77227	0.0191254	0.13458	-3.5479	A_32_P100439	MTURN	down
10453	-1.40732	8.51303	-1.56464	0.147703	0.413809	-5.44582	A_24_P310256	LGI4	stable
7384	-1.40724	4.55739	-2.05185	0.0663563	0.267203	-4.7303	A_23_P167882	IL17F	stable
4932	-1.40664	9.3061	-2.58532	0.0264859	0.160666	-3.86284	A_24_P55295	GJA1	down
9420	-1.40619	5.22195	-1.70964	0.117095	0.365408	-5.24356	A_33_P3292283	KIAA0087	stable
5444	-1.40617	4.25121	-2.45987	0.0329362	0.180273	-4.07182	A_24_P680908	ZNF708	down
331	-1.40595	8.23732	-6.19836	8.7659e-05	0.00839341	1.81892	A_32_P52018	PHACTR1	down
1816	-1.40507	10.113	-3.89196	0.00281223	0.0473719	-1.6519	A_33_P3441576	SRGAP2C	down
3856	-1.40223	6.2077	-2.90766	0.0151082	0.117936	-3.31808	A_23_P60227	CCIN	down
9958	-1.40168	7.43818	-1.63261	0.132566	0.391019	-5.3523	A_23_P501722	TSPAN32	stable
1292	-1.40113	9.63286	-4.3072	0.00142635	0.0341714	-0.971777	A_23_P54447	LINC00597	down
7566	-1.39992	8.88812	-2.01881	0.0701656	0.275532	-4.78171	A_24_P268993	LEAP2	stable
9078	-1.39867	9.15386	-1.7639	0.107194	0.347813	-5.1653	A_23_P356646	TEKT4P2	stable
6761	-1.39845	7.90667	-2.16833	0.0544322	0.238959	-4.54646	A_33_P3281033	MACROD2	stable
9724	-1.39555	6.74507	-1.66445	0.125963	0.380739	-5.3077	A_24_P348594	UPK3A	stable
743	-1.39543	9.09109	-5.05693	0.000444301	0.0187039	0.19858	A_23_P358917	CYP3A7	down
10547	-1.39427	4.30486	-1.552	0.15068	0.418284	-5.46294	A_32_P54274	DRD5	stable
8743	-1.39317	7.12989	-1.81805	0.0980777	0.330957	-5.08593	A_33_P3394352	VPS53	stable
555	-1.39035	9.33736	-5.44143	0.000251976	0.014074	0.766617	A_33_P3398156	CYS1	down
2211	-1.38954	8.72451	-3.6406	0.00428472	0.0588447	-2.07238	A_23_P404965	GNL1	down
10654	-1.38911	8.19351	-1.53679	0.154331	0.424178	-5.48344	A_33_P3284686	SSBP3	stable
453	-1.38772	11.0795	-5.71419	0.000170664	0.0117381	1.15588	A_23_P43175	SEPTIN10	down
855	-1.38756	10.005	-4.83431	0.000622994	0.0226792	-0.140493	A_23_P54055	AJUBA	down
3238	-1.3865	4.79134	-3.14016	0.0100909	0.0943227	-2.92187	A_33_P3410654	CLEC12B	down
10080	-1.38574	5.15003	-1.61506	0.136336	0.396788	-5.37667	A_33_P3311210	BSX	stable
7399	-1.38514	5.58875	-2.04936	0.066636	0.26779	-4.73418	A_33_P3224249	REXO1L1P	stable
2555	-1.38512	9.75638	-3.4482	0.00594084	0.070379	-2.39758	A_23_P106405	NDN	down
9459	-1.38477	10.3052	-1.70412	0.118147	0.36718	-5.25144	A_23_P254212	RPA4	stable
1817	-1.38446	9.81251	-3.89158	0.00281399	0.0473719	-1.65253	A_32_P204676	FABP5	down
3032	-1.38439	6.06315	-3.22132	0.0087704	0.0875835	-2.78348	A_32_P23308	LINC01366	down
4180	-1.38325	7.4223	-2.79884	0.01826	0.131352	-3.50288	A_23_P19369	CARMIL1	down
1977	-1.3832	8.97562	-3.78968	0.00333496	0.0514668	-1.82231	A_33_P3296858	ZNF37BP	down
946	-1.38318	7.3072	-4.69023	0.000778283	0.0255317	-0.363841	A_23_P354705	ST8SIA1	down
3505	-1.3831	6.30001	-3.03179	0.0121759	0.104735	-3.10666	A_32_P187571	SCN2B	down
3329	-1.38286	4.77608	-3.10238	0.010773	0.0977939	-2.9863	A_33_P3256287	FAM95B1	down
8673	-1.38281	6.85098	-1.82903	0.0963171	0.327742	-5.06968	A_23_P217341	MAGEB1	stable
4906	-1.38175	9.13517	-2.59143	0.0262056	0.159876	-3.8526	A_23_P45365	COL4A5	down
2061	-1.38025	4.335	-3.73694	0.00364306	0.0537948	-1.91055	A_33_P3323779	LINC00899	down
11905	-1.37901	6.88668	-1.37725	0.197488	0.483949	-5.69053	A_23_P436284	SLC51B	stable
13789	-1.37677	5.75295	-1.16763	0.26915	0.566525	-5.93826	A_23_P99080	TAS2R13	stable
5471	-1.37604	3.21579	-2.45422	0.0332608	0.18113	-4.08118	A_23_P356717	ANKS1B	down
4054	-1.37403	4.61791	-2.84012	0.0169932	0.12595	-3.43286	A_23_P208523	LENG1	down
9641	-1.37292	7.21987	-1.67767	0.123308	0.375797	-5.28903	A_24_P233078	PYY2	stable
898	-1.37199	7.5594	-4.76085	0.0006976	0.0241357	-0.254	A_24_P186065	DHFR2	down
11008	-1.37158	6.14405	-1.48776	0.166633	0.442855	-5.54864	A_33_P3373446	LOC647264	stable
3893	-1.37149	9.49579	-2.89454	0.0154571	0.119439	-3.34039	A_33_P3275707	AP1S3	down
2092	-1.36979	5.53517	-3.71948	0.00375148	0.0545457	-1.93982	A_33_P3305749	RARB	down
378	-1.36897	5.22341	-5.99079	0.000116182	0.00971018	1.53902	A_33_P3259542	WDR5B	down
3275	-1.36803	6.35268	-3.12793	0.0103067	0.0952719	-2.94273	A_24_P148907	MAB21L2	down
2926	-1.36762	3.44298	-3.27637	0.00797653	0.0826287	-2.68969	A_32_P126557	RGS6	down
3470	-1.36633	10.5169	-3.04378	0.0119253	0.103594	-3.08623	A_33_P3336686	CLIC3	down
3368	-1.3659	8.73268	-3.08915	0.0110228	0.0988436	-3.00885	A_23_P18641	SNX25	down
5394	-1.36553	8.93244	-2.47186	0.0322583	0.178259	-4.05195	A_23_P70719	LAMA2	down
5332	-1.36524	5.35081	-2.4853	0.0315147	0.17628	-4.02965	A_33_P3728167	CDH5	down
4275	-1.36501	5.77159	-2.77007	0.0191988	0.134804	-3.55163	A_33_P3220025	GOLGA6L6	down
966	-1.36488	10.2347	-4.66021	0.00081553	0.026174	-0.410761	A_23_P25684	RDH11	down
164	-1.36412	4.97334	-7.49565	1.70757e-05	0.00335459	3.4267	A_24_P2648	PTPN14	down
4513	-1.36377	11.3914	-2.70808	0.0213885	0.142245	-3.65642	A_33_P3322328	EPS15	down
3551	-1.36347	8.4088	-3.01556	0.012524	0.106362	-3.13433	A_23_P63209	HSD11B1	down
2908	-1.36331	10.7599	-3.28359	0.00787807	0.0820881	-2.6774	A_24_P355944	EFNB2	down
1967	-1.36327	8.88754	-3.79562	0.00330198	0.0511889	-1.81238	A_23_P144827	FBXL7	down
1122	-1.36299	11.8835	-4.46391	0.0011105	0.0305853	-0.720623	A_32_P215938	GPSM1	down
2857	-1.3629	7.46917	-3.30252	0.00762562	0.0808897	-2.64517	A_24_P208567	IL18R1	down
4229	-1.36213	3.54282	-2.78302	0.0187705	0.133395	-3.5297	A_23_P312901	ADGRG4	down
3002	-1.36209	10.7112	-3.23389	0.00858242	0.0865662	-2.76208	A_23_P91390	THBD	down
1985	-1.36144	10.8024	-3.78585	0.00335641	0.0516114	-1.82871	A_32_P153892	TAF3	down
4900	-1.36134	4.25942	-2.59296	0.0261358	0.159621	-3.85003	A_33_P3324186	ISL1-DT	down
8050	-1.36075	6.08046	-1.93235	0.081129	0.298554	-4.91452	A_23_P78479	ZIM2	stable
9669	-1.35892	7.59904	-1.6746	0.123919	0.376695	-5.29337	A_24_P87746	KIR2DS4	stable
944	-1.35852	6.84323	-4.69143	0.000776836	0.0255172	-0.361973	A_33_P3419865	NIPBL-DT	down
9145	-1.35817	4.88502	-1.7534	0.109048	0.351206	-5.18055	A_33_P3293403	FOXD4L4	stable
2931	-1.35738	8.40687	-3.27444	0.00800318	0.0827707	-2.69299	A_23_P356554	BAG2	down
4579	-1.35703	8.48776	-2.6878	0.0221576	0.145293	-3.69063	A_33_P3357322	SMC2	down
4276	-1.35592	8.71518	-2.77003	0.0192001	0.134804	-3.55169	A_23_P329890	TLCD5	down
5834	-1.35529	7.95461	-2.36824	0.0385999	0.196993	-4.22288	A_23_P404698	COL6A5	down
988	-1.35508	11.9107	-4.61238	0.000878808	0.0274842	-0.485766	A_23_P365614	NOTCH4	down
1224	-1.35495	12.0521	-4.36294	0.00130434	0.0329058	-0.882071	A_33_P3328559	TBC1D10C	down
6930	-1.3546	8.61563	-2.13506	0.0576123	0.246973	-4.59937	A_23_P202773	CATSPERZ	stable
9090	-1.35325	4.82528	-1.76188	0.107548	0.348468	-5.16824	A_33_P3388482	TMEM120B	stable
5484	-1.35298	5.31261	-2.45141	0.0334232	0.181585	-4.08583	A_23_P32083	KCNV2	down
1364	-1.35215	5.08078	-4.24639	0.00157323	0.0357564	-1.07008	A_33_P3216694	HIVEP3	down
2049	-1.35207	5.22571	-3.74507	0.00359374	0.0533643	-1.89694	A_24_P795371	NR2F2-AS1	down
6434	-1.35027	8.61863	-2.23573	0.0484987	0.224238	-4.4384	A_23_P26895	TUBD1	down
5748	-1.35025	4.66978	-2.39131	0.0370905	0.192046	-4.185	A_23_P13338	INTS5	down
1625	-1.34857	11.9798	-4.04202	0.00219486	0.0414284	-1.40382	A_33_P3640690	ZEB1	down
1250	-1.34828	3.25093	-4.337	0.0013597	0.0336557	-0.92377	A_23_P5370	RPRM	down
6091	-1.348	8.46252	-2.31258	0.0424932	0.207803	-4.31388	A_33_P3418731	ZNF542P	down
936	-1.34741	7.35356	-4.69918	0.00076753	0.0254229	-0.349877	A_33_P3296240	CNTLN	down
435	-1.34735	12.4987	-5.76184	0.000159605	0.0114084	1.22271	A_33_P3403117	NR2F1	down
4359	-1.34734	5.6743	-2.74511	0.0200522	0.138111	-3.59386	A_23_P138352	WNT2B	down
10124	-1.34662	4.28137	-1.60846	0.13778	0.399217	-5.3858	A_33_P3650353	SNORA33	stable
542	-1.34627	9.25869	-5.46955	0.000241935	0.0138064	0.807287	A_24_P32085	MOB3B	down
3305	-1.3461	7.86106	-3.11229	0.0105897	0.0969176	-2.9694	A_23_P421811	MROH8	down
2397	-1.345	7.92723	-3.53806	0.00509761	0.0644183	-2.24539	A_23_P144369	NAP1L5	down
557	-1.34472	9.13948	-5.43408	0.000254672	0.0141783	0.755971	A_33_P3231814	LSP1P4	down
431	-1.34404	5.7818	-5.77087	0.000157597	0.0113653	1.23534	A_23_P126605	TMOD4	down
5039	-1.34368	4.08656	-2.55782	0.0277838	0.164884	-3.90885	A_23_P19030	ARSI	down
1981	-1.34351	6.45947	-3.78792	0.0033448	0.0515247	-1.82525	A_33_P3407469	MYH7B	down
10814	-1.34221	5.61147	-1.51291	0.160221	0.433223	-5.51536	A_33_P3287680	SMCO1	stable
2600	-1.34168	8.98302	-3.43115	0.00611644	0.0712584	-2.42651	A_24_P709377	PAX8-AS1	down
1166	-1.34103	10.683	-4.41957	0.0011916	0.031578	-0.791358	A_23_P64173	CARD16	down
7377	-1.34094	4.53296	-2.05476	0.0660303	0.266138	-4.72576	A_33_P3392092	ADCYAP1	stable
900	-1.34092	8.76794	-4.7584	0.000700246	0.0241641	-0.257799	A_23_P94319	KBTBD11	down
924	-1.34089	10.2422	-4.72383	0.000738723	0.0248541	-0.311483	A_23_P1492	AVPI1	down
5401	-1.34047	3.73191	-2.4706	0.0323289	0.178443	-4.05404	A_32_P181527	AARD	down
3178	-1.34018	9.47132	-3.16298	0.0097004	0.0923903	-2.88296	A_23_P8801	CYP3A5	down
7079	-1.34007	8.93	-2.10467	0.0606702	0.254563	-4.64742	A_23_P117602	GZMB	stable
9968	-1.3396	6.74468	-1.63115	0.132877	0.391563	-5.35433	A_24_P280333	KRT40	stable
2656	-1.33904	5.70186	-3.40298	0.00641838	0.0732084	-2.47434	A_23_P360542	LINC00470	down
1316	-1.33678	9.96239	-4.28877	0.00146927	0.0346135	-1.00152	A_23_P58676	NPR3	down
8544	-1.33593	12.2716	-1.84856	0.0932588	0.322321	-5.04067	A_33_P3627001	PEBP4	stable
9779	-1.33499	6.82461	-1.65798	0.12728	0.382583	-5.3168	A_33_P3251552	RSPO4	stable
3341	-1.33396	11.399	-3.09896	0.010837	0.0979741	-2.99212	A_33_P3398401	CRBN	down
2815	-1.33393	7.02769	-3.32157	0.00737993	0.0794078	-2.61274	A_32_P87568	ENAH	down
1875	-1.33351	14.5929	-3.8554	0.00298849	0.0486682	-1.71269	A_33_P3251703	CRIP1	down
659	-1.3331	12.2625	-5.2326	0.000341979	0.0162134	0.460904	A_33_P3210278	SYNE2	down
4205	-1.33061	3.16676	-2.79326	0.0184385	0.131913	-3.51234	A_33_P3255001	LINC00691	down
5613	-1.32963	9.15496	-2.41893	0.0353588	0.187731	-4.13951	A_23_P96965	SYNC	down
4264	-1.32851	7.78232	-2.77266	0.0191124	0.13458	-3.54724	A_33_P3218905	FAM13A-AS1	down
1141	-1.32823	8.1379	-4.44591	0.00114269	0.0309479	-0.749303	A_23_P340848	PTGIR	down
4252	-1.32804	7.79656	-2.77453	0.0190503	0.134496	-3.54408	A_24_P658584	SASH1	down
144	-1.32801	12.0373	-7.65169	1.42167e-05	0.00314904	3.6045	A_24_P38276	FZD1	down
763	-1.32786	6.13323	-5.01129	0.000475905	0.0194359	0.129675	A_23_P208208	ZNF649	down
5515	-1.32657	7.24547	-2.44397	0.0338571	0.182853	-4.09814	A_23_P406341	AFAP1L2	down
11370	-1.32566	4.87735	-1.44203	0.17886	0.459766	-5.60823	A_33_P3316173	KCNJ13	stable
10375	-1.32551	4.56636	-1.5756	0.145164	0.410093	-5.4309	A_24_P246196	CLEC4M	stable
3869	-1.32377	3.13016	-2.90315	0.0152272	0.118418	-3.32575	A_33_P3370707	CRX	down
4232	-1.32333	5.13248	-2.78194	0.0188056	0.133532	-3.53151	A_33_P3759737	LINC01107	down
2744	-1.32288	9.75107	-3.35433	0.0069764	0.0770266	-2.55702	A_24_P173823	PBX1	down
3885	-1.32284	11.3333	-2.89774	0.0153711	0.119037	-3.33494	A_23_P389118	ANO6	down
4945	-1.32281	5.77429	-2.58196	0.0266409	0.161133	-3.86846	A_32_P923011	FAM138A	down
482	-1.32275	9.31139	-5.62104	0.000194723	0.0126304	1.02424	A_23_P375147	RC3H2	down
16205	-1.32274	5.7705	-0.913491	0.381771	0.680081	-6.1955	A_33_P3220207	ARMC3	stable
5361	-1.32247	8.28745	-2.47951	0.0318327	0.176991	-4.03926	A_33_P3263217	LRRC4	down
934	-1.32213	3.1887	-4.70491	0.000760734	0.0252713	-0.340951	A_23_P98121	FXYD4	down
1297	-1.32124	3.88852	-4.30451	0.00143251	0.0341714	-0.976104	A_33_P3334384	KDM4A-AS1	down
1339	-1.32116	8.1709	-4.26753	0.00152045	0.0351886	-1.03586	A_23_P337262	APCDD1	down
734	-1.32116	5.09415	-5.07321	0.000433572	0.0184568	0.223087	A_33_P3349466	ANKRD12	down
759	-1.3193	5.89708	-5.0177	0.000471325	0.019382	0.139374	A_33_P3371219	SDC2	down
4286	-1.31898	8.01561	-2.76739	0.0192885	0.135111	-3.55616	A_33_P3313830	LINC01184	down
1328	-1.31862	6.40818	-4.27758	0.001496	0.0349032	-1.0196	A_33_P3312735	PGAP1	down
6186	-1.31781	5.33943	-2.29075	0.0441217	0.212182	-4.34938	A_32_P4199	RNF152	down
4045	-1.3174	5.51647	-2.84384	0.0168834	0.12544	-3.42654	A_33_P3350621	CNRIP1	down
12741	-1.31707	4.81739	-1.27573	0.229939	0.525225	-5.8142	A_23_P340822	CATSPERD	stable
2365	-1.3156	10.7659	-3.55757	0.00493151	0.0632329	-2.21243	A_23_P67661	COX7A1	down
5268	-1.31559	8.35027	-2.49985	0.0307287	0.173907	-4.00548	A_33_P3287203	SLC22A14	down
9631	-1.31512	7.60369	-1.6794	0.122964	0.375263	-5.28658	A_32_P115558	UBB	stable
4639	-1.31404	4.70945	-2.66676	0.0229848	0.148555	-3.72608	A_33_P3262670	MAP7D3	down
803	-1.31346	6.92376	-4.93572	0.000533617	0.020728	0.0148742	A_24_P923251	TGM2	down
1009	-1.31304	7.49865	-4.58114	0.000922919	0.0281923	-0.534924	A_33_P3441021	TMEM233	down
3307	-1.31294	7.606	-3.11174	0.0105999	0.096921	-2.97034	A_33_P3280805	LMO7	down
5214	-1.31047	8.31202	-2.51079	0.0301503	0.172404	-3.98728	A_24_P129588	FFAR4	down
6536	-1.30964	3.76832	-2.21479	0.0502723	0.228762	-4.4721	A_33_P3302015	ADAMTSL1	stable
1747	-1.30914	6.93761	-3.93791	0.0026059	0.0457402	-1.57567	A_33_P3299882	UQCRB	down
1707	-1.3078	8.07823	-3.97026	0.00247018	0.0443711	-1.52215	A_24_P45476	XCL1	down
3327	-1.30723	15.3021	-3.10449	0.0107336	0.0975301	-2.98269	A_23_P116898	A2M	down
1913	-1.30702	4.3597	-3.83138	0.00311055	0.0496859	-1.7527	A_32_P193583	FAM218A	down
9826	-1.30627	6.52683	-1.6515	0.128613	0.384669	-5.3259	A_33_P3261328	FLG	stable
1724	-1.30617	11.261	-3.95483	0.00253399	0.0450612	-1.54767	A_33_P3363355	ICAM4	down
11988	-1.30615	6.24053	-1.36652	0.200727	0.488343	-5.70391	A_33_P3226761	SOX18	stable
12029	-1.30572	6.15132	-1.36205	0.202088	0.489928	-5.70946	A_23_P66543	PIK3R5	stable
5717	-1.30563	8.3261	-2.40124	0.0364583	0.19001	-4.16865	A_33_P3226212	JAM2	down
9438	-1.30549	5.37397	-1.70678	0.117639	0.366326	-5.24764	A_33_P3239787	ZNF646	stable
1855	-1.30544	4.96866	-3.86862	0.00292344	0.0482248	-1.69069	A_33_P3276142	DNM1P46	down
4431	-1.30479	7.52933	-2.72705	0.020693	0.14018	-3.62438	A_23_P96285	REEP1	down
3112	-1.30441	3.51536	-3.18582	0.00932483	0.0907346	-2.84401	A_32_P203029	FAM9B	down
1660	-1.3041	3.97812	-4.01057	0.00231137	0.042731	-1.45562	A_33_P3329043	FOXF2-DT	down
1596	-1.30372	3.04024	-4.05891	0.00213485	0.0409544	-1.37606	A_32_P161994	TEX49	down
1514	-1.3033	4.77516	-4.12247	0.00192396	0.0390771	-1.27185	A_24_P165450	TTLL7	down
3673	-1.3033	6.87537	-2.97376	0.0134674	0.110397	-3.20556	A_24_P942321	FRMD4A	down
10562	-1.30201	7.09942	-1.54951	0.151273	0.419384	-5.46631	A_33_P3542911	SNAR-C4	stable
10826	-1.30189	8.212	-1.5119	0.160475	0.433477	-5.51671	A_23_P97892	LDB1	stable
851	-1.30137	14.4169	-4.83681	0.000620611	0.0226792	-0.136648	A_23_P394064	CAVIN1	down
8215	-1.30128	10.1649	-1.90318	0.085175	0.306893	-4.95874	A_23_P141208	DHRS7B	stable
6362	-1.30097	3.73277	-2.25083	0.0472576	0.221046	-4.41404	A_33_P3274194	KCNIP4	down
10489	-1.30089	5.61162	-1.56039	0.148699	0.415277	-5.45159	A_23_P141802	SERPINB7	stable
5133	-1.30047	8.68042	-2.53288	0.0290147	0.168859	-3.95047	A_32_P83811	FAM47E	down
3906	-1.30007	3.45499	-2.89139	0.015542	0.119709	-3.34574	A_33_P3265444	MRS2P2	down
1327	-1.29978	4.89956	-4.27777	0.00149553	0.0349032	-1.01929	A_23_P90944	SCN7A	down
2698	-1.2993	8.16076	-3.37795	0.00669943	0.0751827	-2.51686	A_23_P142631	FKBP1B	down
10660	-1.29913	5.07105	-1.53588	0.154552	0.424512	-5.48466	A_23_P163737	OR2C1	stable
1354	-1.29894	6.30118	-4.25587	0.00154932	0.0354609	-1.05472	A_23_P339119	ACSS3	down
1262	-1.29875	7.18652	-4.32857	0.0013782	0.0337889	-0.937332	A_33_P3376644	SENP6	down
2530	-1.29869	5.85747	-3.45626	0.0058597	0.0700134	-2.38392	A_23_P156632	PGBD1	down
211	-1.29826	3.57387	-7.01205	3.06708e-05	0.00465965	2.85502	A_33_P3389704	CES1	down
1638	-1.29599	5.22172	-4.02744	0.00224809	0.0420845	-1.42782	A_33_P3416473	LOC646999	down
9254	-1.29594	7.18724	-1.7375	0.111912	0.355992	-5.20354	A_23_P81058	BMP3	stable
14100	-1.29529	7.73009	-1.13149	0.283385	0.583024	-5.97789	A_23_P94338	ENPP2	stable
183	-1.29245	12.27	-7.29818	2.16173e-05	0.00380899	3.19709	A_33_P3812669	GABARAPL1	down
861	-1.29217	8.85272	-4.82842	0.000628653	0.0227205	-0.149567	A_23_P145024	ADRB2	down
9422	-1.29182	3.94771	-1.70904	0.117208	0.365691	-5.2444	A_24_P321766	SERPINA5	stable
1167	-1.29161	11.2137	-4.41952	0.00119169	0.031578	-0.791437	A_24_P194881	SHANK3	down
6312	-1.2912	9.66752	-2.26416	0.0461868	0.217766	-4.39248	A_33_P3218960	CACNA1H	down
4966	-1.28937	5.41403	-2.57759	0.0268446	0.161754	-3.87579	A_33_P3384133	C17orf99	down
10143	-1.28923	5.12913	-1.60631	0.138253	0.399711	-5.38877	A_33_P3225600	NFE2L2	stable
751	-1.28877	6.23428	-5.03117	0.000461854	0.0192063	0.15973	A_33_P3341474	ZBTB38	down
11327	-1.28858	9.49745	-1.44664	0.177594	0.458244	-5.60228	A_23_P54736	GNG13	stable
2495	-1.28833	6.30533	-3.47913	0.00563545	0.0683395	-2.34515	A_33_P3349912	RAB44	down
14652	-1.28827	5.58373	-1.06816	0.309728	0.612769	-6.04496	A_23_P137238	KDM5D	stable
1798	-1.28795	7.63577	-3.90257	0.00276313	0.0470613	-1.63429	A_33_P3343467	LINC00957	down
2116	-1.28765	4.29382	-3.70431	0.00384846	0.0553437	-1.96529	A_32_P55241	SHISA2	down
5559	-1.28713	4.2675	-2.43123	0.0346132	0.185505	-4.1192	A_33_P3351150	PIEZO2	down
1151	-1.28623	5.51208	-4.43339	0.00116567	0.0313256	-0.769283	A_33_P3361067	ABCG2	down
8752	-1.28611	9.25376	-1.81709	0.0982317	0.331114	-5.08734	A_23_P96383	SRPX	stable
6800	-1.2856	7.23756	-2.16135	0.0550853	0.240544	-4.55758	A_24_P655849	SMAD9	stable
8992	-1.28549	5.8745	-1.77657	0.104993	0.343971	-5.14683	A_23_P117896	TGM7	stable
8140	-1.28545	4.65436	-1.9165	0.0833051	0.302874	-4.93859	A_24_P131173	C1orf115	stable
965	-1.28423	9.80482	-4.66339	0.000811494	0.0260915	-0.405782	A_24_P220485	OLFML2A	down
4456	-1.28421	8.5631	-2.72222	0.0208678	0.140588	-3.63254	A_23_P23669	PALMD	down
3539	-1.28395	7.60474	-3.02021	0.0124233	0.105887	-3.12641	A_33_P3501900	ZNF582-DT	down
5752	-1.28078	9.09431	-2.39097	0.037112	0.192049	-4.18555	A_33_P3221568	ARMC5	down
8463	-1.28027	3.96423	-1.86101	0.0913568	0.318735	-5.0221	A_33_P3729436	SNAR-B1	stable
9266	-1.27984	8.06662	-1.73492	0.112383	0.356983	-5.20726	A_33_P3394213	GRIN3B	stable
9797	-1.27968	5.78194	-1.65526	0.127838	0.383526	-5.32062	A_33_P3407350	DBX1	stable
10740	-1.27813	4.33714	-1.5248	0.157264	0.428523	-5.49951	A_33_P3255384	BPIFC	stable
853	-1.27796	3.15438	-4.83458	0.000622739	0.0226792	-0.140083	A_23_P308058	TRARG1	down
1979	-1.27701	11.5042	-3.78892	0.00333917	0.0514852	-1.82357	A_23_P163306	CGNL1	down
2837	-1.27626	4.74575	-3.31262	0.00749443	0.0800319	-2.62798	A_33_P3892608	KCNT2	down
13294	-1.27559	7.05581	-1.21788	0.250303	0.547137	-5.8816	A_23_P30098	ADH4	stable
556	-1.27529	8.06549	-5.43735	0.000253467	0.0141342	0.760716	A_23_P500741	CBFA2T3	down
5033	-1.27222	8.29395	-2.56026	0.0276658	0.164412	-3.90476	A_23_P82775	SOX17	down
9977	-1.27049	7.46678	-1.63003	0.133116	0.391954	-5.3559	A_23_P340308	TAS2R19	stable
10330	-1.26977	4.04666	-1.58122	0.143877	0.40818	-5.42323	A_33_P3358143	C10orf71	stable
1757	-1.26968	8.35593	-3.93066	0.00263741	0.0460442	-1.5877	A_23_P95640	RHEX	down
1285	-1.26965	5.68395	-4.31143	0.00141667	0.0341269	-0.964948	A_33_P3423185	DPF3	down
2467	-1.26959	5.84465	-3.49873	0.00545042	0.0669463	-2.31196	A_33_P3308744	LAMA4	down
649	-1.26932	3.08151	-5.25075	0.00033294	0.0160069	0.487734	A_32_P223210	SSMEM1	down
8974	-1.26925	7.42765	-1.77873	0.104622	0.34349	-5.14368	A_23_P60079	ANGPT2	stable
5838	-1.26857	8.56531	-2.36755	0.038646	0.19711	-4.22401	A_23_P2474	COPS7A	down
949	-1.2673	9.40292	-4.67861	0.000792479	0.0258895	-0.381983	A_23_P218807	ZC3H7B	down
1006	-1.26717	12.1291	-4.58563	0.000916433	0.0281075	-0.527844	A_32_P70158	LILRB3	down
5060	-1.26715	11.5408	-2.55198	0.0280674	0.165876	-3.9186	A_23_P51187	PRKCZ	down
5867	-1.26665	12.4007	-2.36098	0.0390871	0.198404	-4.23478	A_23_P214821	EDN1	down
4770	-1.26544	7.21371	-2.62756	0.0246084	0.154715	-3.79199	A_23_P88602	MEIS2	down
1583	-1.26488	8.311	-4.06812	0.00210284	0.0407029	-1.36092	A_24_P838448	CASC15	down
3445	-1.26455	6.32466	-3.0531	0.0117338	0.102762	-3.07033	A_24_P532180	LOC90246	down
1030	-1.26447	11.5782	-4.56261	0.000950192	0.0284592	-0.564154	A_23_P85800	CD52	down
7806	-1.2644	5.6158	-1.97456	0.0755901	0.287286	-4.85	A_23_P216052	FAM83A	stable
4221	-1.26421	9.3431	-2.78765	0.0186197	0.132655	-3.52185	A_33_P3347343	CCDC102B	down
3988	-1.26409	7.18246	-2.86358	0.016313	0.122988	-3.39301	A_33_P3219939	CUBN	down
11245	-1.26371	5.41838	-1.45572	0.175123	0.455227	-5.59053	A_23_P142878	ATOH8	stable
2476	-1.26342	8.93796	-3.49211	0.00551217	0.0674141	-2.32316	A_24_P381555	SAP18	down
13107	-1.2627	6.69535	-1.23636	0.243647	0.540187	-5.86033	A_24_P152398	TP53AIP1	stable
7309	-1.26212	6.34977	-2.06531	0.0648613	0.263714	-4.70926	A_24_P292470	UCP3	stable
3173	-1.26205	8.76984	-3.16475	0.00967066	0.092287	-2.87993	A_24_P588897	SLCO3A1	down
1987	-1.2606	11.2837	-3.78266	0.00337432	0.0518169	-1.83403	A_24_P193435	TJP1	down
2979	-1.2604	10.2648	-3.24752	0.00838303	0.0852552	-2.73884	A_23_P66682	HOXB6	down
8064	-1.2604	7.6102	-1.93077	0.081344	0.298869	-4.91693	A_33_P3376478	CYP17A1	stable
11156	-1.2586	4.92011	-1.46722	0.172032	0.450896	-5.57555	A_23_P402778	TRIM40	stable
3065	-1.25833	7.58774	-3.20649	0.00899787	0.0888594	-2.80877	A_33_P3347697	NOVA1	down
434	-1.25794	6.18692	-5.76205	0.000159557	0.0114084	1.22301	A_23_P387000	XKR6	down
9384	-1.25755	5.81609	-1.71471	0.116135	0.363773	-5.23629	A_23_P315212	NTSR2	stable
2541	-1.25692	8.95402	-3.45443	0.00587802	0.0700134	-2.38702	A_23_P208198	ZNF577	down
2310	-1.25592	12.7097	-3.58647	0.00469559	0.0617233	-2.16362	A_33_P3259557	TMEM198B	down
1066	-1.25583	4.47768	-4.52983	0.00100053	0.0290101	-0.615968	A_33_P3859499	LINC02297	down
2829	-1.25565	12.9569	-3.31512	0.00746231	0.0798885	-2.62373	A_23_P46045	RGS5	down
470	-1.25561	9.77323	-5.66048	0.000184121	0.0122224	1.08014	A_33_P3414157	MLPH	down
3155	-1.25545	3.80566	-3.17123	0.00956287	0.0917921	-2.86888	A_23_P125383	TMEFF2	down
278	-1.25462	8.89316	-6.52269	5.70959e-05	0.00650938	2.24342	A_33_P3325753	TRIOBP	down
3214	-1.25428	5.39917	-3.14929	0.00993268	0.0935553	-2.90629	A_33_P3267607	LOC729870	down
404	-1.25402	10.8867	-5.83632	0.000143827	0.011075	1.32649	A_33_P3231542	ZFHX3	down
5324	-1.25379	5.23334	-2.48797	0.031369	0.175785	-4.02522	A_23_P147665	OLFML1	down
914	-1.25324	4.10267	-4.73969	0.000720805	0.0244885	-0.28684	A_23_P151294	IFNG	down
1758	-1.25314	12.3944	-3.92963	0.00264189	0.0460988	-1.5894	A_33_P3421913	CADM1	down
3438	-1.2531	8.8145	-3.05497	0.0116959	0.102591	-3.06714	A_23_P8913	CA2	down
10818	-1.25267	7.36018	-1.51275	0.160262	0.433232	-5.51558	A_33_P3228340	DYNC2LI1	stable
417	-1.25202	8.01402	-5.81323	0.000148531	0.0111099	1.29441	A_23_P159952	BEX1	down
8422	-1.25178	4.12442	-1.86751	0.0903776	0.316957	-5.01238	A_33_P3404281	LOC51145	stable
3786	-1.25164	9.80197	-2.93058	0.0145174	0.11546	-3.27907	A_32_P355396	TECPR2	down
4866	-1.25105	3.04199	-2.60018	0.0258095	0.158797	-3.83794	A_23_P112327	OBP2A	down
5025	-1.25075	4.0149	-2.5609	0.0276351	0.16438	-3.90369	A_23_P139635	DAO	down
3346	-1.25033	8.38342	-3.09733	0.0108677	0.098096	-2.99491	A_33_P3391578	RPL23AP64	down
3189	-1.25004	8.04724	-3.15875	0.0097715	0.0926955	-2.89016	A_23_P392470	NR3C2	down
1653	-1.24958	5.44374	-4.01609	0.00229043	0.04252	-1.44651	A_23_P400378	GPBAR1	down
11504	-1.24933	4.92916	-1.42622	0.183263	0.465586	-5.62855	A_33_P3217403	TRIM67-AS1	stable
1533	-1.24895	7.94775	-4.10934	0.00196567	0.0394553	-1.29334	A_24_P925635	SEPTIN7P2	down
6314	-1.24861	10.2846	-2.26372	0.0462223	0.217873	-4.39321	A_23_P427023	GIMAP1	down
9324	-1.24775	8.28386	-1.72445	0.114313	0.360673	-5.22233	A_23_P75283	RBP4	stable
6232	-1.24737	10.3961	-2.27956	0.0449794	0.214739	-4.36753	A_23_P134835	CSGALNACT1	down
5370	-1.24726	10.3129	-2.47663	0.0319926	0.177485	-4.04405	A_33_P3395008	ACOXL	down
4325	-1.24724	3.91589	-2.75628	0.0196656	0.136577	-3.57496	A_24_P156769	MPL	down
4590	-1.24717	4.20126	-2.68419	0.0222975	0.145847	-3.69672	A_23_P401472	CHRM3	down
6854	-1.247	5.41325	-2.14879	0.0562786	0.243792	-4.57756	A_33_P3253687	GVINP1	stable
11248	-1.24635	7.48033	-1.45503	0.175308	0.45557	-5.59142	A_33_P3213149	TPTEP1	stable
9117	-1.24534	8.57411	-1.75751	0.108319	0.349935	-5.17459	A_33_P3349269	PIAS2	stable
8989	-1.24531	3.99265	-1.77706	0.104909	0.34389	-5.14612	A_33_P3815935	TMEM50B	stable
2941	-1.24514	5.11059	-3.2682	0.00808966	0.0833061	-2.70362	A_23_P389692	KIAA1328	down
8324	-1.24463	10.9375	-1.88573	0.0876852	0.311574	-4.98505	A_33_P3319791	NR4A1	stable
3570	-1.24394	5.62491	-3.00645	0.0127237	0.107356	-3.14985	A_33_P3550894	GATA2	down
2538	-1.2437	3.29571	-3.45476	0.00587465	0.0700134	-2.38645	A_24_P213478	SEMA6A	down
2658	-1.24277	10.8482	-3.40238	0.00642498	0.0732084	-2.47536	A_23_P89799	ACAA2	down
990	-1.24253	7.16986	-4.6081	0.000884712	0.0276184	-0.492487	A_33_P3360917	IPO9	down
6432	-1.24165	3.65095	-2.23588	0.048486	0.224237	-4.43815	A_33_P3317327	TRPM8	down
344	-1.24137	4.40238	-6.14833	9.37678e-05	0.00861099	1.75205	A_24_P167654	SLC8A3	down
13023	-1.24109	9.81335	-1.24469	0.240692	0.537153	-5.85065	A_24_P243749	PDK4	stable
8187	-1.24051	4.97034	-1.90897	0.084357	0.304947	-4.94998	A_23_P94397	OMD	stable
13509	-1.24033	7.68546	-1.19851	0.25744	0.553677	-5.90366	A_23_P83134	GAS1	stable
1117	-1.24003	5.42935	-4.46916	0.00110129	0.0304416	-0.712269	A_33_P3361771	TPR	down
7633	-1.23973	5.73576	-2.00761	0.0715023	0.278379	-4.79905	A_23_P30649	SPACA1	stable
10904	-1.23907	5.86491	-1.50241	0.162871	0.436899	-5.5293	A_33_P3305655	NBEAP1	stable
1570	-1.23903	7.35579	-4.07584	0.00207641	0.0405424	-1.34825	A_24_P253003	WNT11	down
5416	-1.23837	8.06609	-2.46709	0.0325263	0.179012	-4.05986	A_33_P3289227	DNALI1	down
2048	-1.23726	10.7034	-3.74518	0.00359307	0.0533643	-1.89676	A_33_P3775848	CLIC2	down
1019	-1.23704	7.23806	-4.57606	0.000930315	0.0281923	-0.542934	A_24_P360529	PDE7A	down
4614	-1.23689	4.70031	-2.6762	0.0226099	0.147074	-3.71018	A_33_P3396872	CPED1	down
662	-1.23567	10.0396	-5.22779	0.000344419	0.0162614	0.453783	A_23_P209689	ROCK2	down
5006	-1.23566	6.15544	-2.56564	0.027408	0.163735	-3.89576	A_33_P3330443	FAM110B	down
2226	-1.23511	9.63209	-3.63321	0.00433853	0.0591795	-2.08482	A_23_P381261	ADCY4	down
6293	-1.23397	7.80741	-2.2672	0.0459463	0.217261	-4.38757	A_23_P18798	PCDHB9	down
913	-1.23371	3.0688	-4.74122	0.000719094	0.0244585	-0.284454	A_24_P855508	C9orf153	down
7420	-1.2325	3.651	-2.04447	0.0671899	0.269199	-4.74181	A_33_P3761915	IGKV1D-13	stable
265	-1.23229	6.43851	-6.60359	5.14148e-05	0.00614515	2.34689	A_23_P373927	ERP44	down
714	-1.23223	11.0278	-5.10407	0.000413982	0.0181077	0.269438	A_23_P33364	SH3D19	down
7345	-1.23223	8.54658	-2.06043	0.0653995	0.264671	-4.71689	A_24_P336577	INKA2	stable
3068	-1.23202	8.80771	-3.20599	0.00900563	0.0888629	-2.80963	A_23_P167920	DLL1	down
1131	-1.23146	4.08074	-4.45901	0.00111918	0.0306054	-0.728434	A_33_P3342305	ABCA8	down
618	-1.23037	8.21542	-5.30931	0.000305464	0.0153947	0.573982	A_24_P371053	ORMDL1	down
1392	-1.22974	3.17394	-4.22455	0.0016298	0.0362705	-1.10551	A_33_P3251522	LVRN	down
15482	-1.2291	9.67547	-0.986076	0.346585	0.647226	-6.12727	A_33_P3244643	FAM183A	stable
2420	-1.228	5.57889	-3.5218	0.00524051	0.0656318	-2.2729	A_23_P122976	GNAI1	down
11854	-1.22765	13.2988	-1.38441	0.195352	0.480965	-5.68156	A_23_P114713	CYP4B1	stable
3198	-1.22756	11.3865	-3.15622	0.0098143	0.0928799	-2.89447	A_23_P41804	NKD2	down
3482	-1.22689	8.73451	-3.04061	0.011991	0.103822	-3.09163	A_23_P333705	NEK3	down
5973	-1.22588	4.67019	-2.34059	0.0404887	0.201953	-4.26817	A_33_P3800734	RYR3	down
1939	-1.2254	9.33122	-3.81477	0.00319801	0.05024	-1.78042	A_23_P431569	NINJ2-AS1	down
6582	-1.22531	8.77253	-2.20656	0.0509862	0.230265	-4.48531	A_23_P82503	PEG10	stable
765	-1.22514	10.1946	-5.00141	0.000483063	0.0196812	0.114704	A_33_P3369058	LRRK2	down
11793	-1.22431	3.97333	-1.39204	0.193096	0.477993	-5.67196	A_33_P3419108	PRY2	stable
6387	-1.22402	5.92315	-2.24565	0.0476797	0.222109	-4.4224	A_32_P334325	RIMBP2	down
2468	-1.22266	12.4172	-3.49843	0.00545315	0.0669559	-2.31246	A_23_P106773	SULT1A2	down
2308	-1.2223	5.44168	-3.58749	0.00468754	0.0616544	-2.16191	A_23_P259901	TKTL1	down
787	-1.22171	10.0941	-4.95711	0.000516561	0.0203629	0.0474594	A_24_P322847	POLR3H	down
1317	-1.22145	11.3245	-4.2861	0.0014756	0.0347268	-1.00583	A_33_P3248439	MVB12B	down
9244	-1.22139	5.51205	-1.73827	0.111772	0.355879	-5.20243	A_23_P149858	ELOVL3	stable
7873	-1.22062	3.88426	-1.96199	0.077202	0.290799	-4.86929	A_33_P3294598	PCDH10	stable
11194	-1.22042	3.01795	-1.46265	0.173254	0.452502	-5.58151	A_33_P3403560	C1orf185	stable
3630	-1.22035	7.83375	-2.98847	0.0131275	0.109023	-3.1805	A_24_P217572	EDNRA	down
2757	-1.2202	12.1637	-3.34725	0.0070616	0.0775914	-2.56905	A_33_P3327592	RNF13	down
1858	-1.21995	10.7393	-3.86705	0.00293113	0.0482634	-1.69331	A_24_P158946	FGD4	down
6465	-1.21968	8.09824	-2.22965	0.0490078	0.225408	-4.4482	A_23_P334883	SHANK2	down
1008	-1.21913	9.01882	-4.58192	0.00092179	0.0281923	-0.533695	A_33_P3210099	ALPK3	down
916	-1.21895	3.12934	-4.73775	0.000722969	0.0245171	-0.289848	A_33_P3409974	THRB	down
3961	-1.21894	7.72562	-2.87065	0.0161133	0.122257	-3.381	A_33_P3237150	BMP2	down
5674	-1.21819	3.46351	-2.40939	0.0359478	0.188848	-4.15524	A_23_P433050	RXFP1	down
1748	-1.2165	9.92414	-3.93775	0.00260661	0.0457402	-1.57595	A_23_P53668	NFYB	down
5172	-1.21631	4.64797	-2.52028	0.029657	0.171052	-3.97147	A_32_P800799	KCNG3	down
1269	-1.21612	8.76128	-4.32003	0.00139725	0.0340671	-0.951098	A_23_P75790	MYRF	down
3290	-1.21578	10.6977	-3.12029	0.0104439	0.0960205	-2.95575	A_33_P3290709	EGFL6	down
3087	-1.21542	3.05265	-3.1996	0.00910549	0.0893166	-2.82051	A_24_P81514	RPP30	down
12841	-1.21502	6.52375	-1.26489	0.233648	0.529417	-5.827	A_32_P55860	SKA2	stable
498	-1.2142	8.12244	-5.58642	0.00020457	0.0127574	0.97496	A_33_P3781228	CEBPB-AS1	down
2655	-1.21392	8.39887	-3.40299	0.00641829	0.0732084	-2.47433	A_24_P925062	MXRA7	down
3080	-1.21382	7.7817	-3.20286	0.00905439	0.0890326	-2.81496	A_24_P257579	EPB41L4A	down
3720	-1.21377	7.50854	-2.95051	0.0140228	0.113463	-3.24515	A_33_P3314659	SPEF2	down
1915	-1.21376	6.8759	-3.82869	0.00312457	0.0498036	-1.7572	A_23_P114445	MAGEE1	down
334	-1.21375	7.45341	-6.18591	8.91384e-05	0.00843348	1.80231	A_33_P3230990	SCUBE1	down
7537	-1.21282	3.6117	-2.02458	0.0694854	0.273958	-4.77275	A_33_P3293858	MTUS2	stable
10137	-1.21221	6.42155	-1.60719	0.138059	0.399498	-5.38755	A_23_P71328	MATN2	stable
3649	-1.21117	8.41777	-2.98206	0.0132745	0.109545	-3.19142	A_33_P3332970	CLEC2B	down
12555	-1.21033	6.7268	-1.29901	0.222132	0.515163	-5.78643	A_33_P3395314	FCGR2C	stable
266	-1.21016	11.6863	-6.58293	5.2805e-05	0.00625119	2.32057	A_24_P148043	FAM20B	down
6164	-1.20985	9.26203	-2.29599	0.0437253	0.211014	-4.34087	A_23_P253029	BOK	down
7274	-1.20908	9.74582	-2.07118	0.064219	0.262395	-4.70006	A_23_P421032	SEC14L4	stable
9683	-1.20868	6.86031	-1.6725	0.124339	0.377421	-5.29633	A_23_P86751	ADARB2	stable
11288	-1.20843	7.73643	-1.45136	0.176306	0.456601	-5.59618	A_23_P12128	TSHB	stable
1860	-1.20807	8.45265	-3.86606	0.00293596	0.0482732	-1.69496	A_23_P107051	TCAP	down
3217	-1.20802	6.97125	-3.14861	0.00994443	0.0935932	-2.90746	A_32_P154830	OSTM1	down
4092	-1.20707	3.30957	-2.82901	0.0173253	0.127225	-3.45172	A_33_P3239417	TMEM200C	down
10247	-1.20706	4.12425	-1.59253	0.141317	0.404179	-5.40773	A_33_P3287073	LINC00469	stable
6734	-1.20638	5.86129	-2.17414	0.0538951	0.237562	-4.5372	A_33_P3382296	FGF13-AS1	stable
4139	-1.20558	5.67553	-2.81291	0.017818	0.129397	-3.47903	A_23_P29735	BSN	down
9750	-1.20533	5.06569	-1.66079	0.126706	0.381972	-5.31284	A_24_P237927	FAM102B	stable
9707	-1.20529	4.35998	-1.66659	0.125529	0.380067	-5.30468	A_23_P47340	DSCAML1	stable
5427	-1.20438	11.3098	-2.46369	0.0327186	0.179716	-4.06549	A_23_P64617	FZD4	down
9500	-1.2038	11.7897	-1.69812	0.119299	0.369117	-5.25999	A_33_P3292896	SFXN5	stable
5374	-1.20374	4.25313	-2.47609	0.0320223	0.177582	-4.04493	A_23_P24275	IDI2-AS1	down
4182	-1.20341	8.49339	-2.79841	0.018274	0.131396	-3.50362	A_23_P19333	TREM1	down
3106	-1.2032	5.39205	-3.1902	0.00925454	0.0902305	-2.83654	A_33_P3336592	KLF13	down
6928	-1.20311	4.83235	-2.13575	0.0575439	0.246772	-4.59826	A_23_P337642	ATP2B3	stable
10780	-1.20309	4.31534	-1.51793	0.158966	0.431367	-5.50867	A_33_P3316790	ADAMTS15	stable
534	-1.2025	8.14868	-5.49788	0.000232252	0.0134391	0.848127	A_33_P3334108	ZNF740	down
1343	-1.2017	4.82448	-4.26482	0.00152711	0.0352114	-1.04025	A_33_P3239087	FAM87A	down
5211	-1.20072	6.57757	-2.51147	0.0301145	0.172285	-3.98614	A_24_P304071	IFIT2	down
2536	-1.19994	5.58292	-3.45526	0.00586964	0.0700134	-2.3856	A_23_P112289	TMOD1	down
4024	-1.19957	12.5058	-2.84998	0.016704	0.12476	-3.41612	A_23_P88069	LHFPL6	down
10323	-1.19888	4.58198	-1.58234	0.143623	0.407728	-5.4217	A_33_P3665739	RAB43	stable
1168	-1.19805	8.16531	-4.41807	0.00119445	0.0316267	-0.79376	A_23_P13929	NRIP2	down
522	-1.19765	4.78218	-5.54502	0.000217048	0.0128808	0.915801	A_24_P517252	PRCD	down
7312	-1.19745	5.61644	-2.06506	0.0648892	0.263714	-4.70966	A_23_P217379	COL4A6	stable
2535	-1.19722	4.03726	-3.45557	0.00586653	0.0700134	-2.38508	A_32_P87649	TMCO2	down
1978	-1.19696	10.5488	-3.78927	0.00333723	0.0514786	-1.82299	A_24_P156113	EHD2	down
7919	-1.19668	4.63356	-1.95502	0.078109	0.292539	-4.87995	A_24_P194755	PWWP3A	stable
1729	-1.19633	9.73507	-3.95268	0.00254302	0.0451106	-1.55123	A_33_P3337272	NRARP	down
1241	-1.19605	9.10418	-4.345	0.00134237	0.0334405	-0.910899	A_24_P309594	SLC48A1	down
3552	-1.19493	6.47329	-3.01327	0.012574	0.106728	-3.13824	A_33_P3263533	SCN1A	down
8388	-1.19442	9.5607	-1.87384	0.0894337	0.315069	-5.0029	A_33_P3403082	C20orf204	stable
2539	-1.19428	12.2572	-3.45473	0.005875	0.0700134	-2.38651	A_23_P103932	FGR	down
3989	-1.19397	3.85603	-2.86315	0.0163253	0.123043	-3.39375	A_33_P3235721	C11orf87	down
9734	-1.19219	4.87527	-1.66251	0.126357	0.381527	-5.31043	A_23_P74001	S100A12	stable
1804	-1.1919	9.7187	-3.90003	0.00277479	0.0470956	-1.6385	A_24_P57700	ZHX3	down
10082	-1.19145	5.29992	-1.61502	0.136347	0.396788	-5.37673	A_23_P501713	IL1F10	stable
13186	-1.19136	6.88853	-1.22932	0.246166	0.542497	-5.86846	A_33_P3352382	ARG1	stable
217	-1.19127	6.70527	-6.96367	3.25712e-05	0.00480813	2.79607	A_33_P3270009	NCOA1	down
2746	-1.19098	6.19038	-3.35295	0.0069929	0.0771589	-2.55936	A_24_P158718	DTX4	down
1021	-1.19005	6.0651	-4.57097	0.000937789	0.0283685	-0.550966	A_23_P416395	STC2	down
7736	-1.18952	9.79202	-1.98643	0.0740973	0.284432	-4.83174	A_32_P133072	SPON1	stable
11048	-1.18861	5.77533	-1.48202	0.168127	0.44513	-5.55619	A_33_P3420889	SORCS3	stable
6262	-1.18829	7.13605	-2.27185	0.0455804	0.216581	-4.38004	A_33_P3401307	LOC643441	down
17846	-1.18817	8.62827	-0.754534	0.467349	0.753416	-6.32917	A_24_P164731	TMED1	stable
2373	-1.18804	3.43081	-3.55479	0.00495481	0.0633339	-2.21712	A_33_P3346057	ANKRD26P1	down
11853	-1.18794	6.36275	-1.3845	0.195324	0.480931	-5.68144	A_32_P136351	SLITRK1	stable
3894	-1.18759	6.05957	-2.8945	0.015458	0.119439	-3.34045	A_32_P86905	FGF7P3	down
10283	-1.18705	4.76104	-1.58808	0.14232	0.405614	-5.41384	A_32_P221907	TSBP1	stable
3278	-1.18643	6.74746	-3.12658	0.0103309	0.0953845	-2.94503	A_23_P76749	GALNT16	down
394	-1.1863	11.0301	-5.89588	0.000132411	0.0105506	1.40887	A_23_P207911	TRPV2	down
9322	-1.18598	7.88274	-1.72449	0.114306	0.360673	-5.22227	A_23_P425587	MED11	stable
13473	-1.18519	6.26202	-1.20172	0.256248	0.552673	-5.90002	A_33_P3415625	LRRIQ1	stable
998	-1.18425	7.72262	-4.59213	0.000907134	0.0280331	-0.517608	A_33_P3260722	UVRAG	down
12546	-1.18248	4.88377	-1.30026	0.221718	0.514597	-5.78492	A_33_P3221378	LOC102724804	stable
4423	-1.18241	11.4319	-2.72921	0.0206155	0.13986	-3.62074	A_23_P217269	VSIG4	down
9032	-1.18198	7.5626	-1.7701	0.106111	0.346075	-5.15627	A_23_P420209	GCNT3	stable
4978	-1.18073	4.11594	-2.57463	0.0269828	0.162145	-3.88072	A_33_P3861385	PGM5P2	down
10519	-1.18062	5.83392	-1.55641	0.149635	0.416713	-5.45698	A_33_P3315801	CDK12	stable
446	-1.18032	9.65013	-5.73904	0.000164798	0.0114892	1.19078	A_24_P109652	PEAK1	down
13891	-1.18011	4.23806	-1.15553	0.27385	0.572149	-5.95163	A_33_P3241090	OR6Q1	stable
13091	-1.17955	5.21879	-1.2377	0.243169	0.539801	-5.85877	A_33_P3741835	COL25A1-DT	stable
8332	-1.17955	4.54877	-1.88353	0.0880053	0.312336	-4.98834	A_23_P258525	MC3R	stable
886	-1.17935	5.94978	-4.7819	0.000675304	0.023642	-0.2214	A_33_P3376292	LINC00862	down
778	-1.17866	8.76983	-4.9802	0.000498801	0.0200124	0.0825503	A_32_P89310	PLEKHM3	down
354	-1.17804	10.4135	-6.12023	9.73976e-05	0.00871556	1.71433	A_32_P180958	PCYOX1	down
11528	-1.17717	5.00602	-1.4239	0.183917	0.466139	-5.63152	A_33_P3400258	ACSM6	stable
4793	-1.17706	5.8264	-2.62014	0.0249283	0.155925	-3.80445	A_33_P3284858	LOC729867	down
10370	-1.17706	5.07854	-1.57607	0.145056	0.409969	-5.43026	A_23_P390443	SHISA7	stable
8976	-1.17705	6.88371	-1.77858	0.104649	0.34349	-5.14391	A_33_P3382919	LOC100130587	stable
1013	-1.17702	10.858	-4.57843	0.000926852	0.0281923	-0.539191	A_23_P115792	PLEKHA1	down
2374	-1.17651	3.81933	-3.55458	0.00495657	0.0633339	-2.21747	A_33_P3306442	QRICH2	down
1719	-1.17638	5.28935	-3.96066	0.00250967	0.0447746	-1.53802	A_33_P3226735	RNF217-AS1	down
4504	-1.17507	7.06865	-2.70962	0.021331	0.142164	-3.65381	A_24_P383478	ESR1	down
5721	-1.17501	5.92674	-2.39995	0.0365399	0.190289	-4.17078	A_24_P45379	CACYBP	down
3506	-1.17482	10.6113	-3.03178	0.0121761	0.104735	-3.10668	A_33_P3226832	F3	down
2396	-1.17414	10.0509	-3.54105	0.00507181	0.0641428	-2.24034	A_23_P37391	CCDC85C	down
3980	-1.17413	10.9638	-2.86519	0.0162674	0.122888	-3.39028	A_23_P122662	GFOD1	down
888	-1.17406	11.486	-4.78149	0.000675722	0.023642	-0.222022	A_33_P3353816	ITGA4	down
3964	-1.17389	5.40554	-2.87028	0.0161239	0.122263	-3.38163	A_33_P3389342	ARID5A	down
10016	-1.17366	4.78034	-1.62377	0.134454	0.394105	-5.36459	A_23_P106080	RNASE7	stable
1433	-1.17312	8.71891	-4.19618	0.00170648	0.0368028	-1.15161	A_32_P44775	C9orf85	down
12513	-1.17257	4.30627	-1.30332	0.220712	0.513552	-5.78125	A_33_P3270435	HIGD2B	stable
5069	-1.17214	13.2373	-2.55071	0.028129	0.165953	-3.92071	A_23_P200728	FCGR3A	down
9367	-1.17204	5.52434	-1.71813	0.115493	0.362442	-5.2314	A_33_P3264179	LCE3E	stable
9988	-1.17118	5.42171	-1.62877	0.133383	0.392311	-5.35764	A_33_P3398266	LINC00112	stable
4015	-1.17078	6.10596	-2.85242	0.0166331	0.124577	-3.41197	A_33_P3650224	CXorf49B	down
2554	-1.17058	8.06652	-3.44857	0.00593713	0.070379	-2.39696	A_32_P103695	CIBAR1	down
3117	-1.17049	7.32271	-3.18304	0.00936975	0.0910306	-2.84875	A_33_P3273324	ZNF880	down
10766	-1.17022	4.2176	-1.51974	0.158517	0.430836	-5.50627	A_23_P347525	PATE1	stable
13425	-1.17011	6.07678	-1.20665	0.254423	0.550718	-5.89443	A_33_P3292886	KRT6A	stable
910	-1.16981	8.88986	-4.74444	0.000715527	0.02441	-0.279463	A_23_P403588	USP47	down
3662	-1.1689	6.69389	-2.97699	0.013392	0.110086	-3.20005	A_33_P3244424	SNRPE	down
1318	-1.16889	10.7525	-4.28589	0.00147611	0.0347268	-1.00618	A_23_P18055	ERC2-IT1	down
11556	-1.1683	7.99085	-1.42111	0.184705	0.467098	-5.63508	A_24_P211044	CSH1	stable
451	-1.16805	11.0813	-5.72436	0.000168237	0.0116414	1.17017	A_33_P3277447	SLC26A2	down
7643	-1.16726	5.73955	-2.00516	0.071799	0.279164	-4.80285	A_33_P3399864	ZNF792	stable
1818	-1.16711	7.81748	-3.89144	0.00281463	0.0473719	-1.65276	A_32_P89730	LOH12CR2	down
7684	-1.16688	6.66108	-1.99743	0.072739	0.281239	-4.81478	A_23_P344555	NEDD9	stable
330	-1.16648	6.26294	-6.20211	8.72186e-05	0.0083747	1.82392	A_23_P13797	SPRING1	down
4922	-1.16623	8.61985	-2.58769	0.0263769	0.160292	-3.85887	A_33_P3215128	IBA57	down
2411	-1.16534	5.84306	-3.52526	0.00520976	0.065464	-2.26705	A_24_P579356	ARHGAP28	down
8933	-1.16533	4.05222	-1.78575	0.103426	0.341255	-5.13342	A_24_P178503	ABCC9	stable
1462	-1.16517	5.55466	-4.17576	0.00176404	0.0372744	-1.18487	A_24_P402438	TGFB2	down
3201	-1.1651	6.03422	-3.15522	0.00983138	0.0929548	-2.89619	A_32_P24140	GAS2	down
1159	-1.16476	3.01264	-4.42601	0.00117943	0.0314482	-0.781062	A_33_P3358432	LINC01798	down
1541	-1.16462	10.8501	-4.10263	0.00198734	0.0396575	-1.30433	A_33_P3220470	SMAD6	down
2831	-1.16399	9.65342	-3.31406	0.00747586	0.0799684	-2.62553	A_24_P197537	PDE8B	down
5201	-1.16297	9.40435	-2.51285	0.0300425	0.17218	-3.98385	A_33_P3336700	SHROOM3	down
833	-1.16235	6.51985	-4.87877	0.000581997	0.021765	-0.0721928	A_24_P118011	PRORSD1P	down
11881	-1.16226	6.60273	-1.3816	0.196188	0.481948	-5.68508	A_33_P3596355	LINC00622	stable
12209	-1.16213	5.10389	-1.33982	0.208976	0.49885	-5.73689	A_23_P208636	SHANK1	stable
6345	-1.16176	4.52842	-2.25549	0.0468806	0.219945	-4.40651	A_33_P3366028	TLDC2	down
7748	-1.16134	2.96905	-1.98483	0.0742975	0.284698	-4.83421	A_33_P3295749	GLIPR1L2	stable
15750	-1.16129	7.81313	-0.959818	0.359032	0.658927	-6.15245	A_23_P397293	LY6K	stable
6589	-1.16108	5.76385	-2.20569	0.0510623	0.230455	-4.4867	A_33_P3461416	GP6	stable
12272	-1.16059	6.72022	-1.33273	0.211213	0.501594	-5.74557	A_33_P3288246	MCC	stable
565	-1.1605	7.22832	-5.41338	0.000262431	0.0144223	0.725948	A_33_P3379017	HIC2	down
12602	-1.16042	4.76018	-1.29359	0.223929	0.517545	-5.79292	A_23_P104224	A1CF	stable
11511	-1.16032	4.07694	-1.42563	0.183428	0.465709	-5.6293	A_33_P3705339	LOC339685	stable
1682	-1.15902	8.55193	-3.99318	0.00237852	0.0433857	-1.48429	A_33_P3415097	CLCN4	down
780	-1.15873	7.56888	-4.97095	0.000505842	0.0202236	0.0684922	A_23_P24784	TNNI2	down
4974	-1.15862	7.23735	-2.575	0.0269658	0.162145	-3.88012	A_24_P139901	GYPC	down
5901	-1.15849	7.51405	-2.35447	0.0395294	0.199482	-4.24545	A_24_P148750	SH3BP5	down
5153	-1.15846	3.3832	-2.52509	0.0294103	0.170451	-3.96346	A_33_P3388147	CHRNA3	down
868	-1.1571	5.45411	-4.81511	0.000641642	0.0229668	-0.170089	A_32_P21255	SLC30A4	down
16048	-1.15677	10.0975	-0.931358	0.372883	0.67135	-6.17911	A_23_P163353	PIAS1	stable
4387	-1.15652	5.7001	-2.73726	0.0203281	0.139031	-3.60712	A_33_P3386150	NRADDP	down
4405	-1.15595	7.81565	-2.73342	0.0204645	0.139366	-3.61361	A_23_P29939	SNCA	down
11403	-1.15449	4.09609	-1.43877	0.179762	0.460733	-5.61244	A_33_P3341841	RTP2	stable
4543	-1.15443	12.3574	-2.69866	0.0217425	0.143701	-3.67232	A_23_P27332	TCF4	down
956	-1.15324	6.77128	-4.67198	0.000800698	0.0259708	-0.392339	A_33_P3261246	RPL37	down
7975	-1.1531	5.19825	-1.94435	0.0795169	0.295481	-4.89624	A_23_P114061	TRPM3	stable
8351	-1.15249	4.51619	-1.88111	0.0883599	0.312898	-4.99198	A_33_P3533001	UBE2E4P	stable
1324	-1.15216	7.10977	-4.2793	0.00149187	0.0349032	-1.01683	A_24_P261052	MTMR9	down
908	-1.15196	11.5975	-4.74825	0.00071132	0.0243394	-0.273546	A_23_P428129	CDKN1C	down
1548	-1.15189	8.39587	-4.09517	0.00201174	0.0399115	-1.31656	A_23_P46412	SCNN1D	down
305	-1.15125	9.75333	-6.34312	7.2269e-05	0.00750183	2.01031	A_23_P169278	AGTPBP1	down
7066	-1.15107	6.41358	-2.1069	0.060441	0.254065	-4.6439	A_23_P73837	TLR8	stable
1337	-1.15104	3.95854	-4.2693	0.00151611	0.0351357	-1.03299	A_33_P3225046	CD34	down
10083	-1.15033	12.9417	-1.61496	0.13636	0.396788	-5.37682	A_33_P3407780	PPM1F	stable
5458	-1.14958	7.5473	-2.45692	0.0331057	0.180688	-4.07672	A_32_P128258	SIGLEC17P	down
7912	-1.14918	6.30459	-1.95609	0.0779688	0.29227	-4.87831	A_33_P3298775	PRSS57	stable
10209	-1.14892	8.36813	-1.59684	0.140353	0.403026	-5.40182	A_23_P60146	PDGFRL	stable
572	-1.14877	6.41872	-5.39385	0.000269987	0.0146284	0.69755	A_33_P3535649	FLYWCH1	down
7520	-1.14767	5.39194	-2.0282	0.069062	0.273006	-4.76713	A_24_P390495	CX3CL1	stable
3070	-1.14742	10.2471	-3.20554	0.00901258	0.0888629	-2.81039	A_23_P252764	SMARCA2	down
6938	-1.14721	8.90189	-2.13291	0.0578237	0.247581	-4.60278	A_24_P397386	LIFR	stable
1543	-1.14687	3.16833	-4.10009	0.00199561	0.0397761	-1.30849	A_33_P3308232	FAM224A	down
4624	-1.14664	5.74552	-2.67322	0.0227275	0.147558	-3.7152	A_24_P602871	SAMD5	down
269	-1.14547	12.9863	-6.56856	5.37963e-05	0.00633862	2.30221	A_33_P3230709	KIF1C	down
1381	-1.14534	7.82041	-4.23215	0.00160988	0.0361218	-1.09318	A_33_P3219245	LINC00476	down
6590	-1.14511	9.09132	-2.20547	0.0510812	0.230473	-4.48705	A_32_P133916	BNC2	stable
9412	-1.1451	7.1427	-1.71055	0.116922	0.365166	-5.24225	A_23_P24332	MUC15	stable
1460	-1.14487	3.27271	-4.17683	0.00176096	0.0372593	-1.18312	A_23_P170541	KCNH6	down
4164	-1.14402	3.29429	-2.80567	0.0180442	0.130238	-3.49131	A_24_P273489	SH2D4B	down
362	-1.14359	10.5118	-6.05436	0.000106513	0.00932047	1.62544	A_23_P412321	CCR5	down
11435	-1.14297	4.89078	-1.43505	0.180794	0.461894	-5.61722	A_23_P430558	CHRND	stable
5856	-1.14271	7.45433	-2.3635	0.0389176	0.197905	-4.23066	A_33_P3256695	PRPF40A	down
9596	-1.14239	5.09464	-1.68347	0.122159	0.374138	-5.28081	A_23_P161171	ASAH2	stable
1447	-1.14164	5.69156	-4.18134	0.00174809	0.0372568	-1.17576	A_33_P3239347	NKX3-1	down
1237	-1.1415	11.1393	-4.34909	0.0013336	0.0333161	-0.904323	A_32_P175301	DENND3	down
8461	-1.14132	4.53636	-1.86184	0.0912311	0.318415	-5.02086	A_23_P381746	ASXL3	stable
7767	-1.13953	9.6354	-1.98142	0.0747249	0.285622	-4.83946	A_32_P420563	RNF215	stable
4490	-1.13931	2.95804	-2.71161	0.0212572	0.142115	-3.65045	A_33_P3404480	MPP4	down
8997	-1.13928	6.72033	-1.77618	0.105061	0.344059	-5.14741	A_33_P3405038	SLC24A3-AS1	stable
9253	-1.13874	5.32816	-1.7375	0.111911	0.355992	-5.20353	A_33_P3245784	ZNF620	stable
4468	-1.1381	9.25201	-2.71901	0.0209851	0.141028	-3.63797	A_33_P3357843	SGCB	down
638	-1.13797	10.4901	-5.27065	0.00032332	0.0158112	0.517098	A_33_P3240532	RGL1	down
7056	-1.13784	10.9879	-2.10998	0.0601251	0.253079	-4.63904	A_23_P43276	ADGRA2	stable
10759	-1.13783	5.69641	-1.52118	0.158161	0.430255	-5.50435	A_23_P100499	ROGDI	stable
2952	-1.1377	7.73802	-3.26115	0.00818836	0.0840044	-2.71561	A_33_P3391796	NOG	down
726	-1.13766	12.2482	-5.08442	0.000426342	0.0182781	0.239945	A_33_P3234015	LIMD1	down
8507	-1.13759	5.89064	-1.85379	0.092456	0.320962	-5.03288	A_33_P3344156	PLA2G2C	stable
7443	-1.13697	7.99222	-2.04113	0.0675701	0.269956	-4.74701	A_32_P208403	GNG2	stable
1035	-1.13617	6.69216	-4.55999	0.000954108	0.0284592	-0.568282	A_23_P137797	RYR2	down
2030	-1.13563	7.02352	-3.76218	0.00349209	0.0524474	-1.86829	A_32_P159334	RECQL	down
3618	-1.13508	3.7943	-2.99195	0.0130484	0.108697	-3.17457	A_32_P129419	ICE2	down
12041	-1.13471	6.71143	-1.36033	0.202614	0.490785	-5.7116	A_24_P238040	USP6	stable
11607	-1.13437	5.21741	-1.41565	0.186258	0.468959	-5.64205	A_24_P825874	POTEE	stable
1709	-1.13435	3.06627	-3.96859	0.00247703	0.0443961	-1.52492	A_23_P5853	SAG	down
4036	-1.13409	11.6243	-2.84627	0.0168122	0.125189	-3.42241	A_33_P3327697	LOC145474	down
805	-1.13345	7.1673	-4.929	0.000539099	0.0208698	0.00462048	A_33_P3272563	NMT2	down
7659	-1.13342	10.1863	-2.00265	0.0721025	0.279855	-4.80672	A_33_P3399114	CENPBD1P1	stable
1833	-1.13193	10.6094	-3.88184	0.00285988	0.0477269	-1.66871	A_33_P3227920	SLC16A4	down
8964	-1.13163	5.91998	-1.77997	0.10441	0.343179	-5.14188	A_23_P100189	PRM1	stable
2367	-1.13149	6.99977	-3.55671	0.00493873	0.0632674	-2.21388	A_33_P3227990	MBP	down
7276	-1.1311	10.3842	-2.07028	0.064317	0.262701	-4.70147	A_33_P3278313	MSRB3	stable
2106	-1.13082	8.18316	-3.70923	0.00381672	0.0551052	-1.95703	A_33_P3417195	LINC02875	down
6618	-1.13041	5.84545	-2.19723	0.0518078	0.232743	-4.50027	A_23_P428887	KLHL34	stable
8801	-1.13019	4.35341	-1.80869	0.0996009	0.333757	-5.09974	A_23_P308483	MAP3K15	stable
6808	-1.13006	6.38441	-2.15921	0.0552864	0.241114	-4.56098	A_32_P163739	CFAP92	stable
1720	-1.12959	12.5395	-3.95997	0.00251257	0.0448029	-1.53917	A_23_P202520	ABLIM1	down
6862	-1.12941	8.11944	-2.14796	0.0563586	0.243862	-4.57889	A_23_P19723	BMP5	stable
10512	-1.12858	6.05651	-1.55743	0.149394	0.416367	-5.4556	A_24_P383762	RASGEF1C	stable
13965	-1.12845	11.9196	-1.14709	0.277169	0.575874	-5.9609	A_33_P3275801	DES	stable
8347	-1.12772	6.98619	-1.88157	0.0882921	0.31282	-4.99129	A_33_P3243702	KLHL30	stable
5972	-1.12734	5.25029	-2.34075	0.0404771	0.201953	-4.2679	A_32_P117464	MB21D2	down
1518	-1.12703	8.93057	-4.12016	0.00193124	0.0391313	-1.27563	A_33_P3352103	LYPLAL1	down
8704	-1.12566	3.53618	-1.82452	0.0970372	0.328978	-5.07637	A_23_P18123	NLGN1	stable
2040	-1.12532	5.80312	-3.7536	0.00354267	0.0528818	-1.88265	A_33_P3272442	ZSCAN16-AS1	down
14307	-1.12508	5.96692	-1.1072	0.293274	0.594549	-6.00397	A_23_P18362	SLITRK3	stable
5700	-1.12459	8.94784	-2.40442	0.0362581	0.189585	-4.16341	A_33_P3368750	PAQR5	down
3192	-1.12416	8.7075	-3.15738	0.00979472	0.0928188	-2.8925	A_23_P325690	ANKRD35	down
9497	-1.12397	4.7192	-1.69874	0.11918	0.368848	-5.2591	A_23_P56146	RAX2	stable
10796	-1.12393	8.41176	-1.51463	0.15979	0.432916	-5.51307	A_23_P396981	CCDC66	stable
9104	-1.12384	6.47084	-1.75945	0.107976	0.349354	-5.17176	A_33_P3315268	KRT78	stable
8142	-1.12334	3.9548	-1.91587	0.0833921	0.303125	-4.93954	A_33_P3358322	VSIG10L2	stable
10805	-1.12327	5.8063	-1.51392	0.159967	0.433053	-5.51402	A_23_P4885	AP2A1	stable
1648	-1.12322	6.86284	-4.02085	0.00227259	0.0422876	-1.43868	A_33_P3571254	MICOS10P1	down
7661	-1.12305	4.97797	-2.00232	0.0721433	0.27995	-4.80724	A_23_P110430	MSX1	stable
646	-1.12296	6.33951	-5.25646	0.000330146	0.0159398	0.496174	A_24_P358425	GPATCH11	down
10922	-1.12268	4.60165	-1.5001	0.163459	0.437722	-5.53236	A_23_P386384	C1orf87	stable
11399	-1.12243	5.47537	-1.43946	0.17957	0.460381	-5.61155	A_33_P3352712	CDR2L	stable
3124	-1.12212	3.4	-3.18122	0.00939918	0.0911467	-2.85185	A_23_P25396	NR1H4	down
2408	-1.12203	8.38608	-3.52746	0.0051903	0.0652887	-2.26332	A_33_P3310366	FRG1CP	down
6889	-1.12158	9.80976	-2.14122	0.0570099	0.245808	-4.58959	A_23_P130974	IQCN	stable
3313	-1.12155	8.88793	-3.10833	0.0106627	0.0972701	-2.97616	A_23_P434430	ZNF439	down
12388	-1.12143	6.65238	-1.31874	0.215688	0.50732	-5.76261	A_32_P55871	CFAP91	stable
4096	-1.12137	13.4425	-2.82766	0.0173661	0.12741	-3.45401	A_23_P94030	LAMB1	down
2927	-1.1211	10.1864	-3.27609	0.00798043	0.0826401	-2.69017	A_23_P210708	SIRPA	down
7580	-1.1208	5.669	-2.0168	0.0704034	0.275992	-4.78482	A_33_P3224946	LOC401191	stable
3496	-1.12037	10.4339	-3.03487	0.012111	0.104447	-3.10141	A_32_P180971	LINC01881	down
711	-1.12022	7.84498	-5.11307	0.000408448	0.0179691	0.282928	A_23_P417383	ASPRV1	down
6744	-1.12004	6.16876	-2.17245	0.0540508	0.237881	-4.53989	A_33_P3255165	ACTA2-AS1	stable
813	-1.11968	10.233	-4.91982	0.000546682	0.0209593	-0.00939067	A_23_P390596	PSKH1	down
10844	-1.11955	7.73659	-1.51013	0.160919	0.434014	-5.51906	A_33_P3276505	ATP11C	stable
2703	-1.11934	8.55778	-3.37514	0.00673178	0.0754219	-2.52163	A_23_P363316	HOXB5	down
14704	-1.11924	6.03688	-1.06224	0.312281	0.615584	-6.05107	A_33_P3800496	SNORA46	stable
2767	-1.11907	5.89151	-3.34105	0.00713721	0.0781458	-2.57961	A_33_P3301351	RBM44	down
5073	-1.11807	3.60266	-2.55012	0.0281581	0.16601	-3.9217	A_24_P192301	SEMA3A	down
7286	-1.11791	6.36263	-2.06887	0.0644712	0.262891	-4.70368	A_33_P3399875	C20orf144	stable
8118	-1.11788	7.39614	-1.92061	0.0827354	0.301765	-4.93235	A_24_P143171	TMEM47	stable
5020	-1.11783	11.4843	-2.56245	0.0275605	0.164186	-3.90109	A_23_P138194	NCF2	down
10545	-1.11703	6.54453	-1.55231	0.150607	0.418214	-5.46253	A_32_P125338	FAM43B	stable
2461	-1.11582	10.7974	-3.50241	0.00541631	0.0666711	-2.30572	A_23_P105862	FRY	down
1906	-1.11581	6.09654	-3.83669	0.00308312	0.0493707	-1.74385	A_23_P66881	RGS9	down
8415	-1.11564	5.24844	-1.86804	0.0902981	0.316871	-5.01158	A_33_P3384498	LINC01310	stable
3421	-1.11499	9.68063	-3.06188	0.0115566	0.101893	-3.05537	A_23_P320242	ELAPOR2	down
2872	-1.11487	5.04207	-3.29606	0.00771082	0.0813325	-2.65616	A_23_P73809	LRCH2	down
1438	-1.11446	6.86119	-4.18689	0.00173242	0.0371955	-1.16673	A_23_P140928	TMC7	down
2748	-1.11334	7.66438	-3.35168	0.00700818	0.0772072	-2.56153	A_24_P192805	CARD17	down
1918	-1.11326	3.24422	-3.82646	0.00313621	0.0498683	-1.76092	A_33_P3268582	OR4F29	down
8845	-1.1132	4.58327	-1.80019	0.101002	0.336667	-5.11224	A_23_P205900	NTRK3	stable
7753	-1.11301	10.0724	-1.98351	0.0744622	0.285129	-4.83624	A_23_P131208	NR4A2	stable
9746	-1.113	4.04725	-1.66129	0.126604	0.381868	-5.31214	A_33_P3368879	LMOD1	stable
12488	-1.11206	4.39826	-1.30661	0.219633	0.512156	-5.77729	A_24_P329424	CYP11B1	stable
10641	-1.11202	8.61001	-1.53847	0.153924	0.423588	-5.48118	A_23_P108514	STK16	stable
6994	-1.11143	6.18791	-2.12299	0.0588087	0.24988	-4.61848	A_32_P170481	LOC100240735	stable
3557	-1.11001	4.61694	-3.01193	0.0126033	0.106797	-3.14052	A_23_P47058	CUZD1	down
462	-1.10988	10.7929	-5.68921	0.000176787	0.0119429	1.12071	A_24_P133253	KITLG	down
13066	-1.10903	5.48774	-1.2392	0.242634	0.539579	-5.85703	A_24_P150580	RASL12	stable
9662	-1.10839	7.58284	-1.67591	0.123658	0.376088	-5.29152	A_23_P1904	MS4A2	stable
2553	-1.10805	5.82831	-3.44935	0.00592923	0.0703258	-2.39564	A_33_P3638471	TRGV7	down
5414	-1.10741	3.21737	-2.46739	0.0325095	0.178978	-4.05936	A_33_P3321007	LOC401463	down
4603	-1.10563	6.25348	-2.67983	0.0224671	0.146461	-3.70405	A_23_P335239	GAB1	down
9413	-1.10503	5.20689	-1.71045	0.11694	0.365171	-5.24239	A_23_P500093	RGS13	stable
2033	-1.10499	10.0719	-3.75735	0.00352045	0.0527584	-1.87637	A_23_P401547	NECTIN3	down
6729	-1.10376	9.06494	-2.176	0.0537236	0.237027	-4.53422	A_33_P3220663	STAC3	stable
1442	-1.10272	4.69862	-4.18577	0.00173556	0.0371955	-1.16855	A_33_P3284933	IL27	down
1169	-1.10258	9.98039	-4.41696	0.00119657	0.0316381	-0.795533	A_33_P3240229	CREBBP	down
5161	-1.10253	3.91733	-2.52319	0.0295074	0.170639	-3.96662	A_33_P3221489	KIRREL1	down
5649	-1.10203	7.29056	-2.41393	0.035666	0.188202	-4.14775	A_23_P92730	HSPB3	down
5883	-1.10179	5.30136	-2.35685	0.0393675	0.199274	-4.24156	A_23_P253123	VGLL1	down
11888	-1.10124	5.54342	-1.38025	0.19659	0.482623	-5.68677	A_33_P3465703	SNORA60	stable
2787	-1.10064	11.7953	-3.3315	0.00725516	0.0788312	-2.59585	A_23_P392126	LYRM9	down
10633	-1.10048	7.32253	-1.53902	0.153791	0.423472	-5.48044	A_24_P753161	BMPR2	stable
6154	-1.10027	10.1089	-2.2995	0.0434617	0.210194	-4.33516	A_23_P415401	KLF9	down
3645	-1.10018	6.25054	-2.98247	0.013265	0.109545	-3.19071	A_32_P203099	TCTE1	down
3691	-1.09981	3.63017	-2.96521	0.0136691	0.111562	-3.22012	A_33_P3316770	SLCO1A2	down
11627	-1.0991	7.2334	-1.41325	0.186943	0.469762	-5.6451	A_32_P200238	UCA1	stable
1053	-1.09869	8.76396	-4.53946	0.000985456	0.0289158	-0.600729	A_23_P408285	PRICKLE1	down
922	-1.09808	10.8685	-4.72524	0.000737117	0.024849	-0.309298	A_23_P166686	AMOTL2	down
3473	-1.09747	7.72957	-3.0429	0.0119434	0.103672	-3.08772	A_24_P215475	ZNF10	down
1617	-1.09728	10.6789	-4.04922	0.00216907	0.0411424	-1.39199	A_23_P4551	SETBP1	down
2764	-1.09616	12.2354	-3.3434	0.00710847	0.077931	-2.57561	A_23_P50426	KANK2	down
2043	-1.09616	3.00728	-3.7494	0.00356773	0.0531398	-1.88969	A_33_P3343705	LOC442028	down
8269	-1.09563	4.77875	-1.89539	0.086287	0.30883	-4.97049	A_23_P82762	ZNF596	stable
2024	-1.09517	11.3864	-3.76563	0.00347197	0.0522923	-1.86252	A_23_P4922	ZSWIM9	down
6178	-1.0946	8.01803	-2.29262	0.0439795	0.211799	-4.34634	A_23_P30200	PCDHB16	down
10216	-1.09453	6.39581	-1.5959	0.140561	0.403309	-5.4031	A_23_P155301	NEK11	stable
9688	-1.09413	6.15061	-1.67161	0.124519	0.377779	-5.2976	A_33_P3363120	SCARNA10	stable
7432	-1.09407	10.4347	-2.04309	0.0673468	0.269474	-4.74396	A_33_P3381771	GID4	stable
14136	-1.09372	5.66224	-1.12771	0.284904	0.584671	-5.98197	A_23_P414958	PLXNC1	stable
12567	-1.09366	6.36511	-1.29774	0.222553	0.515694	-5.78795	A_23_P114983	TRIM63	stable
7022	-1.0928	10.9847	-2.11795	0.0593155	0.25092	-4.62645	A_23_P301304	FGFR1	stable
11414	-1.09253	6.54216	-1.43719	0.180199	0.461295	-5.61447	A_23_P139198	LGALS12	stable
3051	-1.09246	8.87504	-3.21333	0.00889226	0.0882716	-2.79712	A_23_P69310	CCRL2	down
5288	-1.09246	7.07914	-2.49556	0.0309584	0.174571	-4.01261	A_24_P333857	SGIP1	down
2840	-1.09236	11.5479	-3.30982	0.00753052	0.080342	-2.63274	A_23_P104464	ALOX5	down
5585	-1.09228	6.80237	-2.4248	0.0350006	0.186678	-4.12981	A_23_P2203	TAOK3	down
11801	-1.0922	4.84782	-1.39114	0.193361	0.478302	-5.67309	A_33_P3267460	RFX3	stable
1877	-1.09055	6.25186	-3.85491	0.00299096	0.0486682	-1.71352	A_32_P116271	WDFY3-AS2	down
1941	-1.0905	6.60222	-3.81447	0.00319962	0.05024	-1.78092	A_24_P114438	OLA1	down
1419	-1.08904	5.46233	-4.2054	0.00168115	0.0366613	-1.13661	A_33_P3268224	SPATA5	down
5709	-1.08882	8.1481	-2.40208	0.0364054	0.19001	-4.16727	A_23_P28334	IL18RAP	down
402	-1.08864	8.5301	-5.85258	0.000140609	0.010899	1.34903	A_24_P14260	CARD8	down
1136	-1.08827	10.1037	-4.45059	0.00113424	0.0308472	-0.741856	A_23_P29185	TTC28	down
9888	-1.08715	3.51596	-1.64231	0.130522	0.387666	-5.33876	A_33_P3383950	FLJ46284	stable
1722	-1.08692	8.6652	-3.95713	0.00252437	0.0449664	-1.54387	A_32_P101352	CXorf65	down
10894	-1.08674	3.95223	-1.50366	0.162554	0.436397	-5.52765	A_33_P3265783	STATH	stable
1774	-1.08652	9.93133	-3.91935	0.00268728	0.0464364	-1.60644	A_24_P87036	ANO1	down
3819	-1.08583	5.87774	-2.9184	0.0148285	0.116901	-3.29981	A_33_P3356886	DENND2C	down
7326	-1.08437	3.79197	-2.06337	0.0650743	0.264	-4.71229	A_23_P73413	SLC26A7	stable
3801	-1.08359	3.79996	-2.92486	0.0146627	0.116183	-3.28881	A_33_P3383292	LOC100129620	down
3219	-1.08349	3.53713	-3.14783	0.00995776	0.0936671	-2.90878	A_23_P77529	MSLN	down
4404	-1.08274	5.52426	-2.73343	0.0204642	0.139366	-3.6136	A_32_P143048	ZFYVE9	down
4979	-1.0822	10.212	-2.57446	0.0269912	0.162145	-3.88102	A_23_P212617	TFRC	down
5969	-1.08207	5.64333	-2.34123	0.0404439	0.201867	-4.26712	A_24_P229536	MIR99AHG	down
897	-1.08166	8.49325	-4.76124	0.000697178	0.0241357	-0.253392	A_23_P368484	LRRC75A	down
3322	-1.0811	6.27516	-3.1055	0.0107149	0.0974606	-2.98097	A_24_P371399	DIPK2A	down
680	-1.08086	11.4294	-5.18747	0.000365613	0.0168207	0.393955	A_24_P337000	TTC7A	down
1022	-1.08078	6.10488	-4.56953	0.000939904	0.0284074	-0.553227	A_23_P110184	MSMO1	down
1199	-1.0805	8.28721	-4.3829	0.00126337	0.0325972	-0.850048	A_23_P44363	CASKIN2	down
6148	-1.08039	9.42288	-2.30164	0.0433019	0.209658	-4.33168	A_23_P2114	LAMTOR1	down
7096	-1.08014	8.31362	-2.10201	0.0609451	0.255149	-4.65161	A_24_P206776	CRYAB	stable
10713	-1.07994	4.85052	-1.52813	0.156445	0.427479	-5.49505	A_24_P143127	GRIA3	stable
3828	-1.07985	6.62031	-2.91501	0.0149161	0.117265	-3.30557	A_33_P3246838	YME1L1	down
8444	-1.07978	8.31029	-1.86447	0.0908335	0.317738	-5.01692	A_33_P3282075	SP6	stable
7046	-1.0787	8.11682	-2.11145	0.059975	0.252759	-4.63672	A_23_P202334	FGFR2	stable
1959	-1.0783	11.7498	-3.80112	0.00327174	0.0509048	-1.80319	A_23_P163467	CCDC9B	down
3817	-1.07816	11.4879	-2.91854	0.0148248	0.116901	-3.29957	A_33_P3244728	LRP2	down
9338	-1.07697	6.88591	-1.72221	0.114731	0.361393	-5.22555	A_33_P3259615	TTC36	stable
3260	-1.0765	6.06972	-3.13346	0.0102086	0.0947749	-2.9333	A_33_P3271350	ELP1	down
3091	-1.07623	6.44552	-3.19676	0.00915029	0.0896488	-2.82536	A_23_P310460	MDGA1	down
4950	-1.07536	7.68862	-2.58072	0.0266987	0.161358	-3.87054	A_23_P113111	AR	down
4876	-1.07533	4.81265	-2.59807	0.0259047	0.159005	-3.84148	A_23_P16063	GRIK5	down
9377	-1.07471	7.51914	-1.71595	0.115903	0.36331	-5.23452	A_23_P156788	STX11	stable
3349	-1.07458	12.3817	-3.09596	0.0108935	0.0982516	-2.99725	A_33_P3268304	LIMS2	down
1675	-1.07448	9.40838	-3.99978	0.00235279	0.0431411	-1.47341	A_33_P3292769	NFAM1	down
17743	-1.07408	8.11009	-0.764032	0.46191	0.749139	-6.32181	A_23_P366812	AQP5	stable
13406	-1.07383	4.10088	-1.20855	0.253722	0.550142	-5.89226	A_23_P419641	DLL4	stable
7275	-1.07381	5.25936	-2.07063	0.0642797	0.26258	-4.70093	A_33_P3286352	TMEM254-AS1	stable
14677	-1.0734	7.47016	-1.06525	0.310983	0.61415	-6.04797	A_24_P36890	RAP1GAP	stable
1815	-1.07324	9.37626	-3.89271	0.00280872	0.0473424	-1.65065	A_23_P86900	B4GAT1	down
10484	-1.0722	7.22017	-1.56092	0.148574	0.41509	-5.45087	A_24_P200854	HOXA2	stable
9884	-1.07215	3.61719	-1.64274	0.130433	0.387637	-5.33816	A_33_P3608195	CCDC148-AS1	stable
2131	-1.07209	8.36815	-3.6916	0.00393162	0.0560913	-1.98662	A_33_P3362696	RIC8B	down
4438	-1.07168	4.88961	-2.72497	0.0207681	0.140445	-3.62789	A_23_P105873	TRPC4	down
13096	-1.07159	5.24374	-1.23732	0.243304	0.539845	-5.85921	A_23_P69699	NPY1R	stable
5979	-1.07151	7.07376	-2.34005	0.0405265	0.202	-4.26905	A_33_P3289865	PLCL1	down
2573	-1.07145	5.02928	-3.44341	0.00598968	0.0704803	-2.40571	A_33_P3335746	SNAPC5	down
5743	-1.07131	6.71942	-2.39273	0.0369993	0.191774	-4.18266	A_32_P40463	NUDT9P1	down
14059	-1.06979	5.94359	-1.13615	0.281515	0.580995	-5.97282	A_23_P388150	PLA2G12B	stable
1333	-1.06819	8.9827	-4.27257	0.00150813	0.0350459	-1.0277	A_23_P205098	PDS5B	down
6858	-1.06761	5.46977	-2.14844	0.0563127	0.243797	-4.57813	A_33_P3405429	VWA5B1	stable
10831	-1.06737	5.96543	-1.51168	0.16053	0.433477	-5.517	A_23_P214208	CNR1	stable
10306	-1.06735	3.47853	-1.58541	0.142924	0.406385	-5.41749	A_23_P27207	SCGB1C1	stable
3994	-1.06732	2.94268	-2.86029	0.0164066	0.12353	-3.3986	A_33_P3514669	LINC02800	down
1331	-1.06689	11.4266	-4.27602	0.00149978	0.0349229	-1.02213	A_23_P50008	TTC19	down
14245	-1.06651	8.92113	-1.11354	0.290668	0.591812	-5.9972	A_23_P13907	IGF1	stable
17961	-1.06647	6.30544	-0.745776	0.4724	0.756871	-6.33588	A_23_P133536	CAPSL	stable
14117	-1.06543	7.07081	-1.1298	0.284061	0.583748	-5.97971	A_23_P417261	EFHB	stable
4100	-1.06513	7.91173	-2.82678	0.0173928	0.127501	-3.4555	A_23_P370544	ANKAR	down
2213	-1.06492	4.91491	-3.63969	0.00429134	0.0588884	-2.07392	A_23_P39356	FFAR1	down
3701	-1.06464	5.84481	-2.96064	0.013778	0.11211	-3.22789	A_33_P3272291	AKR1C4	down
442	-1.06436	11.1329	-5.74407	0.000163637	0.0114892	1.19783	A_23_P361049	MYO1B	down
3182	-1.06436	6.05857	-3.16175	0.00972101	0.0924835	-2.88506	A_23_P107744	S1PR5	down
4801	-1.06419	4.78802	-2.61744	0.0250456	0.156429	-3.80898	A_32_P119197	TPM3	down
1043	-1.06411	5.09841	-4.54928	0.000970337	0.0287285	-0.585211	A_23_P371835	GATA5	down
12141	-1.06291	5.91607	-1.3466	0.206854	0.496622	-5.72856	A_33_P3252889	PHF12	stable
4330	-1.06269	3.69763	-2.75401	0.0197436	0.136923	-3.5788	A_33_P3395230	NOS2P3	down
4002	-1.06227	3.6736	-2.8574	0.0164895	0.123858	-3.40352	A_33_P3291796	CAMKV	down
11589	-1.06227	5.22311	-1.41813	0.185551	0.467993	-5.63889	A_23_P17821	PLA2G3	stable
9302	-1.06138	4.48904	-1.73025	0.11324	0.358349	-5.21398	A_32_P776626	RGPD1	stable
430	-1.06115	9.37194	-5.77341	0.000157036	0.0113488	1.2389	A_33_P3378047	SESTD1	down
4338	-1.06093	12.2601	-2.75035	0.01987	0.137493	-3.585	A_23_P388433	C4orf3	down
1641	-1.06074	5.04709	-4.02519	0.00225643	0.0421715	-1.43153	A_33_P3322415	MARK4	down
3978	-1.06026	11.3058	-2.86591	0.0162469	0.122793	-3.38905	A_23_P68327	CFAP36	down
10986	-1.0602	5.0009	-1.49035	0.165963	0.441969	-5.54524	A_24_P228796	GAGE7	stable
1947	-1.0595	7.65606	-3.80999	0.0032236	0.0504775	-1.78838	A_33_P3593774	PIK3R3	down
6132	-1.0587	9.63968	-2.3044	0.0430963	0.209252	-4.32719	A_23_P85140	TCEAL2	down
1505	-1.05815	2.91746	-4.12763	0.00190783	0.0389447	-1.26341	A_24_P97687	HTR1A	down
3357	-1.05786	4.8387	-3.09321	0.0109456	0.0984875	-3.00194	A_33_P3307113	MSMP	down
11492	-1.0576	4.97	-1.42806	0.182745	0.464789	-5.62619	A_23_P60742	MYLPF	stable
850	-1.05758	2.94363	-4.83755	0.000619911	0.0226792	-0.135516	A_33_P3395595	CCR9	down
3175	-1.05692	9.97061	-3.16373	0.00968783	0.0923903	-2.88168	A_32_P56525	TCAF1	down
2118	-1.05675	10.7195	-3.70349	0.00385374	0.055373	-1.96666	A_24_P247536	FAM133B	down
4924	-1.05629	8.53941	-2.58638	0.0264372	0.160561	-3.86107	A_32_P151366	SIRT5	down
6896	-1.05616	4.34695	-2.13991	0.0571376	0.246111	-4.59167	A_24_P132633	TMEM252	stable
10787	-1.05587	6.30382	-1.51599	0.159451	0.432341	-5.51127	A_23_P171270	H2AB2	stable
600	-1.05566	9.54164	-5.35307	0.000286519	0.0148846	0.638077	A_23_P419202	ZNF658	down
852	-1.05534	3.42328	-4.83507	0.000622272	0.0226792	-0.139329	A_33_P3239860	ANKDD1A	down
5354	-1.05512	9.47302	-2.48076	0.0317639	0.176896	-4.03719	A_33_P3361202	CCSAP	down
1691	-1.05415	10.0796	-3.98557	0.00240855	0.043654	-1.49685	A_23_P43226	KCTD9	down
6187	-1.05404	2.9154	-2.29068	0.0441272	0.212182	-4.3495	A_32_P129120	FAM182A	down
6410	-1.05376	9.56726	-2.24089	0.0480707	0.223092	-4.43007	A_23_P131676	ACKR3	down
1127	-1.05356	9.80695	-4.46144	0.00111486	0.0305853	-0.724558	A_23_P426663	MITF	down
5120	-1.05331	3.69203	-2.53747	0.028784	0.168049	-3.94281	A_33_P3258244	PCDH15	down
2736	-1.05257	4.75108	-3.35861	0.00692534	0.076661	-2.54974	A_33_P3276856	HYDIN	down
2706	-1.05251	8.89125	-3.37431	0.00674137	0.0754454	-2.52305	A_23_P117782	LARP6	down
2139	-1.05242	6.4753	-3.6861	0.00396824	0.0563915	-1.99587	A_33_P3369371	GPX3	down
4956	-1.05221	10.5052	-2.57845	0.0268043	0.161703	-3.87434	A_23_P81121	EXOSC9	down
6709	-1.05186	8.38324	-2.17887	0.053461	0.236593	-4.52964	A_32_P180315	CCDC180	stable
5386	-1.05162	3.57581	-2.47255	0.0322199	0.178259	-4.05081	A_33_P3359953	CADM3-AS1	down
4427	-1.05149	5.76743	-2.72841	0.0206441	0.13996	-3.62208	A_23_P215505	RAPGEF5	down
2913	-1.0513	7.63463	-3.28138	0.0079081	0.0822428	-2.68117	A_23_P310483	C8orf58	down
1510	-1.05091	5.90311	-4.12524	0.00191529	0.0389937	-1.26732	A_33_P3416682	LINC02898	down
4597	-1.04964	5.42787	-2.68129	0.0224103	0.146292	-3.7016	A_23_P355776	LINC00266-1	down
12317	-1.04937	6.09124	-1.32659	0.21317	0.504275	-5.75307	A_24_P167970	TBX6	stable
3544	-1.04912	9.7035	-3.01735	0.012485	0.106216	-3.13127	A_33_P3381870	DMTN	down
10240	-1.04897	8.22784	-1.59285	0.141245	0.404179	-5.40729	A_32_P196263	ADAMTS9	stable
9856	-1.0488	4.54997	-1.64855	0.129224	0.385315	-5.33004	A_33_P3264790	GJD4	stable
13285	-1.0485	5.48862	-1.21926	0.249802	0.54646	-5.88002	A_24_P783008	FAM237A	stable
12608	-1.04793	7.01591	-1.29307	0.224104	0.51771	-5.79355	A_33_P3872301	SNAR-C3	stable
5228	-1.04776	3.18968	-2.50878	0.0302558	0.172602	-3.99063	A_32_P488818	YIPF7	down
11890	-1.04766	3.86287	-1.38013	0.196626	0.482642	-5.68692	A_23_P361744	ATXN3L	stable
2107	-1.04719	5.14499	-3.70913	0.00381737	0.0551052	-1.9572	A_33_P3361152	LINC01119	down
12758	-1.04696	8.09153	-1.27285	0.230918	0.526641	-5.8176	A_24_P237936	TCF23	stable
9782	-1.04694	9.00897	-1.65773	0.127331	0.382608	-5.31715	A_23_P35995	CLMP	stable
2311	-1.04643	5.08498	-3.58635	0.00469655	0.0617233	-2.16382	A_33_P3353864	LOC143666	down
1037	-1.04564	8.85546	-4.5552	0.00096133	0.0286247	-0.57585	A_23_P29953	IL15	down
3460	-1.04552	9.61836	-3.0485	0.0118281	0.103151	-3.07818	A_33_P3387365	PXMP4	down
2688	-1.04517	11.0626	-3.38704	0.00659589	0.0743136	-2.50141	A_23_P102060	ITPRID2	down
7139	-1.04482	2.91079	-2.09363	0.0618194	0.257327	-4.66481	A_23_P254896	FGF16	stable
3326	-1.04371	3.39464	-3.10506	0.0107231	0.0974606	-2.98173	A_23_P99373	RNF17	down
9873	-1.04368	2.93253	-1.6456	0.129836	0.3864	-5.33416	A_33_P3246268	HOXD13	stable
1352	-1.04354	7.42472	-4.26168	0.00153485	0.0352114	-1.04532	A_32_P27917	KIF26A	down
779	-1.04268	4.85191	-4.97446	0.000503156	0.0201634	0.0738322	A_23_P91283	CASS4	down
12020	-1.04262	9.10878	-1.3624	0.201981	0.489928	-5.70903	A_24_P357726	PSG8	stable
12575	-1.04216	4.68164	-1.2972	0.222732	0.515802	-5.7886	A_33_P3333146	RAP1GAP2	stable
1234	-1.04212	7.03762	-4.3511	0.00132931	0.0333134	-0.901095	A_33_P3341424	MYO10	down
752	-1.04198	13.4363	-5.02783	0.000464183	0.019262	0.154685	A_33_P3380982	TMEM30A	down
3436	-1.0413	8.12455	-3.05569	0.0116813	0.102569	-3.06591	A_23_P58390	FAM241A	down
4019	-1.04026	10.6859	-2.85116	0.0166696	0.124686	-3.41411	A_33_P3383871	FEM1C	down
10817	-1.03986	10.8497	-1.51281	0.160245	0.433223	-5.5155	A_23_P156025	IRX2	stable
4690	-1.03981	13.1095	-2.65284	0.0235487	0.150599	-3.7495	A_23_P68007	ATP1B3	down
2609	-1.03974	10.056	-3.42713	0.00615865	0.071448	-2.43334	A_24_P940166	PAPSS2	down
4076	-1.03939	8.45115	-2.83645	0.0171023	0.126129	-3.43909	A_24_P416370	HOXB4	down
3162	-1.03934	12.8722	-3.16957	0.0095905	0.0917921	-2.87172	A_33_P3347452	RPS6KA2	down
12195	-1.03887	4.29414	-1.34178	0.208362	0.498177	-5.73449	A_23_P200579	CELA3B	stable
2123	-1.03802	7.01405	-3.69703	0.00389583	0.055811	-1.9775	A_23_P25746	ARHGAP5-AS1	down
10261	-1.03759	4.06198	-1.59053	0.141766	0.404947	-5.41047	A_33_P3401003	LINC02860	stable
11441	-1.03642	4.77779	-1.43443	0.180966	0.462086	-5.61802	A_23_P36641	AICDA	stable
439	-1.03627	6.88294	-5.75519	0.0001611	0.0114084	1.21341	A_23_P125643	ASB9	down
1399	-1.03625	3.11521	-4.22019	0.00164136	0.0363515	-1.1126	A_32_P48134	TPTE2P3	down
13173	-1.03577	5.61144	-1.2303	0.245812	0.542222	-5.86732	A_33_P3423969	GBX2	stable
2995	-1.03569	12.757	-3.23738	0.00853082	0.0862238	-2.75612	A_24_P381604	ITM2B	down
4654	-1.03499	5.54855	-2.66408	0.0230921	0.148773	-3.73058	A_23_P125705	NAP1L2	down
3241	-1.03498	9.59381	-3.13935	0.0101051	0.0943518	-2.92325	A_32_P26969	ERICH1	down
12123	-1.03484	9.39607	-1.34868	0.206208	0.4958	-5.726	A_33_P3399788	SERPINA3	stable
543	-1.03471	8.36063	-5.46817	0.00024242	0.0138111	0.805282	A_33_P3304983	PRKAR2B	down
3452	-1.03458	10.5649	-3.05223	0.0117516	0.102764	-3.07181	A_33_P3371175	CYP20A1	down
9062	-1.03457	5.10969	-1.76665	0.106713	0.346875	-5.1613	A_33_P3365437	LHX9	stable
10190	-1.03453	5.13657	-1.59945	0.139771	0.402174	-5.39822	A_33_P3401317	POTEM	stable
4239	-1.03427	6.13288	-2.77882	0.0189083	0.13404	-3.5368	A_23_P153562	C5AR1	down
535	-1.03372	8.57462	-5.49743	0.000232405	0.0134391	0.847469	A_24_P481824	DPY19L4	down
10621	-1.03255	6.39003	-1.541	0.153314	0.422719	-5.47778	A_33_P3363799	NCAM1	stable
839	-1.03249	4.74919	-4.86954	0.000590271	0.0219318	-0.0863561	A_32_P159234	TRMT9B	down
8506	-1.03219	3.91873	-1.85388	0.0924415	0.320962	-5.03274	A_32_P375286	ZNF660	stable
7696	-1.03093	7.31963	-1.99529	0.073002	0.281785	-4.81809	A_33_P3308686	CC2D2A	stable
12548	-1.03061	7.21491	-1.29978	0.221876	0.51486	-5.7855	A_33_P3235098	NUTM2D	stable
9623	-1.03042	4.41807	-1.6802	0.122805	0.375075	-5.28544	A_33_P3257643	MEIOC	stable
1527	-1.03008	10.7243	-4.11285	0.00195443	0.0393684	-1.28759	A_33_P3352098	MS4A7	down
6826	-1.03005	9.75642	-2.15454	0.0557292	0.242396	-4.56842	A_23_P430658	HEYL	stable
16443	-1.02992	4.85389	-0.888722	0.394338	0.69211	-6.21778	A_24_P145019	SCOC-AS1	stable
1581	-1.02987	9.18852	-4.06849	0.00210156	0.0407029	-1.36031	A_23_P354734	PCDHGA8	down
576	-1.02986	6.1314	-5.39156	0.000270888	0.0146284	0.694214	A_33_P3314594	RAB37	down
4688	-1.02948	10.0095	-2.65356	0.023519	0.150524	-3.74828	A_24_P251534	CTDSPL	down
237	-1.02862	11.0425	-6.81749	3.91265e-05	0.00523776	2.61595	A_33_P3369969	ATXN1L	down
2783	-1.02861	5.69823	-3.33242	0.00724372	0.0788249	-2.59428	A_33_P3313532	ANKRD20A1	down
2163	-1.02647	9.38492	-3.671	0.00407047	0.0571655	-2.02124	A_23_P123732	IDNK	down
8285	-1.02637	4.37223	-1.89296	0.0866372	0.309556	-4.97416	A_33_P3250356	SH3D21	stable
1725	-1.02597	3.52809	-3.95461	0.0025349	0.0450612	-1.54803	A_32_P489662	KRT28	down
3572	-1.02568	9.9343	-3.00617	0.0127299	0.107364	-3.15033	A_33_P3303372	PARD3	down
10768	-1.02558	7.61428	-1.51967	0.158534	0.430836	-5.50636	A_32_P9543	APOBEC3A	stable
8206	-1.02528	4.11048	-1.90488	0.0849342	0.306321	-4.95617	A_23_P55961	TULP2	stable
4857	-1.02503	3.5145	-2.60264	0.0256993	0.158456	-3.83381	A_33_P3571901	LOC100287387	down
10567	-1.02463	3.60073	-1.54934	0.151314	0.419384	-5.46654	A_32_P55293	LYZL2	stable
2100	-1.02394	2.96718	-3.7144	0.00378365	0.0547804	-1.94834	A_33_P3274439	LINC02552	down
1898	-1.02389	6.97015	-3.84176	0.00305718	0.0491789	-1.73541	A_33_P3299220	ADAMTSL4	down
11190	-1.02382	4.99219	-1.4629	0.173189	0.452451	-5.58119	A_33_P3295917	IL7	stable
583	-1.02341	5.54639	-5.37331	0.000278182	0.0147989	0.667628	A_24_P109069	SYT15	down
7109	-1.0226	6.81187	-2.09966	0.0611886	0.255667	-4.65531	A_33_P3299656	RPGR	stable
14745	-1.02198	4.77391	-1.05682	0.314635	0.618325	-6.05664	A_32_P332551	FAM216B	stable
3159	-1.02195	5.67718	-3.17056	0.00957395	0.0917921	-2.87002	A_23_P385105	PLCD4	down
7617	-1.02187	7.84274	-2.01055	0.0711495	0.277542	-4.79451	A_33_P3225690	ZNF516	stable
6640	-1.02142	3.9361	-2.19433	0.052065	0.233164	-4.50491	A_33_P3419360	FAM238B	stable
10007	-1.02047	8.04235	-1.62561	0.13406	0.393356	-5.36204	A_33_P3217490	FAM230A	stable
8386	-1.02038	7.35511	-1.87407	0.0893989	0.315011	-5.00254	A_24_P64167	PTGS1	stable
5494	-1.02022	8.5769	-2.44952	0.0335328	0.181887	-4.08896	A_23_P331928	CD109	down
10566	-1.01959	3.54653	-1.54934	0.151313	0.419384	-5.46654	A_33_P3304162	COL19A1	stable
14904	-1.01865	5.54495	-1.04081	0.321665	0.6249	-6.07297	A_24_P367242	KRTAP19-1	stable
14571	-1.01849	8.47179	-1.07649	0.306159	0.609092	-6.03631	A_23_P156445	DDX43	stable
789	-1.01848	2.90496	-4.95629	0.000517209	0.0203629	0.0462011	A_33_P3351298	CHRM2	down
6762	-1.01798	3.57609	-2.1683	0.0544355	0.238959	-4.54651	A_32_P305888	SH3TC2	stable
9205	-1.01768	6.31949	-1.74514	0.110527	0.353608	-5.1925	A_33_P3264364	DNM3	stable
13560	-1.01756	8.66845	-1.19289	0.25954	0.55595	-5.91	A_33_P3359368	DHRS4L1	stable
4270	-1.01737	7.13409	-2.77089	0.0191715	0.134788	-3.55024	A_23_P69154	GASK1A	down
8256	-1.01708	6.24695	-1.89705	0.0860491	0.308551	-4.96799	A_23_P254863	NIM1K	stable
5254	-1.01697	9.22303	-2.50351	0.0305336	0.173262	-3.99938	A_23_P407565	CX3CR1	down
2460	-1.01649	8.26984	-3.50266	0.00541399	0.0666665	-2.30529	A_32_P21474	IRAK1BP1	down
2886	-1.0164	3.72824	-3.2912	0.00777563	0.0816322	-2.66445	A_33_P3270059	RBMXL2	down
5616	-1.01531	5.97697	-2.41813	0.0354076	0.187885	-4.14082	A_23_P380379	CAPS2	down
11422	-1.01411	6.75311	-1.43599	0.180533	0.46171	-5.61602	A_33_P3317937	KRTAP20-1	stable
14124	-1.01337	3.71276	-1.1294	0.284224	0.58376	-5.98014	A_33_P3365087	PRR20B	stable
10712	-1.01327	4.19551	-1.52844	0.15637	0.427365	-5.49464	A_33_P3214422	ANP32A	stable
5928	-1.01311	5.50786	-2.34899	0.0399058	0.200485	-4.25443	A_24_P31627	KCNB1	down
599	-1.01296	2.89486	-5.35571	0.000285414	0.0148498	0.641942	A_23_P354855	RS1	down
12554	-1.01246	5.0304	-1.2991	0.222101	0.515163	-5.78631	A_33_P3213468	ANKRD33B	stable
10891	-1.01229	4.71892	-1.50403	0.162461	0.436268	-5.52716	A_23_P76743	ASPG	stable
955	-1.01184	5.07908	-4.67266	0.000799855	0.0259708	-0.391282	A_33_P3278362	ANKRD2	down
9349	-1.01106	5.03881	-1.7205	0.115048	0.361761	-5.22799	A_33_P3410981	PCDHGB7	stable
4257	-1.01096	3.41247	-2.77381	0.0190739	0.134545	-3.54528	A_33_P3266730	SYTL4	down
3926	-1.01096	6.87018	-2.88295	0.0157721	0.120883	-3.3601	A_23_P103672	NES	down
6288	-1.01028	3.45086	-2.26776	0.0459023	0.217234	-4.38667	A_23_P402331	WFDC5	down
3023	-1.00966	5.86247	-3.22427	0.00872591	0.0873647	-2.77846	A_33_P3230259	NCAPH	down
2820	-1.00954	10.9383	-3.31854	0.00741852	0.0796336	-2.6179	A_32_P209230	CITED4	down
4361	-1.00933	4.2001	-2.74436	0.0200782	0.138206	-3.59512	A_33_P3404189	MROH1	down
4352	-1.00927	3.90878	-2.7466	0.0200001	0.137974	-3.59133	A_23_P121596	PPBP	down
6442	-1.00905	4.43651	-2.23415	0.0486306	0.22455	-4.44095	A_23_P38584	KRT27	down
3876	-1.00806	14.0683	-2.90171	0.0152655	0.118515	-3.32821	A_23_P94501	ANXA1	down
9030	-1.00783	4.42271	-1.77045	0.10605	0.346008	-5.15576	A_23_P12199	TENT5B	stable
3955	-1.00704	14.4578	-2.87252	0.016061	0.122057	-3.37782	A_33_P3382924	SPARC	down
4643	-1.00675	3.93946	-2.66617	0.0230084	0.14862	-3.72707	A_33_P3270346	KIR2DL5A	down
4159	-1.00652	10.0141	-2.80683	0.0180078	0.13014	-3.48934	A_23_P144465	PAPSS1	down
2682	-1.00636	9.7881	-3.38945	0.00656881	0.0741788	-2.49733	A_23_P114423	RGN	down
4909	-1.00631	5.28389	-2.59072	0.0262382	0.159989	-3.8538	A_24_P63537	ERAP1	down
13345	-1.00623	2.8915	-1.21419	0.251651	0.54812	-5.88583	A_33_P3390411	F9	stable
5511	-1.00598	10.3254	-2.44427	0.0338397	0.182853	-4.09765	A_23_P80040	PROCR	down
1958	-1.00591	8.45485	-3.80266	0.00326336	0.0508438	-1.80063	A_32_P32391	OR7E156P	down
9589	-1.00565	4.73051	-1.68534	0.121791	0.373381	-5.27817	A_23_P70448	H1-1	stable
5152	-1.00513	9.52548	-2.52536	0.0293963	0.170401	-3.96301	A_33_P3227400	COL4A4	down
1965	-1.0049	8.51494	-3.79582	0.00330089	0.0511889	-1.81205	A_32_P515088	KDSR	down
653	-1.00487	8.8154	-5.24629	0.000335137	0.0160091	0.481147	A_23_P12363	ROR1	down
10765	-1.00486	5.90883	-1.51988	0.158483	0.430809	-5.50608	A_33_P3240757	IGSF3	stable
1511	-1.00453	9.23474	-4.12427	0.00191832	0.0390321	-1.2689	A_33_P3272390	RANBP2	down
8948	-1.00398	3.39084	-1.7828	0.103927	0.34223	-5.13774	A_23_P103424	RGS8	stable
2369	-1.00389	10.5715	-3.55639	0.00494142	0.0632674	-2.21442	A_32_P47754	SLC2A14	down
1085	-1.00303	9.86167	-4.5117	0.00102958	0.029353	-0.644692	A_33_P3277514	BTK	down
4341	-1.00254	3.67171	-2.74985	0.0198872	0.137529	-3.58584	A_33_P3318791	RMST	down
11617	-1.00253	3.81333	-1.41428	0.186649	0.469395	-5.6438	A_23_P395632	R3HDML	stable
7848	-1.00247	5.45717	-1.96625	0.0766514	0.289626	-4.86275	A_24_P162979	ANKRD53	stable
2324	-1.00127	11.4507	-3.57762	0.00476659	0.062237	-2.17856	A_24_P160413	MTMR9LP	down
7473	-0.999459	5.10141	-2.03608	0.0681494	0.271129	-4.75488	A_32_P331052	RBBP8NL	stable
1667	-0.99943	4.99485	-4.00513	0.00233214	0.0429257	-1.46458	A_23_P503010	SLC24A4	stable
1811	-0.999375	4.18406	-3.89475	0.00279924	0.0472758	-1.64727	A_23_P91104	KCNK3	stable
2496	-0.999246	9.09795	-3.47806	0.00564573	0.0683876	-2.34696	A_24_P154037	IRS2	stable
7544	-0.999136	3.95143	-2.02376	0.0695821	0.274118	-4.77403	A_23_P348028	IL36A	stable
3254	-0.999123	10.3877	-3.13447	0.0101908	0.094747	-2.93158	A_23_P41854	CARD6	stable
4307	-0.999098	3.67607	-2.76039	0.0195253	0.136083	-3.56801	A_24_P306892	B4GALNT3	stable
15317	-0.999009	3.94607	-1.00125	0.339539	0.641375	-6.11245	A_33_P3315149	HEXA-AS1	stable
1708	-0.998918	13.4939	-3.96986	0.00247183	0.0443775	-1.52282	A_33_P3280930	SNHG6	stable
7950	-0.998912	2.88784	-1.9492	0.0788743	0.294102	-4.88885	A_33_P3229818	TBPL2	stable
843	-0.998803	2.88779	-4.85454	0.000603977	0.0222917	-0.109388	A_24_P380311	CAMK2A	stable
15215	-0.998745	2.95026	-1.01214	0.334549	0.636423	-6.10171	A_33_P3247474	TOPAZ1	stable
2545	-0.998673	4.99656	-3.45379	0.00588446	0.0700134	-2.38811	A_33_P3251617	LINC01118	stable
1892	-0.998634	10.5211	-3.84484	0.00304152	0.0491111	-1.73027	A_33_P3278540	MRPL14	stable
10327	-0.998415	5.46593	-1.58153	0.143806	0.408097	-5.4228	A_24_P228149	KRT13	stable
13011	-0.997371	6.76291	-1.24653	0.240044	0.536197	-5.84851	A_23_P108082	CREB3L3	stable
13365	-0.996935	6.24093	-1.21209	0.252421	0.548914	-5.88822	A_23_P112187	FIBCD1	stable
1143	-0.996857	11.7535	-4.44499	0.00114437	0.0309479	-0.750777	A_24_P356406	PAFAH1B1	stable
1614	-0.995817	6.97807	-4.0522	0.00215849	0.0410137	-1.38709	A_23_P500381	HTR7	stable
4465	-0.995571	9.49343	-2.72043	0.020933	0.140802	-3.63556	A_23_P65262	N4BP2L2	stable
1386	-0.995569	9.23344	-4.22926	0.00161741	0.0361595	-1.09786	A_23_P104798	IL18	stable
2677	-0.995082	7.8628	-3.39317	0.00652703	0.0738298	-2.491	A_24_P323941	FAM209A	stable
838	-0.994997	8.05027	-4.86987	0.000589972	0.0219318	-0.0858466	A_24_P106910	PTCH1	stable
12062	-0.994983	5.90146	-1.35767	0.203431	0.491823	-5.7149	A_24_P380022	EIF5A2	stable
10455	-0.994972	5.33469	-1.5646	0.147712	0.413809	-5.44587	A_33_P3327673	COBL	stable
2731	-0.994831	6.86931	-3.36125	0.006894	0.0764377	-2.54524	A_33_P3323822	GATAD2B	stable
3629	-0.994239	7.08314	-2.98906	0.013114	0.108964	-3.17949	A_33_P3240018	PDE3B	stable
2309	-0.994203	5.53499	-3.58747	0.00468771	0.0616544	-2.16194	A_24_P199251	RASSF9	stable
10417	-0.99353	4.37982	-1.56855	0.146792	0.412735	-5.4405	A_33_P3421978	GRXCR2	stable
14181	-0.993387	5.89363	-1.12179	0.287301	0.587546	-5.98835	A_24_P391868	CPLX2	stable
7245	-0.993316	8.10746	-2.07577	0.0637218	0.261366	-4.69287	A_23_P211985	SNRK	stable
5255	-0.992878	6.64369	-2.50331	0.0305446	0.173295	-3.99973	A_23_P77859	TMEM88	stable
3105	-0.992559	10.351	-3.19082	0.00924471	0.0901603	-2.83549	A_32_P217750	IL3RA	stable
12591	-0.992044	7.96747	-1.2948	0.223526	0.517063	-5.79147	A_23_P6615	CPB1	stable
1635	-0.991739	8.6409	-4.02882	0.00224298	0.042058	-1.42554	A_33_P3270657	FAM111B	stable
1552	-0.991625	7.83435	-4.09172	0.00202313	0.0400444	-1.32221	A_32_P174572	HTR7P1	stable
11124	-0.991393	9.01681	-1.47193	0.170781	0.448959	-5.5694	A_23_P210176	ITGA6	stable
1972	-0.991388	2.99131	-3.79244	0.0033196	0.0513457	-1.8177	A_23_P117464	TPPP2	stable
2376	-0.991014	4.3655	-3.55359	0.00496492	0.0633775	-2.21915	A_24_P339560	SIGLEC11	stable
1135	-0.990914	3.25699	-4.45563	0.0011252	0.0306475	-0.73382	A_23_P412476	GREB1	stable
11633	-0.990599	8.3451	-1.41265	0.187115	0.469993	-5.64587	A_23_P134663	BAALC	stable
11372	-0.990331	5.51717	-1.44184	0.178914	0.459796	-5.60848	A_23_P91954	ACKR2	stable
1346	-0.989708	9.87515	-4.2635	0.00153037	0.0352114	-1.04238	A_24_P141688	PCBP2	stable
730	-0.989622	2.97589	-5.08303	0.000427235	0.0182781	0.237849	A_33_P3287731	KAT6B	stable
3135	-0.989373	11.8696	-3.17821	0.00944828	0.091312	-2.85699	A_33_P3216292	TBC1D2	stable
9678	-0.989341	3.47778	-1.67356	0.124127	0.377025	-5.29484	A_24_P376047	KLK4	stable
2924	-0.988738	11.5815	-3.27718	0.00796554	0.082586	-2.68832	A_33_P3331366	TRIM25	stable
6921	-0.98802	8.34225	-2.13658	0.0574625	0.24662	-4.59695	A_24_P411749	ADGRG6	stable
7568	-0.987633	4.8153	-2.01873	0.0701748	0.275532	-4.78183	A_24_P53353	RAB12	stable
3138	-0.987488	7.75775	-3.17579	0.0094879	0.0915766	-2.86111	A_23_P366394	MAP3K20	stable
5647	-0.987344	5.86739	-2.41405	0.035659	0.188202	-4.14756	A_23_P12643	AS3MT	stable
10033	-0.987278	9.68721	-1.62254	0.134718	0.394214	-5.3663	A_23_P163087	NID2	stable
8639	-0.987062	4.35455	-1.83282	0.0957169	0.326929	-5.06407	A_32_P155460	PICSAR	stable
2975	-0.986922	5.5912	-3.24847	0.00836932	0.0852058	-2.73723	A_23_P52676	CATSPER1	stable
1889	-0.986743	6.24895	-3.84692	0.00303103	0.0490113	-1.72682	A_32_P68504	ZDBF2	stable
11284	-0.985985	3.35666	-1.45163	0.176232	0.456511	-5.59583	A_23_P78849	SYT5	stable
15042	-0.985366	5.59188	-1.0291	0.326883	0.628913	-6.08479	A_32_P137920	RSPH4A	stable
[truncated: 18,828 more rows]
