# Supplementary material for: Microarray data analysis to identify miRNA biomarkers and construct the lncRNA-miRNA-mRNA network in lung adenocarcinoma
Source: Medicine (Baltimore). 2022 Sep 9;101(36):e30393. doi: 10.1097/MD.0000000000030393 (PMC10980501; doi:10.1097/MD.0000000000030393)
Supplement: Supplementary file 3 [file medi-101-e30393-s003.xlsx]

## Sheet: Table 3
	logFC	AveExpr	t	P.Value	adj.P.Val	B	probe_id	EnsemblIDlncRNA.ID	change
7	-4.73604	8.4396	-11.8716	4.2e-10	4.36e-06	12.8574	A_23_P416774	ENST00000185206	down
38	-4.67922	7.98134	-9.1583	2.63e-08	5.04e-05	9.19816	A_23_P203558	ENST00000335295	down
1087	-4.62991	5.24454	-5.10621	6.76e-05	0.00452245	1.80571	p29152	ENST00000595886.1	down
3	-4.57307	5.41565	-13.7881	3.43e-11	8.32e-07	14.9425	p33711	NR_045672.1	down
440	-4.4191	12.1071	-5.97898	1.04e-05	0.00172025	3.59786	A_23_P95213	ENST00000521315	down
86	-4.34751	9.95948	-7.89406	2.42e-07	0.000204703	7.15357	A_23_P26457	ENST00000482565	down
595	-4.22116	6.78684	-5.68671	1.93e-05	0.0023541	3.00818	A_24_P202522	ENST00000383168	down
129	-4.18879	9.81583	-7.33543	6.89e-07	0.000387435	6.17381	A_33_P3258362	ENST00000482565	down
3794	-4.18575	10.2001	-3.95733	0.000879514	0.0168684	-0.654312	A_24_P223874	ENST00000419470	down
188	-4.16137	4.55017	-6.9676	1.4e-06	0.000529517	5.5026	A_33_P3283824	ENST00000424970	down
34	-4.12614	9.04512	-9.25377	2.25e-08	4.81e-05	9.34317	A_23_P210210	ENST00000466465	down
232	-3.98051	10.3418	-6.78185	2.02e-06	0.000632016	5.15582	A_23_P93360	ENST00000375070	down
13	-3.98005	8.45224	-10.6822	2.34e-09	1.31e-05	11.3661	p22524	TCONS_00008144	down
15	-3.97346	3.85709	-10.4865	3.15e-09	1.5e-05	11.1045	A_33_P3289121	ENST00000479337	down
6	-3.9732	10.9927	-11.8888	4.1e-10	4.36e-06	12.8777	A_23_P134454	ENST00000341049	down
1	-3.94028	8.46102	-15.117	7.11e-12	4.08e-07	16.1909	A_24_P291658	ENST00000412614	down
25	-3.89625	7.74948	-9.69636	1.09e-08	3.1e-05	9.99888	A_23_P426305	ENST00000308423	down
195	-3.88063	9.11906	-6.95915	1.43e-06	0.000529517	5.48695	A_23_P214080	ENST00000239938	down
402	-3.85274	6.44507	-6.04494	9.07e-06	0.00164123	3.72936	p14243	ENST00000602878.1	down
17	-3.82719	3.88206	-10.3991	3.6e-09	1.54e-05	10.9862	A_33_P3308347	ENST00000257359	down
58	-3.82093	5.71063	-8.50877	8.02e-08	0.000100009	8.17707	A_24_P925040	ENST00000222693	down
2	-3.81175	8.53021	-14.7223	1.12e-11	4.08e-07	15.8354	A_23_P81158	ENST00000515683	down
12	-3.79894	9.93779	-10.7973	1.97e-09	1.2e-05	11.5177	A_33_P3369371	ENST00000388825	down
3720	-3.79054	8.74638	-3.97951	0.000836524	0.0163594	-0.606463	A_33_P3268919	ENST00000372325	down
1853	-3.74444	9.7221	-4.61569	0.000200052	0.00785666	0.763652	A_23_P150583	ENST00000278282	down
10	-3.72883	7.89202	-11.3429	8.86e-10	6.45e-06	12.2147	A_33_P3849275	ENST00000543669	down
90	-3.72655	4.80486	-7.86062	2.57e-07	0.000208026	7.09626	A_23_P45185	ENST00000297904	down
46	-3.71188	8.99414	-8.90927	4.01e-08	6.35e-05	8.81386	A_24_P330263	ENST00000334286	down
480	-3.70576	7.0469	-5.90819	1.21e-05	0.00182823	3.45608	p3565	ENST00000540198.1	down
498	-3.69513	6.36014	-5.87069	1.31e-05	0.00190817	3.38072	A_23_P200780	ENST00000532540	down
4	-3.64976	8.34971	-12.5053	1.77e-10	3.23e-06	13.5874	A_23_P161439	ENST00000372012	down
11	-3.64216	7.00634	-11.257	1e-09	6.64e-06	12.1072	A_33_P3240752	ENST00000183605	down
437	-3.62945	5.81329	-5.98208	1.03e-05	0.00171855	3.60407	A_23_P156890	ENST00000237316	down
1021	-3.61811	9.37145	-5.16102	5.99e-05	0.00427053	1.92083	RNA33515|snoRNA_scaRNA_111_131	RNA33515|snoRNA_scaRNA_111_131	down
48	-3.60772	9.10254	-8.85192	4.43e-08	6.7e-05	8.72411	A_24_P943393	ENST00000378024	down
75	-3.59594	5.71155	-8.16029	1.49e-07	0.000144678	7.60381	A_23_P61317	ENST00000328895	down
23	-3.58348	7.5314	-9.74174	1.01e-08	3.1e-05	10.0646	p22523	TCONS_00008143	down
174	-3.567	6.33863	-7.0713	1.15e-06	0.000479349	5.69393	A_23_P304682	ENST00000359543	down
483	-3.56625	9.06341	-5.89992	1.23e-05	0.00184545	3.43948	A_23_P110712	ENST00000457103	down
4988	-3.53208	7.58277	-3.70286	0.00156235	0.022794	-1.20184	A_23_P420942	ENST00000330439	down
39	-3.51214	7.35003	-9.10003	2.9e-08	5.42e-05	9.10902	A_23_P146233	ENST00000311322	down
19	-3.5069	6.71824	-9.98133	6.9e-09	2.63e-05	10.4071	A_23_P113351	ENST00000418378	down
22	-3.49748	4.13799	-9.89243	7.95e-09	2.63e-05	10.2809	p26523	uc004ags.1	down
1777	-3.48752	6.00478	-4.65136	0.000184745	0.007564	0.840033	p15669	ENST00000459965.2	down
395	-3.48672	4.43324	-6.07587	8.5e-06	0.00156621	3.79081	p4114	ENST00000418923.1	down
521	-3.47281	5.4592	-5.83219	1.42e-05	0.00197345	3.30311	p26374	uc003qek.1	down
37	-3.45854	6.64292	-9.16252	2.62e-08	5.04e-05	9.2046	A_33_P3248394	ENST00000484180	down
27	-3.4581	7.06494	-9.61624	1.24e-08	3.34e-05	9.88218	A_23_P344555	ENST00000448183	down
118	-3.43896	7.01086	-7.57412	4.38e-07	0.000270258	6.59829	p28311	ASO2259	down
21	-3.42303	9.5087	-9.89657	7.9e-09	2.63e-05	10.2868	A_23_P116898	ENST00000540099	down
14	-3.41332	6.64253	-10.5692	2.78e-09	1.44e-05	11.2156	A_23_P72668	ENST00000304141	down
1104	-3.40474	8.03147	-5.08252	7.12e-05	0.00468701	1.75585	A_33_P3396008	ENST00000375056	down
59	-3.39248	4.79496	-8.50284	8.11e-08	0.000100009	8.16748	A_33_P3237150	ENST00000378827	down
65	-3.38794	4.49477	-8.41112	9.53e-08	0.000106703	8.01826	A_24_P104407	ENST00000336292	down
42	-3.38644	4.25522	-9.02046	3.32e-08	5.76e-05	8.98654	A_23_P412577	ENST00000284207	down
61	-3.36699	7.1766	-8.47651	8.49e-08	0.000100446	8.12477	A_32_P216520	ENST00000286574	down
76	-3.35829	11.3565	-8.14985	1.52e-07	0.000145485	7.58636	A_23_P11800	ENST00000375078	down
41	-3.34428	5.62584	-9.02482	3.3e-08	5.76e-05	8.99327	A_24_P940115	ENST00000276297	down
623	-3.33792	6.67929	-5.64145	2.12e-05	0.00247835	2.91585	A_23_P43763	ENST00000219207	down
3622	-3.33677	6.1101	-4.00342	0.000792562	0.0159206	-0.554903	p16136	ENST00000518535.1	down
32	-3.32345	7.66771	-9.34088	1.94e-08	4.42e-05	9.47436	A_23_P164057	ENST00000395592	down
9	-3.31375	8.14351	-11.431	7.81e-10	6.32e-06	12.3239	A_33_P3275702	ENST00000209929	down
4748	-3.30521	8.14762	-3.75376	0.0013928	0.0213467	-1.09255	A_23_P114713	ENST00000371923	down
497	-3.29095	9.28701	-5.87184	1.3e-05	0.00190742	3.38302	A_24_P75190	ENST00000429817	down
49	-3.28071	6.58167	-8.84088	4.51e-08	6.7e-05	8.70676	A_24_P38347	ENST00000545637	down
40	-3.27824	7.20205	-9.06787	3.07e-08	5.58e-05	9.05963	A_24_P108311	ENST00000400345	down
101	-3.27487	4.99966	-7.74186	3.2e-07	0.000230854	6.89137	A_23_P94216	ENST00000526680	down
88	-3.27069	7.55599	-7.8806	2.48e-07	0.000205079	7.13053	A_23_P75529	ENST00000298282	down
2488	-3.26634	7.79674	-4.36052	0.000354374	0.0103598	0.215343	p15392	ENST00000594469.1	down
30	-3.26407	6.6415	-9.48948	1.52e-08	3.69e-05	9.69573	p33992_v4	ENST00000422841.1	down
210	-3.25581	7.27031	-6.87992	1.67e-06	0.000577839	5.33955	A_23_P84860	ENST00000394481	down
217	-3.23981	8.44705	-6.84877	1.77e-06	0.000594663	5.28135	A_32_P74409	ENST00000528572	down
2007	-3.23776	7.14563	-4.55024	0.000231564	0.00839641	0.623317	A_23_P161218	ENST00000371697	down
4405	-3.23638	6.50711	-3.82108	0.00119643	0.0197656	-0.947815	A_24_P105933	ENST00000498102	down
144	-3.21965	8.38296	-7.2209	8.58e-07	0.000428772	5.96704	A_23_P121926	ENST00000506577	down
5106	-3.21358	6.01315	-3.68189	0.00163802	0.0233457	-1.24681	p40105_v4	XR_245233.2	down
363	-3.20861	8.66177	-6.17791	6.88e-06	0.00137766	3.99257	A_23_P399078	ENST00000266085	down
4825	-3.20847	6.64355	-3.73702	0.00144645	0.0218161	-1.12852	A_33_P3233645	ENST00000379811	down
156	-3.2061	10.5149	-7.16822	9.5e-07	0.000440997	5.87126	A_24_P12626	ENST00000451122	down
8232	-3.19821	7.39411	-3.18549	0.00498282	0.0440494	-2.29849	p6436	ENST00000567563.1	down
2436	-3.1948	9.39245	-4.37993	0.000339242	0.0101272	0.257164	A_23_P66241	ENST00000379818	down
6940	-3.18758	7.19501	-3.36608	0.00333126	0.0349317	-1.91939	p14887	ENST00000584023.1	down
596	-3.16742	7.6246	-5.68614	1.93e-05	0.0023541	3.00701	p8446	ENST00000413496.2	down
1054	-3.1595	6.06267	-5.13641	6.32e-05	0.00436386	1.86917	A_23_P46781	ENST00000538044	down
643	-3.15816	4.41033	-5.60581	2.29e-05	0.00258842	2.84297	p14232	ENST00000587036.1	down
131	-3.1572	7.81456	-7.32808	6.98e-07	0.000388015	6.1606	A_23_P359043	ENST00000374530	down
2154	-3.15562	6.34045	-4.48523	0.000267849	0.00904889	0.483701	p19967	TCONS_00024768	down
8	-3.15286	7.6554	-11.5551	6.55e-10	5.96e-06	12.4764	A_23_P12884	ENST00000457057	down
3410	-3.14816	9.00261	-4.05605	0.000703752	0.0150188	-0.441345	p6183	ENST00000600553.1	down
155	-3.14415	4.98287	-7.17417	9.39e-07	0.000440797	5.8821	A_24_P56363	ENST00000378341	down
3330	-3.1417	4.24461	-4.07779	0.000670046	0.014643	-0.39443	RNA147023|p0127_imsncRNA205	RNA147023|p0127_imsncRNA205	down
246	-3.14001	5.43884	-6.71332	2.32e-06	0.000686413	5.02654	A_23_P422831	ENST00000257515	down
356	-3.13782	6.68889	-6.2026	6.54e-06	0.00133669	4.04118	A_24_P117029	ENST00000252444	down
178	-3.10196	6.99772	-7.04484	1.21e-06	0.000493354	5.64528	A_23_P34915	ENST00000366987	down
1962	-3.09726	9.75008	-4.57018	0.000221466	0.00821037	0.666088	A_33_P3236868	ENST00000394485	down
177	-3.09325	6.6505	-7.05009	1.19e-06	0.000491095	5.65493	A_23_P252306	ENST00000376105	down
134	-3.08754	10.4379	-7.30856	7.25e-07	0.00039376	6.12548	A_23_P63798	ENST00000173785	down
119	-3.08395	3.642	-7.56669	4.44e-07	0.000271754	6.58521	p11835	ENST00000594810.1	down
256	-3.0805	4.89363	-6.65066	2.63e-06	0.000747595	4.90773	A_23_P303072	ENST00000544403	down
265	-3.08008	3.81695	-6.57865	3.04e-06	0.000834551	4.77046	A_23_P94103	ENST00000380385	down
418	-3.07928	10.4378	-6.00782	9.8e-06	0.00170139	3.65544	A_24_P70183	ENST00000452625	down
1393	-3.06314	4.70522	-4.87093	0.000113422	0.00592536	1.30828	p38518_v4	ENST00000608981.1	down
31	-3.05002	8.25244	-9.42437	1.69e-08	3.98e-05	9.59911	A_32_P117354	ENST00000512946	down
152	-3.0442	3.79131	-7.18653	9.17e-07	0.000438343	5.90459	p39993_v4	XR_241419.1	down
4364	-3.03087	6.78744	-3.82872	0.00117597	0.0196102	-0.931384	p15102	ENST00000432045.1	down
52	-3.02399	5.5363	-8.69155	5.83e-08	8.16e-05	8.47059	A_23_P128215	ENST00000549206	down
544	-3.01831	3.23986	-5.80275	1.51e-05	0.00201576	3.24366	A_23_P415706	ENST00000261654	down
147	-3.01497	8.42555	-7.21396	8.69e-07	0.000428772	5.95445	A_33_P3358745	ENST00000506577	down
268	-3.01446	9.71565	-6.57063	3.09e-06	0.000838643	4.75512	A_33_P3411975	ENST00000475896	down
366	-3.00281	5.55594	-6.17356	6.94e-06	0.00137766	3.984	A_33_P3410194	ENST00000254810	down
548	-3.00218	4.71811	-5.7947	1.53e-05	0.0020356	3.22738	p12308	ENST00000514062.1	down
2620	-2.99369	7.85733	-4.31015	0.000396871	0.0110235	0.106823	A_23_P54291	ENST00000321429	down
150	-2.99248	3.62732	-7.20437	8.86e-07	0.000429702	5.93703	A_33_P3316539	ENST00000004531	down
5128	-2.98377	5.27945	-3.67847	0.00165067	0.0234251	-1.25412	p12767	ENST00000425645.1	down
452	-2.9837	10.9522	-5.9572	1.09e-05	0.00174785	3.55433	A_23_P206920	ENST00000396324	down
127	-2.97988	7.24351	-7.38914	6.22e-07	0.000356239	6.27009	A_23_P415401	ENST00000377126	down
47	-2.97858	8.19869	-8.8794	4.22e-08	6.54e-05	8.76716	A_23_P50426	ENST00000432929	down
56	-2.97658	8.31648	-8.58636	7e-08	9.1e-05	8.30228	A_23_P62901	ENST00000475157	down
707	-2.96998	5.81196	-5.51217	2.8e-05	0.00287773	2.65074	A_33_P3310189	ENST00000369295	down
442	-2.96728	6.28759	-5.97509	1.05e-05	0.00172702	3.59009	A_23_P29773	ENST00000265598	down
165	-2.96415	6.61769	-7.10537	1.07e-06	0.0004731	5.75644	A_23_P216023	ENST00000395820	down
999	-2.9568	8.37691	-5.18795	5.65e-05	0.00411526	1.97727	A_24_P325520	ENST00000256637	down
190	-2.95214	6.11065	-6.96746	1.4e-06	0.000529517	5.50235	p16791	ENST00000434656.1	down
98	-2.95077	5.46166	-7.76249	3.08e-07	0.000226827	6.92711	A_32_P135348	ENST00000454300	down
64	-2.94838	10.9041	-8.43984	9.06e-08	0.000103011	8.06511	A_23_P74359	ENST00000340006	down
476	-2.93983	6.54745	-5.91416	1.19e-05	0.00182205	3.46807	A_23_P102331	ENST00000409855	down
7441	-2.93865	5.43162	-3.2918	0.00393281	0.0384628	-2.07593	A_23_P501754	ENST00000394149	down
2722	-2.93128	5.27714	-4.27213	0.000432332	0.0115585	0.0248451	A_33_P3253877	ENST00000518415	down
92	-2.92616	5.65423	-7.83123	2.72e-07	0.000214821	7.04576	A_24_P53778	ENST00000494442	down
360	-2.92161	8.19562	-6.19237	6.68e-06	0.00134937	4.02104	A_23_P121716	ENST00000505805	down
244	-2.91757	8.42537	-6.72393	2.27e-06	0.000677551	5.0466	A_33_P3241269	ENST00000360526	down
5186	-2.90802	5.2575	-3.66787	0.00169063	0.0237181	-1.27686	p13948	ENST00000519898.1	down
765	-2.90327	7.3602	-5.42295	3.39e-05	0.00322662	2.46661	A_23_P27584	ENST00000391771	down
166	-2.90237	5.63728	-7.09837	1.09e-06	0.000475158	5.74361	p1956	ENST00000419889.1	down
258	-2.8964	8.00551	-6.64028	2.69e-06	0.000757393	4.88799	A_33_P3323298	ENST00000371222	down
1343	-2.89451	8.56051	-4.89812	0.0001068	0.00578688	1.36602	A_23_P426636	ENST00000378024	down
3344	-2.88973	4.56897	-4.07133	0.000679902	0.0147962	-0.40839	A_23_P122662	ENST00000379287	down
287	-2.88822	3.83114	-6.43778	4.04e-06	0.00102453	4.4997	A_33_P3217465	ENST00000378474	down
82	-2.87732	8.36647	-8.01326	1.95e-07	0.000172679	7.35649	A_23_P254507	ENST00000555760	down
54	-2.8552	3.08022	-8.60492	6.78e-08	9.1e-05	8.33208	A_24_P120907	ENST00000496758	down
227	-2.85076	7.22531	-6.8059	1.93e-06	0.000618709	5.20101	A_23_P66891	ENST00000335793	down
308	-2.84278	5.26542	-6.38029	4.54e-06	0.00107317	4.38836	A_23_P127186	ENST00000368997	down
79	-2.8264	5.03604	-8.11803	1.61e-07	0.000148231	7.53305	A_24_P943781	ENST00000310396	down
859	-2.81479	7.08186	-5.30717	4.36e-05	0.00368389	2.22628	A_23_P48217	ENST00000326765	down
7734	-2.80491	6.22282	-3.24934	0.00432326	0.0406739	-2.16504	p5874	ENST00000566787.1	down
117	-2.79872	5.17268	-7.58927	4.26e-07	0.000264929	6.62492	A_24_P782308	ENST00000400345	down
276	-2.79393	6.05272	-6.49462	3.6e-06	0.00094613	4.60931	A_33_P3369058	ENST00000298910	down
83	-2.78985	6.60112	-7.99399	2.02e-07	0.000176692	7.32383	A_24_P396720	ENST00000358506	down
1109	-2.78665	4.25748	-5.07774	7.19e-05	0.004713	1.74579	A_33_P3320197	ENST00000436353	down
35	-2.78639	6.83195	-9.23381	2.32e-08	4.83e-05	9.31296	A_23_P163306	ENST00000281282	down
135	-2.78448	7.77259	-7.27979	7.66e-07	0.000412988	6.07361	A_23_P315364	ENST00000508487	down
778	-2.78206	6.47004	-5.40687	3.51e-05	0.00328479	2.43332	p4375	ENST00000555379.1	down
1101	-2.77559	5.56924	-5.08424	7.09e-05	0.00468534	1.75946	A_32_P471485	ENST00000395260	down
4574	-2.77278	6.38215	-3.78537	0.0012969	0.0206309	-1.02463	p8028	ENST00000587933.1	down
28	-2.76635	8.5409	-9.58409	1.3e-08	3.39e-05	9.8351	A_24_P243749	ENST00000542888	down
269	-2.76617	7.20032	-6.56453	3.13e-06	0.000845855	4.74345	A_23_P111583	ENST00000419819	down
132	-2.75895	4.83315	-7.31393	7.18e-07	0.00039376	6.13515	A_33_P3423874	ENST00000380565	down
625	-2.7559	7.15757	-5.63987	2.13e-05	0.00247967	2.91263	RNA147089|p0193_imsncRNA292	RNA147089|p0193_imsncRNA292	down
1555	-2.75571	8.9467	-4.76714	0.000142773	0.0066817	1.08737	p6279	ENST00000535363.1	down
7486	-2.75491	5.54408	-3.28442	0.00399803	0.0388635	-2.09142	p19970	TCONS_00024241	down
302	-2.7532	8.67358	-6.39262	4.43e-06	0.00106193	4.41227	A_24_P47182	ENST00000211998	down
1451	-2.75065	7.29021	-4.83125	0.00012384	0.00621101	1.22393	A_23_P157914	ENST00000377182	down
404	-2.74759	5.75064	-6.03429	9.27e-06	0.00166357	3.70816	A_24_P116710	ENST00000253796	down
120	-2.74739	7.74986	-7.52622	4.8e-07	0.000290816	6.51381	A_33_P3219527	ENST00000395265	down
36	-2.74689	5.40237	-9.19262	2.49e-08	5.03e-05	9.25043	A_24_P398147	ENST00000377122	down
1438	-2.74504	7.38077	-4.83944	0.000121611	0.0061526	1.24136	p15107	ENST00000435523.1	down
3157	-2.74401	3.48309	-4.12834	0.000597811	0.0137755	-0.285346	p1510	ENST00000379256.3	down
1959	-2.74228	6.30309	-4.57233	0.000220404	0.00818713	0.670701	A_23_P69497	ENST00000296130	down
753	-2.73652	9.68167	-5.43662	3.29e-05	0.00318277	2.49489	A_33_P3315719	ENST00000405000	down
995	-2.73553	7.97996	-5.19123	5.61e-05	0.00409917	1.98416	A_23_P123071	ENST00000498493	down
7723	-2.7336	5.57078	-3.25072	0.00430998	0.0406123	-2.16214	p6186	ENST00000593604.1	down
20	-2.72981	7.59132	-9.95307	7.22e-09	2.63e-05	10.3671	A_32_P100439	ENST00000324489	down
233	-2.72826	6.88733	-6.78014	2.03e-06	0.000632016	5.15259	A_33_P3235004	ENST00000396239	down
45	-2.72703	7.3109	-8.91689	3.96e-08	6.35e-05	8.82575	A_23_P85015	ENST00000378069	down
33	-2.72576	9.05214	-9.2583	2.23e-08	4.81e-05	9.35001	A_23_P71752	ENST00000488164	down
335	-2.71876	6.54034	-6.2796	5.58e-06	0.00121238	4.19218	A_33_P3411980	ENST00000495063	down
448	-2.71158	9.38819	-5.96556	1.07e-05	0.0017382	3.57104	A_24_P141214	ENST00000286713	down
4016	-2.70988	6.03175	-3.90735	0.000984625	0.0178345	-0.762051	p15104	ENST00000418546.1	down
1017	-2.70395	6.29822	-5.16572	5.93e-05	0.00424349	1.93069	A_24_P272313	ENST00000397899	down
2131	-2.70217	7.11195	-4.49472	0.000262217	0.00895464	0.504079	A_33_P3390013	ENST00000464589	down
51	-2.69448	7.64702	-8.69978	5.75e-08	8.16e-05	8.48369	A_24_P13041	ENST00000373789	down
107	-2.69136	7.39953	-7.66768	3.68e-07	0.000250163	6.76228	A_24_P308029	ENST00000416180	down
122	-2.68222	6.61233	-7.44787	5.56e-07	0.000331699	6.37486	A_24_P317907	ENST00000371247	down
964	-2.67382	4.39732	-5.21985	5.27e-05	0.00397792	2.04406	A_23_P80491	ENST00000511956	down
55	-2.66713	3.67593	-8.59205	6.94e-08	9.1e-05	8.31142	p25691	uc001ebn.1	down
543	-2.66542	6.61655	-5.80277	1.51e-05	0.00201576	3.24369	A_23_P114185	ENST00000422612	down
16	-2.65475	8.70938	-10.4563	3.3e-09	1.5e-05	11.0638	A_23_P119562	ENST00000327726	down
8870	-2.64837	6.12476	-3.10212	0.00599364	0.0491742	-2.47167	p199	ENST00000458389.1	down
429	-2.63911	6.97323	-5.99421	1.01e-05	0.00170962	3.62829	p33923	ASO3473	down
18	-2.63378	4.41491	-10.1179	5.57e-09	2.25e-05	10.5989	p28584	ASO1874	down
1930	-2.62967	5.18113	-4.58353	0.000214952	0.00809963	0.69473	A_24_P930418	ENST00000520191	down
821	-2.62934	6.38898	-5.34677	4e-05	0.00353725	2.30865	A_24_P87036	ENST00000530676	down
2611	-2.62884	6.80795	-4.31176	0.00039544	0.0110186	0.110283	A_33_P3353791	ENST00000506275	down
240	-2.62561	8.88817	-6.74346	2.19e-06	0.000662568	5.08347	A_24_P239606	ENST00000215631	down
885	-2.61733	6.23156	-5.28813	4.54e-05	0.00373399	2.18664	A_23_P373464	ENST00000409236	down
193	-2.61509	5.73929	-6.96206	1.42e-06	0.000529517	5.49234	A_23_P13797	ENST00000261318	down
3968	-2.61488	4.58216	-3.91922	0.000958571	0.0175736	-0.736465	A_23_P89780	ENST00000416669	down
493	-2.61109	6.77104	-5.87784	1.29e-05	0.00189877	3.3951	A_24_P143171	ENST00000275954	down
853	-2.6101	4.48216	-5.31169	4.32e-05	0.00368157	2.23569	A_24_P73290	ENST00000377685	down
519	-2.60823	4.31818	-5.83627	1.4e-05	0.0019687	3.31136	A_23_P2414	ENST00000256969	down
185	-2.606	6.89253	-6.98942	1.34e-06	0.000528964	5.543	A_23_P88069	ENST00000379589	down
78	-2.60018	7.41369	-8.12859	1.58e-07	0.000147296	7.55075	A_23_P41424	ENST00000394833	down
6017	-2.59572	4.51326	-3.5124	0.00239922	0.0290134	-1.60901	p473	ENST00000454974.1	down
74	-2.59353	5.01513	-8.17805	1.44e-07	0.000142022	7.63346	A_23_P105862	ENST00000380257	down
3844	-2.59114	4.11473	-3.94486	0.000904635	0.0171216	-0.681196	p38098_v4	ENST00000606593.1	down
2597	-2.59083	4.17658	-4.31764	0.000390236	0.0109352	0.122973	p9133	ENST00000456363.1	down
1875	-2.59056	6.30601	-4.6046	0.000205068	0.00794798	0.739892	A_23_P391778	ENST00000496360	down
206	-2.58669	8.14524	-6.90209	1.6e-06	0.000563879	5.38089	A_33_P3296205	ENST00000261489	down
4375	-2.5866	6.83008	-3.82624	0.00118256	0.0196705	-0.936709	p5276	ENST00000602975.1	down
421	-2.58589	7.49153	-6.00554	9.84e-06	0.00170139	3.65088	A_24_P106112	ENST00000237596	down
401	-2.58499	8.36655	-6.04748	9.02e-06	0.00163666	3.7344	A_24_P251599	ENST00000397368	down
695	-2.58493	5.83348	-5.53719	2.65e-05	0.00277512	2.70222	p11837	ENST00000493124.1	down
125	-2.58274	5.61296	-7.41306	5.94e-07	0.000345846	6.31282	A_23_P17134	ENST00000309988	down
337	-2.57976	6.77742	-6.27228	5.67e-06	0.00121996	4.17787	A_23_P111701	ENST00000248564	down
26	-2.57101	6.70274	-9.68447	1.11e-08	3.1e-05	9.98162	A_24_P193435	ENST00000545208	down
1675	-2.57043	4.87032	-4.6967	0.00016699	0.00725515	0.936996	A_24_P148094	ENST00000488747	down
320	-2.57022	4.02541	-6.35166	4.82e-06	0.00109509	4.33272	A_24_P97825	ENST00000518189	down
2511	-2.56024	3.83104	-4.34931	0.000363415	0.0105324	0.1912	A_33_P3413020	ENST00000439329	down
180	-2.5599	4.99631	-7.03476	1.23e-06	0.00049756	5.62671	A_24_P82135	ENST00000261847	down
96	-2.55196	8.06852	-7.77509	3.01e-07	0.000226827	6.94892	A_23_P83098	ENST00000297785	down
200	-2.55097	8.86497	-6.94739	1.46e-06	0.000530133	5.46512	A_23_P151805	ENST00000267620	down
1069	-2.54892	7.25957	-5.12139	6.53e-05	0.00444426	1.83762	A_23_P46429	ENST00000360431	down
20124	-2.54206	14.005	-2.15366	0.0446558	0.16146	-4.30817	RNA147187|p0291_imsncRNA578	RNA147187|p0291_imsncRNA578	down
8944	-2.54205	5.95491	-3.09351	0.00610877	0.0497041	-2.48948	A_33_P3211608	ENST00000393393	down
221	-2.54147	7.13473	-6.8267	1.85e-06	0.000608546	5.24002	A_23_P31873	ENST00000330843	down
1580	-2.54145	8.64639	-4.7529	0.000147362	0.00678733	1.057	A_24_P142305	ENST00000251595	down
271	-2.53879	5.02962	-6.55533	3.19e-06	0.000855318	4.72584	p33840	uc022axe.1	down
158	-2.53759	7.68449	-7.16126	9.63e-07	0.000440997	5.85858	A_23_P135499	ENST00000374379	down
29	-2.53221	6.77789	-9.55528	1.37e-08	3.43e-05	9.79279	A_33_P3228435	ENST00000455515	down
4199	-2.53068	5.41428	-3.86301	0.00108833	0.0188616	-0.857555	A_33_P3237977	ENST00000344870	down
226	-2.53036	3.88954	-6.81104	1.91e-06	0.000615244	5.21065	A_23_P373724	ENST00000543820	down
2527	-2.52863	6.47302	-4.34484	0.000367087	0.0105714	0.181566	p26406	uc022alr.1	down
112	-2.52759	9.99217	-7.63174	3.93e-07	0.000254176	6.69944	A_33_P3347291	ENST00000013222	down
68	-2.52752	8.18754	-8.28045	1.2e-07	0.000127419	7.80351	A_33_P3392882	ENST00000542834	down
290	-2.52555	4.84187	-6.43038	4.1e-06	0.00102928	4.4854	A_23_P135132	ENST00000376422	down
468	-2.52201	6.2971	-5.92672	1.16e-05	0.00180383	3.49328	A_23_P145054	ENST00000368557	down
138	-2.52091	5.59952	-7.26128	7.94e-07	0.000417628	6.04018	A_24_P173823	ENST00000420696	down
137	-2.51908	5.31911	-7.26439	7.89e-07	0.000417628	6.04579	A_24_P154037	ENST00000375856	down
235	-2.51773	7.27983	-6.77629	2.05e-06	0.000632378	5.14534	A_23_P100711	ENST00000312280	down
411	-2.5089	8.99265	-6.02692	9.41e-06	0.00166357	3.69349	A_33_P3233843	ENST00000542298	down
212	-2.50726	7.51159	-6.86369	1.72e-06	0.000590695	5.30926	A_23_P69493	ENST00000418115	down
109	-2.50701	8.65163	-7.65116	3.79e-07	0.000252324	6.73342	A_24_P405298	ENST00000296122	down
162	-2.49889	7.54753	-7.12729	1.03e-06	0.0004618	5.79655	A_33_P3401647	ENST00000301242	down
3655	-2.4988	6.59594	-3.9956	0.000806679	0.0160556	-0.571767	A_24_P157926	ENST00000539356	down
1801	-2.49474	5.14464	-4.64214	0.000188585	0.00762014	0.820294	A_33_P3321697	ENST00000261486	down
4470	-2.49099	6.18956	-3.80735	0.00123409	0.0200914	-0.977349	p38497_v4	ENST00000607944.1	down
535	-2.48973	5.84854	-5.81591	1.47e-05	0.0019937	3.27024	A_23_P378416	ENST00000356942	down
973	-2.48392	6.29261	-5.21138	5.37e-05	0.00400884	2.02633	A_24_P940166	ENST00000456849	down
3679	-2.48349	4.52446	-3.98912	0.000818579	0.0161905	-0.585754	A_24_P213478	ENST00000343348	down
116	-2.48272	5.64602	-7.59261	4.23e-07	0.000264929	6.6308	A_33_P3248325	ENST00000331393	down
796	-2.48196	3.85875	-5.37419	3.77e-05	0.00344546	2.3656	p2179	ENST00000527847.1	down
12391	-2.48006	11.8498	-2.73679	0.0133032	0.0781011	-3.21271	A_33_P3275878	ENST00000342375	down
70	-2.47803	5.22049	-8.22947	1.32e-07	0.000136797	7.71905	A_24_P197537	ENST00000340978	down
3038	-2.47764	8.24399	-4.16226	0.00055378	0.0132654	-0.212153	p38699_v4	ENST00000553829.1	down
641	-2.47393	5.48587	-5.6157	2.24e-05	0.00254581	2.86321	A_23_P384748	ENST00000282406	down
168	-2.46976	8.95184	-7.09121	1.1e-06	0.000475158	5.73048	A_23_P207058	ENST00000330871	down
4755	-2.4694	7.95256	-3.75159	0.00139966	0.0214151	-1.09722	RNA147681|p0785_imsncRNA572	RNA147681|p0785_imsncRNA572	down
311	-2.46926	4.23437	-6.37277	4.61e-06	0.00107925	4.37375	A_33_P3219572	ENST00000365713	down
189	-2.46887	5.04606	-6.96756	1.4e-06	0.000529517	5.50254	A_23_P8820	ENST00000518669	down
179	-2.46709	6.19988	-7.03879	1.22e-06	0.000496427	5.63412	p14239	ENST00000590213.1	down
5454	-2.46605	4.23553	-3.61264	0.00191472	0.0255478	-1.39509	A_24_P944640	ENST00000452780	down
792	-2.46582	8.57815	-5.37772	3.74e-05	0.00343603	2.37292	A_23_P106194	ENST00000303562	down
202	-2.46478	3.79755	-6.9346	1.5e-06	0.000539427	5.44137	A_23_P148879	ENST00000361216	down
1132	-2.46466	4.26689	-5.05564	7.55e-05	0.00485152	1.69921	A_24_P561341	ENST00000436353	down
608	-2.46464	8.48832	-5.66532	2.02e-05	0.00241443	2.96457	A_23_P408095	ENST00000543261	down
4328	-2.46174	5.68708	-3.83589	0.00115708	0.0194556	-0.915947	A_23_P421401	ENST00000544453	down
224	-2.46106	7.18401	-6.82074	1.87e-06	0.000608917	5.22886	A_33_P3242543	ENST00000338702	down
2837	-2.45554	8.08299	-4.23101	0.000474284	0.0121634	-0.0638361	RNA33529|snoRNA_scaRNA_125_129	RNA33529|snoRNA_scaRNA_125_129	down
1481	-2.45403	4.03143	-4.81176	0.000129307	0.00634927	1.18245	A_24_P317708	ENST00000396721	down
249	-2.45357	6.5524	-6.68309	2.46e-06	0.000720329	4.96929	A_24_P165450	ENST00000370704	down
247	-2.44878	6.64598	-6.71012	2.34e-06	0.000688013	5.02048	A_23_P160466	ENST00000236137	down
1216	-2.44754	4.87481	-4.99557	8.61e-05	0.00515123	1.57241	p33828	uc010lbf.2	down
1771	-2.44751	4.31057	-4.65368	0.000183793	0.00755233	0.844989	A_33_P3325497	ENST00000318627	down
1003	-2.44671	4.6365	-5.18368	5.7e-05	0.00413718	1.96834	A_24_P53241	ENST00000395988	down
5494	-2.44519	11.9149	-3.60548	0.00194583	0.0257742	-1.41039	A_21_P0000671	ENST00000444023	down
478	-2.44253	5.61677	-5.91178	1.2e-05	0.00182323	3.46329	A_24_P168925	ENST00000372045	down
763	-2.44238	5.91523	-5.42504	3.38e-05	0.00322054	2.47093	A_33_P3738458	ENST00000171887	down
2031	-2.43918	5.24748	-4.53632	0.000238894	0.00855983	0.593425	p41041_v4	XR_427982.1	down
2373	-2.43317	5.09641	-4.40132	0.000323333	0.0099091	0.303202	A_32_P4199	ENST00000312828	down
6027	-2.43194	8.55941	-3.51106	0.00240647	0.0290537	-1.61187	p6185	ENST00000594398.1	down
69	-2.43145	3.92407	-8.27765	1.21e-07	0.000127419	7.79889	A_32_P465742	ENST00000265382	down
444	-2.43087	4.31706	-5.97104	1.06e-05	0.00173249	3.58201	A_33_P3353737	ENST00000394887	down
274	-2.42716	7.1641	-6.51226	3.47e-06	0.000922792	4.64322	A_33_P3390868	ENST00000307142	down
1557	-2.42346	5.53497	-4.76509	0.000143425	0.00669992	1.083	A_23_P502747	ENST00000462775	down
6268	-2.42118	6.56837	-3.47115	0.00263218	0.0305591	-1.69676	A_24_P202567	ENST00000263370	down
828	-2.41993	5.36061	-5.34281	4.03e-05	0.00354518	2.30043	A_33_P3341656	ENST00000340875	down
5858	-2.41975	5.90926	-3.54017	0.002254	0.027999	-1.54984	A_32_P150632	ENST00000372234	down
487	-2.41368	6.01425	-5.89267	1.25e-05	0.00186313	3.42492	A_33_P3319791	ENST00000545748	down
2139	-2.41153	5.52413	-4.49172	0.000263982	0.00898118	0.497647	A_23_P209320	ENST00000254657	down
370	-2.4091	3.16693	-6.16572	7.06e-06	0.00138788	3.96855	A_23_P217428	ENST00000489330	down
870	-2.40878	4.34166	-5.29951	4.43e-05	0.00370309	2.21033	A_24_P385134	ENST00000319540	down
2840	-2.40878	4.39723	-4.23042	0.000474917	0.0121634	-0.0651126	A_23_P502312	ENST00000242786	down
1265	-2.40686	3.74481	-4.95984	9.32e-05	0.00535792	1.49684	A_24_P140608	ENST00000507104	down
184	-2.40584	5.55937	-7.00632	1.3e-06	0.000514545	5.57424	p33694	NR_049778.1	down
81	-2.40511	8.54898	-8.0197	1.92e-07	0.000172679	7.36739	A_23_P131435	ENST00000554112	down
413	-2.40466	4.31062	-6.0255	9.44e-06	0.00166357	3.69067	A_23_P205713	ENST00000548369	down
385	-2.40058	8.16575	-6.11024	7.92e-06	0.00149493	3.85894	A_33_P3233550	ENST00000354474	down
1964	-2.40054	7.36769	-4.56892	0.00022209	0.00822574	0.66339	p38506_v4	ENST00000608060.1	down
93	-2.40004	5.18346	-7.82363	2.75e-07	0.000215512	7.03268	A_33_P3229617	ENST00000445866	down
701	-2.39781	4.27311	-5.5241	2.73e-05	0.00283233	2.6753	p22382	TCONS_00008663	down
218	-2.39708	6.24668	-6.84332	1.79e-06	0.00059834	5.27116	A_24_P27234	ENST00000451604	down
71	-2.39482	5.85222	-8.22141	1.34e-07	0.000136797	7.70566	p33413	ENST00000553909.1	down
1025	-2.39471	5.28981	-5.1575	6.04e-05	0.00428047	1.91344	A_23_P144348	ENST00000503823	down
102	-2.39441	3.52563	-7.71479	3.37e-07	0.000240133	6.84435	A_23_P103703	ENST00000375714	down
1394	-2.39207	5.95557	-4.87014	0.000113619	0.00592733	1.30661	A_23_P121011	ENST00000514182	down
283	-2.39024	8.3367	-6.45258	3.92e-06	0.00100824	4.52829	A_23_P20494	ENST00000519278	down
473	-2.38882	5.098	-5.91626	1.19e-05	0.00182205	3.47228	A_33_P3303717	ENST00000233710	down
44	-2.38762	7.78881	-8.93396	3.85e-08	6.35e-05	8.85235	A_23_P155596	ENST00000538429	down
954	-2.38663	6.59234	-5.22373	5.23e-05	0.00397694	2.05217	A_23_P147388	ENST00000524189	down
149	-2.3866	7.18127	-7.20896	8.78e-07	0.000428772	5.94537	A_23_P111672	ENST00000257721	down
296	-2.38522	8.69855	-6.41496	4.23e-06	0.00104055	4.45556	p2271	ENST00000501541.1	down
374	-2.38381	3.96121	-6.15598	7.2e-06	0.00140043	3.94934	A_24_P925062	ENST00000355797	down
2213	-2.38181	6.78558	-4.45834	0.000284494	0.00935144	0.425889	A_23_P430658	ENST00000372852	down
921	-2.37972	6.48299	-5.25863	4.84e-05	0.00382389	2.12508	p11833	ENST00000470447.1	down
2160	-2.37828	6.31333	-4.48295	0.000269225	0.0090705	0.478788	A_33_P3376140	ENST00000398932	down
2682	-2.37772	6.5126	-4.28909	0.000416137	0.0112914	0.061414	A_33_P3312466	ENST00000376842	down
293	-2.37469	6.05756	-6.42235	4.17e-06	0.00103553	4.46985	A_23_P201790	ENST00000406302	down
24	-2.37408	7.85122	-9.69699	1.09e-08	3.1e-05	9.99981	A_23_P202520	ENST00000369267	down
495	-2.37319	3.36901	-5.87513	1.29e-05	0.00190096	3.38964	A_24_P943815	ENST00000444736	down
2260	-2.37016	7.31626	-4.44123	0.000295624	0.00950646	0.389093	p38505_v4	ENST00000609335.1	down
62	-2.36977	7.90741	-8.47216	8.56e-08	0.000100446	8.1177	A_23_P165061	ENST00000221561	down
5457	-2.36955	6.18044	-3.61199	0.00191749	0.0255687	-1.39646	A_24_P697685	ENST00000389567	down
617	-2.36787	7.09791	-5.64432	2.11e-05	0.00247835	2.92172	A_23_P150852	ENST00000541590	down
751	-2.36772	5.07779	-5.43887	3.28e-05	0.00317581	2.49954	A_23_P404481	ENST00000424264	down
4046	-2.36555	5.00168	-3.90091	0.000999052	0.0179694	-0.775928	A_33_P3227284	ENST00000373719	down
5502	-2.36512	5.94378	-3.60394	0.00195262	0.025823	-1.41369	p14744	ENST00000417650.1	down
142	-2.36319	5.58032	-7.23897	8.29e-07	0.000424652	5.99979	A_24_P269814	ENST00000368988	down
84	-2.36093	6.49754	-7.97341	2.09e-07	0.000181265	7.28889	A_23_P102060	ENST00000491720	down
50	-2.35687	9.03817	-8.71185	5.63e-08	8.16e-05	8.50288	A_32_P42574	ENST00000366663	down
329	-2.35549	7.36712	-6.31329	5.21e-06	0.00115149	4.25798	A_23_P143845	ENST00000461166	down
8329	-2.35053	4.42464	-3.17203	0.00513397	0.0448536	-2.32654	A_24_P945113	ENST00000550683	down
176	-2.35013	7.77363	-7.05149	1.19e-06	0.000491095	5.6575	A_23_P502224	ENST00000407332	down
590	-2.34972	7.13634	-5.70192	1.87e-05	0.00230167	3.03914	A_23_P31945	ENST00000381434	down
154	-2.34739	9.19238	-7.18041	9.28e-07	0.000438343	5.89346	A_33_P3251703	ENST00000392531	down
108	-2.3464	10.4991	-7.65998	3.73e-07	0.000251433	6.74883	A_24_P10137	ENST00000379359	down
20974	-2.34528	5.78823	-2.10315	0.0493548	0.171235	-4.39633	p11060	ENST00000420902.1	down
105	-2.34492	8.22013	-7.68765	3.54e-07	0.000245612	6.79711	A_24_P251221	ENST00000261461	down
124	-2.34404	6.72572	-7.41808	5.88e-07	0.000345329	6.32178	A_23_P318284	ENST00000474846	down
322	-2.34395	6.06927	-6.33799	4.95e-06	0.00111827	4.30613	A_23_P167559	ENST00000518284	down
882	-2.34174	6.67005	-5.29137	4.51e-05	0.00372112	2.19337	A_23_P168828	ENST00000285407	down
4404	-2.3395	8.05079	-3.82143	0.00119549	0.0197546	-0.94707	A_33_P3389872	ENST00000343742	down
507	-2.33897	5.09366	-5.8584	1.34e-05	0.00192349	3.35595	A_23_P500364	ENST00000482231	down
123	-2.33864	7.24598	-7.44122	5.63e-07	0.000333175	6.36303	A_23_P202071	ENST00000354440	down
417	-2.33297	6.951	-6.01253	9.7e-06	0.0016928	3.66483	A_24_P658427	ENST00000380959	down
4175	-2.33218	6.12739	-3.86794	0.00107629	0.0187594	-0.846949	A_23_P15450	ENST00000299377	down
169	-2.32895	7.86834	-7.0908	1.1e-06	0.000475158	5.72973	A_23_P259506	ENST00000261811	down
17348	-2.32833	4.59908	-2.33918	0.0306962	0.128757	-3.97418	A_32_P15512	ENST00000460065	down
3647	-2.3244	5.70003	-3.99785	0.0008026	0.0160152	-0.566924	RNA147175|p0279_imsncRNA521	RNA147175|p0279_imsncRNA521	down
2465	-2.32438	7.28875	-4.36852	0.000348052	0.0102754	0.232593	p38491_v4	ENST00000608539.1	down
811	-2.32092	4.40948	-5.35982	3.89e-05	0.00348824	2.33577	p37917_v4	ENST00000607573.1	down
1177	-2.32047	5.02633	-5.02295	8.11e-05	0.00501105	1.63025	p14236	ENST00000589255.1	down
1561	-2.31844	5.76151	-4.76242	0.000144276	0.00672607	1.07732	A_23_P54205	ENST00000261530	down
1535	-2.3162	5.69672	-4.77827	0.000139284	0.00659744	1.11111	A_23_P211207	ENST00000437626	down
43	-2.31424	7.31791	-8.99755	3.45e-08	5.84e-05	8.9511	A_23_P211957	ENST00000295754	down
588	-2.30614	7.89188	-5.70497	1.85e-05	0.0022946	3.04533	A_33_P3387951	ENST00000251691	down
2265	-2.30498	5.29553	-4.44056	0.000296069	0.00950646	0.387651	p42144_v4	XR_246196.1	down
2472	-2.30332	11.1135	-4.36506	0.000350771	0.0103263	0.225135	A_23_P106844	ENST00000245185	down
11102	-2.29891	6.41797	-2.85936	0.0102066	0.0669034	-2.96776	A_23_P99747	ENST00000542671	down
2412	-2.29846	4.58247	-4.38657	0.000334218	0.0100821	0.271464	A_33_P3219651	ENST00000426693	down
794	-2.29789	7.09005	-5.37662	3.75e-05	0.00343603	2.37064	A_33_P3226832	ENST00000370207	down
66	-2.29764	5.58614	-8.31448	1.13e-07	0.000124745	7.85968	A_33_P3235990	ENST00000556564	down
458	-2.29688	9.85027	-5.94735	1.11e-05	0.00175877	3.53461	A_23_P253200	ENST00000510788	down
3351	-2.29217	5.5702	-4.06989	0.000682111	0.0148133	-0.41149	A_33_P3269899	ENST00000475774	down
4347	-2.28941	7.72588	-3.83141	0.00116884	0.0195675	-0.925586	A_33_P3243093	ENST00000313961	down
327	-2.28547	4.65861	-6.31788	5.16e-06	0.0011483	4.26693	A_24_P726336	ENST00000427704	down
3057	-2.28473	6.19014	-4.15805	0.000559071	0.0133054	-0.221251	p27596	uc.175-	down
2074	-2.28412	3.98477	-4.52119	0.000247119	0.00866293	0.560958	A_24_P359671	ENST00000294649	down
2191	-2.28372	4.34936	-4.46388	0.000280983	0.0093282	0.437795	p12395	ENST00000499098.1	down
201	-2.28346	6.32661	-6.94597	1.46e-06	0.000530133	5.4625	p8703	ENST00000587767.1	down
8863	-2.28257	7.51947	-3.10303	0.00598163	0.0491144	-2.46979	A_23_P372834	ENST00000311813	down
810	-2.2812	5.93031	-5.35999	3.89e-05	0.00348824	2.33612	A_33_P3395688	ENST00000396180	down
196	-2.281	4.06973	-6.9543	1.44e-06	0.000529517	5.47795	p15697	ENST00000426023.1	down
4265	-2.28042	3.83121	-3.84923	0.00112273	0.0191569	-0.887222	p40111_v4	XR_245243.1	down
2163	-2.27935	7.96358	-4.47916	0.00027152	0.00913515	0.470647	RNA33532|snoRNA_scaRNA_128_128	RNA33532|snoRNA_scaRNA_128_128	down
910	-2.27773	5.51753	-5.2671	4.75e-05	0.00380195	2.14278	A_23_P151710	ENST00000245457	down
3200	-2.27654	6.15903	-4.11542	0.000615498	0.0139974	-0.313234	A_21_P0011496	ENST00000360526	down
779	-2.2763	6.74406	-5.4014	3.55e-05	0.00331954	2.422	p14861	ENST00000446840.1	down
2067	-2.27535	6.95287	-4.52416	0.000245482	0.00864269	0.567332	A_24_P926684	ENST00000503418	down
2021	-2.26881	5.75014	-4.54026	0.000236796	0.00852665	0.601884	A_23_P399217	ENST00000328375	down
2118	-2.26801	6.97143	-4.49978	0.00025926	0.00890799	0.514956	A_23_P346900	ENST00000424201	down
2295	-2.26732	8.93903	-4.4321	0.000301745	0.00955603	0.369445	A_23_P68007	ENST00000466678	down
889	-2.26695	5.26784	-5.28245	4.6e-05	0.00376406	2.17478	p16513	ENST00000594708.1	down
345	-2.26434	5.68408	-6.24505	5.99e-06	0.00126383	4.12454	A_24_P136866	ENST00000417271	down
7875	-2.26422	5.85296	-3.23068	0.00450666	0.0416461	-2.20411	A_23_P305977	ENST00000309731	down
2683	-2.2618	4.39467	-4.28852	0.000416667	0.0113016	0.0601944	A_32_P205637	ENST00000371610	down
12750	-2.26141	9.70244	-2.70653	0.014196	0.0810263	-3.27253	A_24_P190472	ENST00000338380	down
6511	-2.25943	5.94611	-3.43608	0.00284773	0.0318289	-1.77122	A_24_P67898	ENST00000370094	down
103	-2.25871	6.93959	-7.70928	3.4e-07	0.000240133	6.83478	A_23_P415021	ENST00000550097	down
279	-2.25731	6.6222	-6.48316	3.69e-06	0.000961228	4.58724	A_23_P32253	ENST00000297689	down
405	-2.25559	6.90253	-6.03379	9.28e-06	0.00166357	3.70718	A_23_P251316	ENST00000399050	down
5657	-2.25417	6.28536	-3.57532	0.00208256	0.0267844	-1.47483	p5309	ENST00000561417.1	down
1895	-2.25367	5.79909	-4.59568	0.000209198	0.00802935	0.720764	A_24_P10214	ENST00000358326	down
937	-2.25321	9.12678	-5.24332	5.01e-05	0.00388851	2.09313	A_33_P3398862	ENST00000272233	down
768	-2.25222	5.08306	-5.41911	3.42e-05	0.00324075	2.45867	A_23_P77145	ENST00000261890	down
111	-2.25184	5.5775	-7.64342	3.85e-07	0.000252324	6.71988	A_24_P29401	ENST00000396611	down
7398	-2.25152	3.84027	-3.29646	0.00389205	0.0382803	-2.06611	p26932	HIT000245014	down
1482	-2.2487	3.5981	-4.81175	0.000129311	0.00634927	1.18243	p39913_v4	XR_241355.1	down
381	-2.24737	6.04482	-6.12173	7.73e-06	0.00147306	3.88168	p20196	TCONS_00025724	down
1214	-2.24711	4.3943	-4.99782	8.57e-05	0.00513797	1.57717	A_23_P202881	ENST00000528863	down
557	-2.24517	5.32306	-5.77483	1.6e-05	0.00208869	3.18716	A_32_P126609	ENST00000361138	down
3491	-2.24485	4.13814	-4.0323	0.000742525	0.0154752	-0.492599	A_23_P353316	ENST00000361125	down
5337	-2.24414	8.45839	-3.63568	0.00181787	0.0247876	-1.3458	p15036	ENST00000453666.1	down
4064	-2.24291	4.35451	-3.89546	0.00101142	0.0181113	-0.787668	A_33_P3234882	ENST00000343110	down
1233	-2.24088	5.39841	-4.98766	8.77e-05	0.00516667	1.5557	p44393_v4	uc031qjg.1	down
1205	-2.23989	6.51679	-5.00178	8.5e-05	0.00513141	1.58554	A_33_P3281795	ENST00000265052	down
85	-2.23832	7.11034	-7.91203	2.34e-07	0.000200418	7.1843	p13820	ENST00000413221.2	down
1125	-2.23811	4.80228	-5.06249	7.44e-05	0.00480949	1.71366	A_23_P423237	ENST00000537476	down
110	-2.23727	6.38918	-7.64384	3.85e-07	0.000252324	6.72062	A_24_P251534	ENST00000443503	down
1282	-2.23682	5.59004	-4.94436	9.64e-05	0.00547396	1.46405	A_23_P301896	ENST00000343137	down
479	-2.2364	9.13942	-5.91086	1.2e-05	0.00182323	3.46145	A_33_P3308446	ENST00000272233	down
1052	-2.23545	5.85602	-5.1365	6.32e-05	0.00436386	1.86935	A_23_P376799	ENST00000471102	down
1457	-2.2345	5.31386	-4.82726	0.000124938	0.00624032	1.21545	A_23_P208389	ENST00000301178	down
633	-2.23092	7.98669	-5.62379	2.2e-05	0.00253382	2.87975	A_33_P3284463	ENST00000417108	down
489	-2.23082	6.12204	-5.88459	1.27e-05	0.0018873	3.40868	A_24_P356406	ENST00000397195	down
634	-2.23023	7.62226	-5.62186	2.21e-05	0.00253795	2.87582	A_23_P250607	ENST00000481823	down
4427	-2.23021	4.34182	-3.81576	0.00121088	0.019905	-0.959259	A_32_P196263	ENST00000498707	down
3791	-2.22663	4.8803	-3.95821	0.000877752	0.0168483	-0.652397	p5579	ENST00000560518.1	down
3741	-2.22598	5.70826	-3.9738	0.000847399	0.0164793	-0.618797	p44411_v4	uc031qlc.1	down
1832	-2.22342	7.21581	-4.62389	0.000196424	0.00779634	0.781212	p28762	LIT2008	down
1329	-2.22256	7.37839	-4.91378	0.000103166	0.00564915	1.39925	A_23_P38505	ENST00000293778	down
11495	-2.22201	6.89084	-2.82031	0.0111092	0.0703251	-3.04625	A_33_P3394993	ENST00000354677	down
508	-2.22106	6.30761	-5.85646	1.35e-05	0.00192537	3.35206	A_23_P147665	ENST00000329293	down
645	-2.22098	6.15824	-5.60485	2.29e-05	0.00258905	2.84101	A_33_P3268716	ENST00000380285	down
191	-2.21942	4.30149	-6.96694	1.41e-06	0.000529517	5.50139	A_24_P382253	ENST00000357384	down
375	-2.21908	6.33569	-6.15488	7.22e-06	0.00140043	3.94716	A_23_P131208	ENST00000417972	down
282	-2.21737	9.54254	-6.46328	3.84e-06	0.000990109	4.54892	A_32_P45168	ENST00000336909	down
545	-2.2171	9.78857	-5.80193	1.51e-05	0.00201576	3.242	A_33_P3361636	ENST00000539261	down
230	-2.21608	4.92437	-6.78589	2.01e-06	0.000632016	5.16341	A_23_P75255	ENST00000263559	down
316	-2.2147	9.41988	-6.36225	4.71e-06	0.00108502	4.35331	A_23_P106002	ENST00000554001	down
358	-2.2147	9.1388	-6.19806	6.6e-06	0.00134172	4.03226	A_24_P313262	ENST00000249822	down
60	-2.21391	7.6266	-8.49035	8.29e-08	0.000100446	8.14723	A_33_P3812669	ENST00000412799	down
3174	-2.21389	4.53313	-4.12444	0.000603095	0.0138277	-0.293763	A_33_P3218138	ENST00000322644	down
1799	-2.21293	8.01091	-4.64272	0.000188339	0.00761731	0.821542	A_23_P25176	ENST00000552726	down
382	-2.2125	6.93791	-6.12153	7.73e-06	0.00147306	3.88127	A_24_P252497	ENST00000311922	down
4504	-2.21031	5.35995	-3.79986	0.00125514	0.0202797	-0.993453	A_23_P306987	ENST00000304501	down
275	-2.20751	6.71632	-6.49562	3.59e-06	0.00094613	4.61122	A_24_P924591	ENST00000258963	down
1011	-2.20347	6.28551	-5.17243	5.84e-05	0.00420653	1.94476	p11840	ENST00000597944.1	down
800	-2.20341	5.96721	-5.36973	3.81e-05	0.00346148	2.35634	A_32_P152437	ENST00000402676	down
1113	-2.20038	5.30374	-5.07521	7.23e-05	0.004724	1.74045	A_23_P150457	ENST00000438354	down
653	-2.20012	7.77805	-5.59395	2.35e-05	0.00261788	2.8187	A_23_P119196	ENST00000248071	down
209	-2.19977	6.60866	-6.88075	1.66e-06	0.000577839	5.34111	A_23_P43690	ENST00000540340	down
53	-2.19854	5.05116	-8.61146	6.7e-08	9.1e-05	8.34257	A_19_P00812250	ENST00000342988	down
378	-2.19843	4.03995	-6.14781	7.32e-06	0.00140976	3.93322	p26930	HIT000250121	down
6477	-2.19705	7.89833	-3.4408	0.00281771	0.0316585	-1.7612	A_33_P3246108	ENST00000326765	down
1043	-2.19631	6.71386	-5.14626	6.19e-05	0.00431155	1.88985	A_23_P202117	ENST00000490164	down
2351	-2.19621	6.09362	-4.40981	0.000317223	0.00981467	0.321488	A_32_P52018	ENST00000481706	down
1221	-2.19594	4.65913	-4.99359	8.65e-05	0.00515467	1.56824	A_33_P3725227	ENST00000462395	down
3095	-2.19462	8.74187	-4.14697	0.000573207	0.0134741	-0.245142	p29588	TCONS_00018436	down
267	-2.1943	3.42141	-6.57104	3.09e-06	0.000838643	4.75591	A_23_P145514	ENST00000367748	down
63	-2.1938	6.20103	-8.44188	9.03e-08	0.000103011	8.06844	p5167	ENST00000559302.1	down
504	-2.19288	3.81086	-5.86234	1.33e-05	0.00191625	3.36389	p15670	ENST00000520863.1	down
690	-2.19267	6.92274	-5.5411	2.63e-05	0.00277313	2.71025	A_23_P316487	ENST00000222690	down
3252	-2.19059	6.96122	-4.10013	0.000637102	0.014257	-0.346224	A_23_P121637	ENST00000296498	down
1409	-2.19036	5.26296	-4.86235	0.000115595	0.00597034	1.29006	A_24_P30557	ENST00000310346	down
1114	-2.19016	4.56477	-5.07514	7.23e-05	0.004724	1.74031	A_23_P117694	ENST00000543950	down
3875	-2.18596	8.70974	-3.93885	0.000916997	0.0172088	-0.69415	A_23_P4353	ENST00000348811	down
409	-2.18595	8.58942	-6.0294	9.36e-06	0.00166357	3.69843	A_23_P501849	ENST00000472354	down
900	-2.18552	4.32637	-5.27393	4.68e-05	0.00378756	2.15702	A_32_P163125	ENST00000361781	down
484	-2.18514	5.7556	-5.89942	1.23e-05	0.00184545	3.43847	A_23_P217901	ENST00000486084	down
11933	-2.18469	6.29218	-2.7797	0.0121286	0.0739659	-3.12743	p17048	ENST00000429124.1	down
531	-2.18335	7.67042	-5.82021	1.45e-05	0.00198693	3.27894	A_23_P39955	ENST00000438902	down
6319	-2.18214	3.84164	-3.46309	0.00268027	0.0308675	-1.71389	p26095	uc021vqh.1	down
312	-2.18023	7.56628	-6.36878	4.65e-06	0.00108458	4.36601	p11839	ENST00000471990.2	down
2525	-2.17762	5.26849	-4.34493	0.000367008	0.0105714	0.181771	A_33_P3234015	ENST00000273317	down
1172	-2.17705	5.10873	-5.02998	7.99e-05	0.00495848	1.6451	A_23_P88303	ENST00000247207	down
5706	-2.17357	7.9514	-3.56607	0.00212638	0.0271172	-1.49458	A_24_P38081	ENST00000337746	down
3976	-2.17179	5.85716	-3.91817	0.00096084	0.0175863	-0.73872	p4180	ENST00000589472.1	down
436	-2.17133	4.15027	-5.98446	1.03e-05	0.0017168	3.60882	A_24_P98914	ENST00000547581	down
3348	-2.1712	7.29099	-4.07074	0.000680808	0.0147982	-0.409662	p38504_v4	ENST00000609608.1	down
2978	-2.17105	7.75967	-4.18004	0.000532014	0.0130008	-0.173784	p14244	ENST00000421704.1	down
6898	-2.16797	6.01578	-3.37304	0.00327976	0.0346011	-1.90468	p43565_v4	XR_244060.1	down
313	-2.16767	6.12376	-6.36393	4.7e-06	0.00108502	4.35658	A_23_P387184	ENST00000343505	down
459	-2.16597	4.88353	-5.946	1.11e-05	0.00175877	3.5319	p3936	ENST00000537998.1	down
845	-2.1652	7.03527	-5.32314	4.21e-05	0.00362525	2.25952	A_23_P315571	ENST00000334133	down
12662	-2.1651	5.07834	-2.71397	0.0139713	0.0802944	-3.25784	A_32_P332551	ENST00000537894	down
1927	-2.16276	5.52693	-4.58469	0.000214399	0.00809677	0.6972	A_24_P355267	ENST00000373068	down
3136	-2.15909	6.41898	-4.13324	0.000591237	0.0137201	-0.27477	p4176	ENST00000589816.1	down
171	-2.15831	8.41992	-7.08256	1.12e-06	0.000475158	5.7146	A_24_P183128	ENST00000505406	down
16598	-2.15828	4.87362	-2.39495	0.0273676	0.119985	-3.87088	A_21_P0000010	ENST00000542713	down
1117	-2.158	3.9725	-5.07173	7.29e-05	0.00474676	1.73312	p2208	ENST00000528726.1	down
219	-2.15765	2.91504	-6.83318	1.83e-06	0.000607679	5.25216	p23965	TCONS_00015012	down
12923	-2.15732	6.46788	-2.69164	0.014656	0.0825322	-3.30186	p14888	ENST00000579174.1	down
706	-2.15512	5.74165	-5.51657	2.77e-05	0.00285809	2.65981	p14233	ENST00000590780.1	down
215	-2.1549	5.97423	-6.85064	1.77e-06	0.000594663	5.28485	A_23_P202837	ENST00000227507	down
3474	-2.15376	6.35149	-4.03727	0.000734234	0.0153807	-0.481869	p38495_v4	ENST00000609995.1	down
481	-2.1528	8.7522	-5.90757	1.21e-05	0.00182823	3.45485	p29587	TCONS_00017927	down
780	-2.1524	6.55109	-5.3984	3.58e-05	0.00333685	2.41578	A_33_P3251896	ENST00000316212	down
855	-2.15136	6.31604	-5.3095	4.34e-05	0.00368389	2.23114	p38664_v4	ENST00000551631.2	down
5286	-2.15133	5.33385	-3.64542	0.00177838	0.024482	-1.32494	p3562	ENST00000544086.1	down
223	-2.15076	4.96471	-6.82118	1.87e-06	0.000608917	5.22967	A_33_P3359771	ENST00000392233	down
453	-2.14953	6.13009	-5.95597	1.09e-05	0.00174785	3.55186	A_24_P237389	ENST00000379607	down
509	-2.14635	4.77569	-5.85454	1.35e-05	0.00192537	3.34818	A_24_P301557	ENST00000261596	down
7116	-2.14606	4.37765	-3.33607	0.00356254	0.0364329	-1.98272	p2985	ENST00000524453.1	down
556	-2.14552	7.47316	-5.77879	1.59e-05	0.002075	3.19517	A_33_P3275751	ENST00000443798	down
270	-2.14443	3.33825	-6.56056	3.15e-06	0.00084948	4.73586	p26908	HIT000220323	down
1693	-2.14392	6.1341	-4.69091	0.000169157	0.00727116	0.924622	A_23_P129144	ENST00000396180	down
2238	-2.14364	5.88818	-4.44903	0.0002905	0.00944219	0.405856	A_23_P74799	ENST00000370041	down
5653	-2.14085	5.57388	-3.57769	0.0020715	0.0266671	-1.46977	p3570	ENST00000538231.1	down
10030	-2.13842	5.15252	-2.96973	0.00802156	0.0581972	-2.74387	p37192_v4	ENST00000608509.1	down
6790	-2.1369	4.55776	-3.39064	0.00315304	0.0337932	-1.86747	A_23_P403955	ENST00000480464	down
1939	-2.13658	6.15795	-4.58005	0.000216634	0.00813052	0.687253	p11715	ENST00000442796.2	down
1603	-2.13628	8.0718	-4.73805	0.00015231	0.00691457	1.02531	A_23_P146111	ENST00000520545	down
815	-2.13455	8.82675	-5.35729	3.91e-05	0.00349054	2.33051	A_24_P142095	ENST00000361243	down
492	-2.13411	5.58402	-5.88018	1.28e-05	0.00189329	3.3998	A_23_P142849	ENST00000375734	down
1124	-2.13403	5.20063	-5.06319	7.42e-05	0.00480644	1.71513	A_23_P385063	ENST00000452797	down
2004	-2.13378	5.21851	-4.55083	0.000231258	0.00839458	0.624584	p29284	ENST00000564492.1	down
292	-2.13351	6.09441	-6.42537	4.14e-06	0.00103271	4.47569	A_23_P18493	ENST00000411767	down
17482	-2.13269	11.4119	-2.3313	0.0311958	0.129853	-3.98868	A_33_P3275873	ENST00000409383	down
332	-2.12879	10.3378	-6.30911	5.25e-06	0.00115149	4.24983	A_23_P64873	ENST00000552962	down
151	-2.12725	4.71746	-7.19694	8.98e-07	0.000433015	5.92353	A_33_P3336700	ENST00000296043	down
259	-2.12686	8.43783	-6.63513	2.71e-06	0.000762294	4.8782	A_24_P64126	ENST00000517490	down
182	-2.12561	4.4048	-7.0124	1.29e-06	0.000512273	5.58546	A_24_P381555	ENST00000382533	down
2393	-2.12546	5.87187	-4.39601	0.000327208	0.00995066	0.291781	A_24_P72518	ENST00000446212	down
1312	-2.12531	9.28841	-4.9228	0.000101131	0.00560647	1.41838	A_23_P106682	ENST00000359543	down
537	-2.12504	5.83916	-5.81048	1.48e-05	0.00200918	3.25928	p6968	ENST00000590421.1	down
361	-2.1226	6.32819	-6.19126	6.69e-06	0.00134937	4.01887	A_23_P90062	ENST00000254322	down
2964	-2.12139	3.05835	-4.18403	0.00052726	0.0129454	-0.165194	A_23_P86900	ENST00000311181	down
1155	-2.12038	3.61513	-5.04164	7.78e-05	0.00490415	1.6697	A_32_P15544	ENST00000393140	down
12260	-2.11768	4.18904	-2.74839	0.0129755	0.0770088	-3.18972	p19344	TCONS_00022797	down
3754	-2.11765	9.29498	-3.97032	0.000854074	0.0165551	-0.626288	A_23_P13425	ENST00000468153	down
472	-2.11734	3.72969	-5.9206	1.18e-05	0.00181283	3.48099	A_23_P205900	ENST00000360948	down
261	-2.11582	5.96732	-6.61753	2.81e-06	0.000780747	4.84467	A_23_P58506	ENST00000237853	down
373	-2.11579	7.67125	-6.15841	7.16e-06	0.00139768	3.95414	A_33_P3242919	ENST00000325495	down
410	-2.11436	9.2805	-6.02862	9.38e-06	0.00166357	3.69687	A_32_P36235	ENST00000292433	down
1079	-2.11434	4.49476	-5.11122	6.68e-05	0.00450102	1.81622	A_23_P44505	ENST00000535335	down
99	-2.11244	5.93203	-7.76214	3.09e-07	0.000226827	6.9265	A_33_P3861706	ENST00000435680	down
799	-2.11143	4.45117	-5.37213	3.79e-05	0.00344788	2.36132	A_23_P406025	ENST00000428286	down
1475	-2.11045	7.51719	-4.81944	0.000127124	0.00627202	1.1988	p15106	ENST00000433079.1	down
6983	-2.11043	7.30501	-3.35964	0.00337963	0.0352207	-1.933	p8161	ENST00000589379.1	down
6895	-2.10841	4.50685	-3.37333	0.00327765	0.0345938	-1.90407	p25449	NR_027374.1	down
575	-2.10838	7.71452	-5.72726	1.77e-05	0.00223796	3.09066	A_33_P3296682	ENST00000359944	down
396	-2.10776	6.38994	-6.06076	8.77e-06	0.00161214	3.7608	A_23_P86570	ENST00000372919	down
5976	-2.10664	5.78456	-3.51898	0.00236401	0.0287853	-1.595	A_23_P215505	ENST00000401957	down
4351	-2.10645	4.42641	-3.83092	0.00117014	0.0195682	-0.926649	p2055	ENST00000596007.1	down
1225	-2.1063	5.08277	-4.99178	8.69e-05	0.00515999	1.56441	A_23_P385911	ENST00000396791	down
94	-2.10464	5.7748	-7.80451	2.85e-07	0.00022088	6.99972	A_23_P116829	ENST00000318066	down
1510	-2.10383	7.12974	-4.79222	0.000135037	0.00650797	1.14084	A_33_P3358648	ENST00000289175	down
4100	-2.10362	6.52678	-3.88767	0.00102936	0.018268	-0.804436	p41522_v4	XR_428328.1	down
2038	-2.10078	4.00647	-4.53322	0.000240554	0.00858742	0.586782	A_33_P3379816	ENST00000295833	down
228	-2.09968	6.74278	-6.80376	1.94e-06	0.000618709	5.19698	A_23_P70748	ENST00000258062	down
7550	-2.09967	8.43602	-3.27477	0.00408502	0.0393635	-2.11169	A_24_P134195	ENST00000415619	down
301	-2.09948	3.83854	-6.39272	4.43e-06	0.00106193	4.41246	p40425_v4	XR_244679.2	down
310	-2.09888	6.04836	-6.37611	4.58e-06	0.00107539	4.38023	p6967	ENST00000592377.1	down
9547	-2.09841	12.2728	-3.02383	0.00712309	0.0542965	-2.63309	A_33_P3315314	ENST00000332374	down
1551	-2.09764	11.0982	-4.76855	0.000142327	0.00667798	1.09037	A_23_P94501	ENST00000376911	down
394	-2.09688	5.91217	-6.08573	8.33e-06	0.00153834	3.81037	A_33_P3350508	ENST00000460382	down
248	-2.09645	5.51377	-6.68908	2.44e-06	0.000714633	4.98064	A_23_P79911	ENST00000246015	down
9378	-2.09525	5.27605	-3.043	0.00682886	0.0529917	-2.59369	A_24_P235783	ENST00000463343	down
5104	-2.09211	8.07847	-3.68196	0.00163773	0.0233457	-1.24664	A_33_P3391005	ENST00000382850	down
216	-2.09183	4.18131	-6.85031	1.77e-06	0.000594663	5.28423	p7422	ENST00000574246.1	down
505	-2.09093	6.16372	-5.86168	1.33e-05	0.00191625	3.36256	A_24_P373174	ENST00000336787	down
1729	-2.0901	8.59215	-4.6748	0.00017534	0.00737998	0.890173	A_33_P3382177	ENST00000262768	down
349	-2.08942	8.27924	-6.22175	6.29e-06	0.00131073	4.07881	p5446	ENST00000567527.1	down
971	-2.08872	3.1271	-5.21454	5.33e-05	0.00399522	2.03295	A_23_P417173	ENST00000252321	down
8304	-2.08823	3.89414	-3.17504	0.00509976	0.0446923	-2.32027	p26722	HIT000066041	down
315	-2.08804	9.09443	-6.36291	4.71e-06	0.00108502	4.3546	A_33_P3382856	ENST00000456569	down
2236	-2.08735	4.3693	-4.45021	0.000289732	0.00942963	0.408395	A_23_P106617	ENST00000219454	down
1494	-2.08554	5.8312	-4.8049	0.00013129	0.00639105	1.16785	A_23_P218463	ENST00000357949	down
160	-2.08489	10.7865	-7.15154	9.81e-07	0.000446122	5.84084	p18468	TCONS_00019319	down
1262	-2.08409	4.16585	-4.96314	9.25e-05	0.00533265	1.50382	A_21_P0000190	ENST00000317233	down
365	-2.08391	5.50046	-6.17486	6.92e-06	0.00137766	3.98658	p19715	TCONS_00023320	down
146	-2.08274	5.56973	-7.21605	8.66e-07	0.000428772	5.95825	A_23_P30294	ENST00000250535	down
1342	-2.08187	4.71465	-4.9005	0.000106239	0.00576107	1.37107	A_24_P228875	ENST00000535736	down
1497	-2.08186	5.05703	-4.80276	0.000131915	0.00641271	1.16329	A_32_P133072	ENST00000533633	down
1001	-2.08136	10.4998	-5.18526	5.68e-05	0.00412977	1.97164	A_23_P213102	ENST00000507699	down
5413	-2.08073	4.9036	-3.61961	0.0018849	0.0253408	-1.38018	p24827	NR_046108.1	down
403	-2.07596	5.43504	-6.04324	9.1e-06	0.00164296	3.72598	A_23_P132763	ENST00000398399	down
5540	-2.07419	5.191	-3.59746	0.00198129	0.0260261	-1.42753	A_24_P11575	ENST00000280527	down
534	-2.07413	5.10836	-5.8171	1.46e-05	0.00199242	3.27265	A_23_P216489	ENST00000339267	down
2550	-2.07275	5.99265	-4.33773	0.000373	0.0106438	0.166255	A_23_P18276	ENST00000536082	down
5947	-2.07209	3.86787	-3.52405	0.0023372	0.0286001	-1.5842	p1899	ENST00000455774.1	down
1764	-2.07196	4.03231	-4.65765	0.000182173	0.00751533	0.853487	A_23_P212608	ENST00000458420	down
2164	-2.07191	7.72977	-4.47883	0.000271721	0.00913769	0.469936	A_23_P218079	ENST00000549258	down
251	-2.07113	3.35556	-6.6708	2.53e-06	0.000732362	4.94599	A_24_P945059	ENST00000367245	down
143	-2.07074	6.07522	-7.22533	8.51e-07	0.000428772	5.97509	A_24_P313186	ENST00000356978	down
3433	-2.06977	6.08337	-4.05164	0.000710801	0.0150633	-0.450872	p15070	ENST00000452009.1	down
1855	-2.06912	4.13923	-4.61469	0.000200498	0.00786569	0.761516	A_23_P215883	ENST00000395923	down
6390	-2.06885	7.67111	-3.45383	0.00273653	0.0311598	-1.73354	A_33_P3389704	ENST00000422046	down
10766	-2.06868	6.01896	-2.8923	0.00950052	0.064219	-2.90125	A_23_P330070	ENST00000339091	down
518	-2.06826	4.57276	-5.83738	1.4e-05	0.00196791	3.31359	A_24_P333716	ENST00000255305	down
644	-2.06656	3.09164	-5.60574	2.29e-05	0.00258842	2.84283	p37472_v4	ENST00000609183.1	down
1376	-2.06557	3.96686	-4.88028	0.000111098	0.00587569	1.32814	p5541	ENST00000560034.1	down
1466	-2.06507	8.10336	-4.82253	0.000126256	0.00626572	1.20537	A_24_P12435	ENST00000368357	down
3801	-2.06473	7.91536	-3.95596	0.000882226	0.0168894	-0.657252	A_33_P3380944	ENST00000265417	down
1086	-2.06257	7.63253	-5.10736	6.74e-05	0.00451529	1.80811	p29076	ENST00000531202.1	down
4119	-2.06215	7.44252	-3.88398	0.00103798	0.0183387	-0.812391	A_23_P133036	ENST00000382051	down
1044	-2.06177	9.5516	-5.14618	6.19e-05	0.00431155	1.88969	A_23_P145074	ENST00000336032	down
1335	-2.0611	3.43514	-4.90605	0.000104945	0.00572046	1.38284	A_33_P3421118	ENST00000367746	down
3550	-2.06051	7.07236	-4.02157	0.000760736	0.0155903	-0.51575	p26405	uc022alq.1	down
309	-2.05849	7.80773	-6.37646	4.58e-06	0.00107539	4.38093	A_33_P3239587	ENST00000375036	down
1429	-2.05772	8.66999	-4.84508	0.000120101	0.00611623	1.25335	A_32_P114215	ENST00000483290	down
1249	-2.05754	8.5141	-4.97345	9.04e-05	0.0052656	1.52565	A_24_P242299	ENST00000254821	down
1272	-2.05753	10.7536	-4.95727	9.37e-05	0.00536206	1.49139	A_23_P137984	ENST00000368809	down
3183	-2.05726	2.81116	-4.12229	0.000606037	0.0138558	-0.298418	p4194	ENST00000591799.1	down
3458	-2.05703	12.2887	-4.04324	0.000724409	0.0152451	-0.468995	A_23_P39237	ENST00000248673	down
2235	-2.05677	7.1281	-4.45021	0.000289728	0.00942963	0.408408	A_24_P79712	ENST00000411948	down
2024	-2.05586	5.97147	-4.53872	0.00023761	0.00854007	0.598593	A_24_P237486	ENST00000545451	down
5844	-2.05547	8.88746	-3.54254	0.00224199	0.0279187	-1.54478	p6184	ENST00000597578.1	down
1319	-2.05499	5.58777	-4.92017	0.00010172	0.00560951	1.4128	A_23_P333683	ENST00000495443	down
1416	-2.05418	5.6921	-4.85565	0.000117323	0.00602962	1.27581	p14234	ENST00000434683.1	down
1859	-2.0541	6.94087	-4.61278	0.000201356	0.00788233	0.75742	A_23_P76488	ENST00000256951	down
560	-2.05378	5.5795	-5.76622	1.63e-05	0.00211575	3.1697	A_32_P69368	ENST00000396290	down
817	-2.05364	5.51392	-5.35549	3.92e-05	0.00349557	2.32678	A_24_P330773	ENST00000258947	down
2688	-2.05343	5.22403	-4.28703	0.000418071	0.0113186	0.0569718	p11272	ENST00000437047.1	down
161	-2.05209	6.3837	-7.1475	9.89e-07	0.000446831	5.83347	A_33_P3337144	ENST00000327835	down
5622	-2.05171	5.39424	-3.58382	0.00204311	0.0264419	-1.45668	p3251	ENST00000536412.1	down
1924	-2.0512	7.41937	-4.58662	0.000213477	0.00807451	0.701336	p29461	ENST00000451786.1	down
441	-2.04922	10.7074	-5.97805	1.04e-05	0.00172025	3.59601	A_23_P4572	ENST00000536605	down
3632	-2.04709	4.02822	-4.0011	0.000796716	0.0159578	-0.559897	A_24_P267522	ENST00000292841	down
334	-2.04612	6.46469	-6.28838	5.48e-06	0.0011943	4.20934	A_23_P166087	ENST00000379376	down
1080	-2.0456	5.43726	-5.11111	6.68e-05	0.00450102	1.816	A_24_P945228	ENST00000507209	down
1421	-2.04528	5.80012	-4.85205	0.000118261	0.00605644	1.26817	A_33_P3278313	ENST00000355192	down
5084	-2.04516	5.12631	-3.685	0.00162654	0.0232824	-1.24012	A_24_P944144	ENST00000395335	down
243	-2.04444	8.49139	-6.73357	2.23e-06	0.000667393	5.06482	A_24_P206776	ENST00000527899	down
428	-2.04246	11.4643	-5.99444	1.01e-05	0.00170962	3.62874	A_23_P45945	ENST00000469308	down
114	-2.04232	6.61732	-7.61299	4.07e-07	0.000260077	6.66657	A_23_P161399	ENST00000485566	down
67	-2.04226	6.14239	-8.2909	1.18e-07	0.000127419	7.82079	p2557	ENST00000526674.1	down
305	-2.04214	5.44257	-6.38981	4.45e-06	0.00106193	4.40683	A_33_P3366758	ENST00000377602	down
140	-2.04165	7.77397	-7.24928	8.12e-07	0.000422261	6.01847	A_33_P3343155	ENST00000286548	down
12378	-2.04141	4.83368	-2.73769	0.0132775	0.0780614	-3.21093	A_33_P3222424	ENST00000394148	down
5251	-2.0385	4.05187	-3.65094	0.00175637	0.0243331	-1.31311	A_23_P167030	ENST00000427125	down
2025	-2.03518	8.59694	-4.53867	0.000237638	0.00854007	0.598479	A_23_P419107	ENST00000299045	down
4556	-2.03455	7.60789	-3.78735	0.00129111	0.0206181	-1.02037	A_21_P0013135	ENST00000417650	down
1136	-2.03352	6.99568	-5.05293	7.59e-05	0.00486404	1.6935	A_23_P74609	ENST00000367029	down
5170	-2.0334	7.65875	-3.67108	0.00167842	0.0236234	-1.26997	A_33_P3271530	ENST00000485830	down
2969	-2.03318	4.20879	-4.18302	0.000528452	0.012947	-0.167355	A_24_P47467	ENST00000227525	down
3470	-2.03304	2.91758	-4.03813	0.000732809	0.0153685	-0.480013	A_33_P3316440	ENST00000371228	down
8791	-2.03208	12.8119	-3.11219	0.00586168	0.0485238	-2.45082	A_33_P3350056	ENST00000394485	down
1624	-2.03201	5.33536	-4.72302	0.000157488	0.0070543	0.993223	A_23_P218858	ENST00000429331	down
8586	-2.03168	9.98957	-3.13793	0.00553716	0.0469281	-2.39746	A_33_P3231156	ENST00000379816	down
181	-2.02981	7.78508	-7.02472	1.26e-06	0.000504607	5.60819	A_24_P129232	ENST00000368454	down
2064	-2.02906	6.21901	-4.52572	0.000244626	0.00862509	0.57068	A_24_P71904	ENST00000296522	down
1657	-2.02881	7.78892	-4.7075	0.000163022	0.00715848	0.960074	A_24_P329795	ENST00000298295	down
157	-2.0288	7.57018	-7.1635	9.58e-07	0.000440997	5.86267	p33758	uc021qrb.1	down
454	-2.02733	4.87482	-5.95567	1.09e-05	0.00174785	3.55125	A_24_P76879	ENST00000368608	down
10961	-2.02679	5.65799	-2.87311	0.00990596	0.0657569	-2.94004	p26089	uc002scu.1	down
1905	-2.02597	5.11308	-4.59277	0.000210563	0.00804179	0.714521	p27137	uc.336-	down
2645	-2.02233	4.54543	-4.30137	0.000404788	0.0111371	0.0879002	A_24_P226962	ENST00000338205	down
712	-2.02215	6.73031	-5.50638	2.83e-05	0.00289673	2.63883	p7914	ENST00000589795.1	down
343	-2.02186	7.25385	-6.25512	5.87e-06	0.0012417	4.14427	A_24_P266728	ENST00000377390	down
2617	-2.02167	3.83997	-4.31048	0.000396574	0.0110235	0.10754	A_23_P215214	ENST00000353442	down
4300	-2.02139	5.76145	-3.84065	0.0011447	0.0193707	-0.905695	A_23_P162766	ENST00000428223	down
236	-2.02126	5.89854	-6.77536	2.05e-06	0.000632378	5.1436	A_23_P211985	ENST00000296088	down
13173	-2.0193	5.07454	-2.66978	0.0153572	0.0848336	-3.34479	A_23_P64617	ENST00000531380	down
694	-2.01869	8.16186	-5.53778	2.65e-05	0.00277512	2.70343	A_33_P3349521	ENST00000520303	down
241	-2.01517	7.05318	-6.74034	2.2e-06	0.00066392	5.0776	A_23_P308097	ENST00000518532	down
616	-2.01499	6.93539	-5.64507	2.11e-05	0.00247835	2.92325	A_23_P204564	ENST00000437004	down
254	-2.01434	6.30791	-6.65469	2.61e-06	0.000746134	4.91538	A_33_P3290919	ENST00000379701	down
18168	-2.01253	10.1561	-2.2822	0.0344819	0.138112	-4.07838	p18324	TCONS_00020083	down
10308	-2.01249	5.6584	-2.93892	0.00858128	0.0605728	-2.80666	p29423	ENST00000602964.1	down
2367	-2.01171	8.07118	-4.40456	0.000320985	0.00986652	0.310187	A_23_P145874	ENST00000411955	down
2174	-2.01141	5.28054	-4.47249	0.000275611	0.00922567	0.456307	A_23_P166248	ENST00000443408	down
1783	-2.01082	6.21145	-4.6474	0.000186385	0.00760099	0.831549	A_23_P8938	ENST00000518621	down
1422	-2.0104	3.89834	-4.85144	0.000118421	0.00605743	1.26687	A_32_P73217	ENST00000338272	down
1632	-2.00943	3.67487	-4.72	0.000158548	0.00706726	0.98678	A_33_P3345389	ENST00000252032	down
278	-2.00883	7.51594	-6.49217	3.62e-06	0.000947244	4.60459	A_23_P126197	ENST00000434636	down
167	-2.00813	5.20502	-7.09275	1.1e-06	0.000475158	5.7333	A_23_P96590	ENST00000361600	down
95	-2.00745	8.39985	-7.7962	2.9e-07	0.000221935	6.98539	A_32_P524014	ENST00000367545	down
10841	-2.00708	6.30384	-2.88561	0.00963997	0.0647108	-2.91478	p8532	ENST00000587759.1	down
4142	-2.00658	4.75283	-3.87851	0.00105088	0.0184635	-0.824172	A_33_P3398922	ENST00000269468	down
415	-2.00615	7.63345	-6.01492	9.65e-06	0.00169251	3.66959	A_23_P204847	ENST00000398576	down
2790	-2.00583	4.0704	-4.25021	0.000454202	0.0118428	-0.022411	p16098	ENST00000560714.1	down
5336	-2.00457	4.0866	-3.63588	0.00181704	0.024781	-1.34536	p16246	ENST00000565297.1	down
846	-2.00417	6.70743	-5.31981	4.24e-05	0.00364714	2.25261	A_23_P436353	ENST00000341575	down
1791	-2.00375	8.55246	-4.64421	0.000187715	0.00761731	0.824727	A_24_P172481	ENST00000455293	down
802	-2.00292	8.9169	-5.36701	3.83e-05	0.00347323	2.3507	A_23_P40025	ENST00000449723	down
9563	-2.00091	4.9329	-3.02168	0.00715687	0.0544627	-2.6375	A_23_P395595	ENST00000263773	down
1287	-2.00048	5.8888	-4.94058	9.72e-05	0.00549832	1.45605	p37916_v4	ENST00000606292.1	down
9289	-2.00036	6.52314	-3.05438	0.00665968	0.0521741	-2.57025	A_24_P206624	ENST00000351936	down
425	-2.00027	4.79179	-5.99815	1e-05	0.00170646	3.63614	A_33_P3400578	ENST00000226067	down
3370	-1.99988	4.80757	-4.06462	0.000690279	0.0149037	-0.422869	A_33_P3290567	ENST00000299613	down
284	-1.99982	5.46511	-6.44495	3.98e-06	0.00101737	4.51355	p10231	ENST00000420418.1	down
432	-1.99941	5.13809	-5.98864	1.02e-05	0.00171536	3.61716	A_23_P53126	ENST00000257818	down
876	-1.99873	6.98242	-5.29663	4.46e-05	0.00370399	2.20435	A_32_P128701	ENST00000450251	down
2850	-1.99843	7.64193	-4.22808	0.000477421	0.0121906	-0.0701474	A_33_P3306103	ENST00000410068	down
2437	-1.99798	4.69486	-4.37991	0.000339261	0.0101272	0.25711	p4376	ENST00000555688.1	down
9301	-1.99614	4.43711	-3.05291	0.00668137	0.0522765	-2.57329	A_24_P400507	ENST00000496647	down
3821	-1.99454	2.90433	-3.95102	0.000892121	0.0169909	-0.667899	A_24_P391230	ENST00000299340	down
10967	-1.99407	3.55198	-2.87289	0.00991076	0.0657642	-2.94049	p7840	ENST00000579595.1	down
2224	-1.99354	3.33574	-4.45438	0.000287035	0.00939228	0.417361	p7664	ENST00000583490.1	down
7118	-1.99277	7.90148	-3.33554	0.00356673	0.0364607	-1.98383	p33392	ENST00000525518.1	down
988	-1.99165	10.7391	-5.19741	5.53e-05	0.00407595	1.9971	A_23_P429998	ENST00000353609	down
1190	-1.99162	8.42403	-5.01626	8.23e-05	0.00503262	1.61613	A_23_P137434	ENST00000242719	down
532	-1.98912	6.66801	-5.82018	1.45e-05	0.00198693	3.27888	A_24_P943997	ENST00000377275	down
5078	-1.98866	5.23336	-3.68571	0.00162395	0.0232729	-1.23861	A_24_P189739	ENST00000228862	down
469	-1.98734	6.34983	-5.92601	1.16e-05	0.00180383	3.49184	p4885	ENST00000602874.1	down
1064	-1.98706	5.308	-5.12592	6.47e-05	0.004425	1.84714	A_23_P98995	ENST00000548263	down
18441	-1.9868	4.12602	-2.26241	0.0358945	0.141636	-4.11424	A_21_P0011322	ENST00000290607	down
1493	-1.98571	5.95766	-4.80535	0.000131161	0.00639105	1.1688	A_24_P31275	ENST00000250111	down
1577	-1.98537	4.32825	-4.7541	0.000146971	0.00678192	1.05956	A_24_P260101	ENST00000460393	down
300	-1.98505	4.36158	-6.39401	4.42e-06	0.00106193	4.41498	p1799	ENST00000441365.2	down
1081	-1.98446	6.76713	-5.11067	6.69e-05	0.00450102	1.81508	A_23_P388433	ENST00000399075	down
1628	-1.98377	4.66633	-4.72121	0.000158121	0.00706726	0.989368	A_24_P222911	ENST00000425778	down
1038	-1.98203	5.79491	-5.1485	6.16e-05	0.00431155	1.89456	p23234	TCONS_00012755	down
1571	-1.98182	9.52442	-4.75502	0.000146669	0.00678192	1.06153	A_23_P353035	ENST00000295666	down
692	-1.98052	8.34341	-5.53996	2.64e-05	0.00277313	2.70792	A_24_P319923	ENST00000418370	down
4359	-1.98041	5.73076	-3.82986	0.00117294	0.0195761	-0.928924	A_23_P42358	ENST00000326771	down
8771	-1.98018	12.3814	-3.11502	0.00582509	0.0483308	-2.44496	A_23_P206724	ENST00000330439	down
4081	-1.97995	5.0338	-3.8916	0.00102026	0.0181935	-0.795968	A_23_P138194	ENST00000392014	down
4526	-1.97937	3.85437	-3.79505	0.00126884	0.0204016	-1.0038	p17928	TCONS_00018438	down
5765	-1.97763	3.64002	-3.5562	0.00217414	0.0274447	-1.51564	A_23_P110531	ENST00000511025	down
941	-1.97756	10.1552	-5.24045	5.04e-05	0.00389628	2.08713	A_23_P101208	ENST00000494131	down
911	-1.97734	6.16125	-5.26571	4.77e-05	0.00380712	2.13988	A_23_P436369	ENST00000370020	down
7296	-1.97715	3.9192	-3.30918	0.00378315	0.0377307	-2.03937	A_33_P3379775	ENST00000376463	down
242	-1.97603	7.97071	-6.73439	2.22e-06	0.000667393	5.06636	A_33_P3240392	ENST00000406360	down
1356	-1.97592	9.4547	-4.89096	0.000108504	0.00582312	1.35083	A_23_P73589	ENST00000360270	down
340	-1.97472	6.14042	-6.26466	5.75e-06	0.00123176	4.16295	p29741	TCONS_00025723	down
1584	-1.97447	7.23199	-4.74929	0.000148549	0.0068215	1.04931	A_23_P347169	ENST00000262102	down
3042	-1.97218	5.8454	-4.16123	0.000555072	0.0132706	-0.214383	RNA147455|p0559_imsncRNA217	RNA147455|p0559_imsncRNA217	down
1965	-1.97133	8.85477	-4.56888	0.00022211	0.00822574	0.663305	A_23_P53856	ENST00000511143	down
3218	-1.97129	5.28072	-4.11019	0.0006228	0.0140842	-0.324513	A_24_P132383	ENST00000307271	down
599	-1.9705	4.60277	-5.6841	1.94e-05	0.00235467	3.00284	A_33_P3255914	ENST00000349606	down
723	-1.96993	4.00951	-5.48394	2.97e-05	0.00299361	2.5926	A_33_P3220833	ENST00000327134	down
917	-1.9685	3.54709	-5.26296	4.8e-05	0.00380712	2.13412	A_23_P117782	ENST00000299213	down
1144	-1.9677	6.57922	-5.047	7.69e-05	0.00488949	1.681	p44483_v4	uc001yxw.4	down
3923	-1.96662	5.7758	-3.92829	0.000939132	0.0174212	-0.716914	p40742_v4	XR_427744.1	down
884	-1.96641	9.9194	-5.28867	4.54e-05	0.00373399	2.18774	A_23_P7697	ENST00000510372	down
353	-1.96537	4.23825	-6.21102	6.43e-06	0.00132248	4.05773	A_19_P00805548	ENST00000224764	down
3482	-1.96499	6.3442	-4.03398	0.000739718	0.0154575	-0.488979	A_23_P65651	ENST00000556645	down
350	-1.96477	6.93426	-6.21895	6.32e-06	0.00131454	4.07332	A_23_P29365	ENST00000477973	down
1015	-1.96449	8.49509	-5.16632	5.92e-05	0.00424349	1.93194	A_23_P114947	ENST00000235382	down
2203	-1.96395	5.69033	-4.46093	0.000282848	0.0093435	0.431451	p37078_v4	ENST00000608023.1	down
4911	-1.96379	6.17347	-3.72126	0.0014988	0.0222067	-1.16234	p2150	ENST00000436715.1	down
1813	-1.9631	7.94838	-4.63589	0.000191234	0.00767579	0.806909	A_24_P942250	ENST00000447540	down
2110	-1.96268	5.11554	-4.50241	0.000257737	0.00888771	0.520606	A_24_P131173	ENST00000294889	down
457	-1.96185	5.10421	-5.94978	1.11e-05	0.00175877	3.53948	A_23_P32217	ENST00000379858	down
3716	-1.96164	5.28269	-3.97975	0.000836071	0.0163594	-0.605945	A_33_P3312499	ENST00000405633	down
203	-1.96038	5.97546	-6.92265	1.53e-06	0.000548722	5.41917	A_33_P3336622	ENST00000176643	down
222	-1.95997	8.21142	-6.82558	1.86e-06	0.000608546	5.23793	A_23_P108835	ENST00000379520	down
4978	-1.95956	4.34518	-3.70578	0.00155207	0.0226896	-1.19556	p29089	ENST00000585861.1	down
980	-1.95641	7.1204	-5.20801	5.41e-05	0.00401536	2.01928	A_24_P141629	ENST00000420244	down
814	-1.95582	6.41242	-5.35743	3.91e-05	0.00349054	2.3308	A_23_P141738	ENST00000269138	down
1365	-1.95549	9.17998	-4.88452	0.000110062	0.00586681	1.33714	A_33_P3236881	ENST00000375136	down
1910	-1.95427	5.93639	-4.59001	0.000211863	0.00806819	0.708616	A_33_P3651948	ENST00000261908	down
321	-1.95414	6.71981	-6.34591	4.87e-06	0.00110458	4.32154	A_23_P24515	ENST00000533597	down
8047	-1.95362	3.79947	-3.2079	0.00474081	0.0428735	-2.25172	A_23_P61406	ENST00000375835	down
816	-1.95266	6.81798	-5.35613	3.92e-05	0.00349502	2.3281	A_23_P145631	ENST00000392862	down
4792	-1.95249	6.41312	-3.74499	0.00142066	0.0215746	-1.1114	A_23_P45365	ENST00000328300	down
1170	-1.95111	4.22818	-5.03095	7.97e-05	0.00495364	1.64715	p25019	NR_022008.1	down
1336	-1.95073	6.78932	-4.90519	0.000105144	0.00572046	1.38102	A_23_P1492	ENST00000370626	down
4850	-1.94841	8.0508	-3.73223	0.00146217	0.0219395	-1.13881	A_23_P46045	ENST00000313961	down
2802	-1.94662	4.38352	-4.24348	0.000461138	0.0119766	-0.0369225	A_23_P45011	ENST00000361131	down
572	-1.94614	6.15247	-5.73634	1.73e-05	0.00220679	3.10909	A_23_P19723	ENST00000446683	down
380	-1.94574	9.56275	-6.12923	7.61e-06	0.00145736	3.8965	p10433	ENST00000561134.1	down
3107	-1.94536	4.06059	-4.1417	0.00058007	0.0135851	-0.256529	p26342	uc010kfv.3	down
1112	-1.94367	4.81008	-5.07601	7.22e-05	0.00472349	1.74214	A_23_P167818	ENST00000352896	down
929	-1.94346	10.5538	-5.25235	4.91e-05	0.00384572	2.11197	p33590	ENST00000522112.2	down
220	-1.94269	8.82885	-6.82734	1.85e-06	0.000608546	5.24123	A_23_P434352	ENST00000341926	down
205	-1.94246	6.60668	-6.91314	1.56e-06	0.000554431	5.40148	A_23_P112289	ENST00000259365	down
2086	-1.94089	8.39405	-4.51413	0.000251061	0.00875861	0.545777	A_33_P3240507	ENST00000317765	down
406	-1.94064	2.8057	-6.03227	9.31e-06	0.00166357	3.70415	A_33_P3276475	ENST00000526991	down
4087	-1.93978	4.8206	-3.8904	0.00102305	0.0182156	-0.79857	p13846	ENST00000507558.1	down
7221	-1.93954	4.93934	-3.31938	0.00369796	0.0372653	-2.0179	A_23_P36795	ENST00000393240	down
2008	-1.93825	6.54554	-4.55001	0.000231687	0.00839671	0.622806	A_24_P349039	ENST00000264245	down
128	-1.93794	6.13716	-7.33643	6.87e-07	0.000387435	6.17561	A_24_P274615	ENST00000265138	down
8105	-1.93656	6.03095	-3.20075	0.0048168	0.043249	-2.26666	A_23_P214168	ENST00000322507	down
5959	-1.93595	4.30264	-3.52257	0.002345	0.0286368	-1.58735	A_23_P161481	ENST00000263563	down
5302	-1.93537	3.67305	-3.64113	0.00179565	0.0246463	-1.33412	A_23_P210763	ENST00000254958	down
943	-1.93511	10.6731	-5.23741	5.07e-05	0.00391099	2.08077	p33591	ENST00000534619.1	down
8226	-1.93457	4.22183	-3.18642	0.00497256	0.0439856	-2.29655	p38901_v4	ENST00000572703.2	down
307	-1.93279	9.02553	-6.38195	4.53e-06	0.00107304	4.39157	A_24_P218970	ENST00000262056	down
1720	-1.93255	5.38435	-4.67819	0.00017402	0.00736277	0.897422	A_23_P216282	ENST00000349830	down
354	-1.93254	6.65493	-6.21052	6.43e-06	0.00132248	4.05674	A_24_P883629	ENST00000258457	down
14061	-1.93172	4.72747	-2.59572	0.0179777	0.0930373	-3.48916	p30347	ENST00000601239.1	down
975	-1.92856	7.85729	-5.21022	5.38e-05	0.00400884	2.02391	A_23_P97700	ENST00000475171	down
324	-1.92852	5.65186	-6.332	5.01e-06	0.00112591	4.29446	A_23_P205531	ENST00000397995	down
5125	-1.92737	9.2838	-3.67911	0.00164831	0.0234053	-1.25276	A_23_P405129	ENST00000261978	down
266	-1.92721	4.833	-6.57374	3.07e-06	0.000838643	4.76106	A_23_P83175	ENST00000488436	down
213	-1.92682	8.06927	-6.86112	1.73e-06	0.000590695	5.30446	A_24_P89512	ENST00000527613	down
348	-1.9268	8.35467	-6.22793	6.21e-06	0.00129788	4.09094	A_23_P112801	ENST00000334660	down
130	-1.92677	7.79571	-7.33287	6.92e-07	0.000387435	6.16922	A_24_P320254	ENST00000511300	down
6321	-1.92657	6.64827	-3.4628	0.00268202	0.0308778	-1.71451	p5166	ENST00000558142.1	down
231	-1.92583	8.7021	-6.78578	2.01e-06	0.000632016	5.1632	p26496	uc004akv.2	down
1952	-1.9244	7.17216	-4.57409	0.00021954	0.00818071	0.674469	A_24_P41864	ENST00000380732	down
1182	-1.92434	5.31266	-5.0204	8.16e-05	0.00502121	1.62487	p16908	ENST00000602625.1	down
1257	-1.92336	4.56962	-4.96708	9.17e-05	0.00530991	1.51216	A_33_P3397418	ENST00000242351	down
686	-1.92249	5.50794	-5.54445	2.61e-05	0.00276854	2.71714	A_23_P18447	ENST00000264867	down
527	-1.92214	4.02481	-5.82541	1.44e-05	0.00198378	3.28943	A_23_P408167	ENST00000332262	down
1273	-1.9219	5.20267	-4.95493	9.42e-05	0.00538561	1.48643	A_23_P59787	ENST00000354926	down
7218	-1.92123	7.63849	-3.32031	0.00369025	0.0372057	-2.01593	A_23_P157117	ENST00000409603	down
362	-1.92051	4.1431	-6.17923	6.86e-06	0.00137766	3.99518	A_23_P79231	ENST00000432329	down
6272	-1.92031	7.24618	-3.4707	0.00263484	0.0305709	-1.69771	A_23_P32233	ENST00000374672	down
1951	-1.9203	6.09981	-4.5745	0.000219338	0.00818071	0.675353	A_23_P2674	ENST00000548097	down
431	-1.92017	8.16266	-5.99019	1.02e-05	0.00171536	3.62025	A_19_P00813077	ENST00000420135	down
1627	-1.91989	6.9712	-4.72132	0.000158083	0.00706726	0.989602	A_33_P3329974	ENST00000271636	down
2891	-1.91965	6.01312	-4.21429	0.000492495	0.0123947	-0.0999081	A_23_P58036	ENST00000497830	down
14796	-1.91837	3.45066	-2.53363	0.0204956	0.100799	-3.60877	A_33_P3238290	ENST00000045083	down
3886	-1.9181	3.13852	-3.93692	0.00092099	0.0172467	-0.698297	RNA147159|p0263_imsncRNA449	RNA147159|p0263_imsncRNA449	down
5757	-1.91679	11.2109	-3.55717	0.00216939	0.0274166	-1.51357	p10201	ENST00000442967.1	down
72	-1.91671	6.32206	-8.21418	1.35e-07	0.000136797	7.69364	A_23_P254741	ENST00000382120	down
368	-1.91657	7.77133	-6.17192	6.97e-06	0.00137766	3.98077	A_24_P261417	ENST00000396505	down
8722	-1.91641	3.70273	-3.12228	0.00573228	0.0478259	-2.42991	A_32_P44453	ENST00000444194	down
1846	-1.91602	5.199	-4.61792	0.000199061	0.00784122	0.768415	p27505	uc.122-	down
136	-1.91401	5.47712	-7.26836	7.83e-07	0.000417628	6.05297	A_33_P3363425	ENST00000304195	down
1392	-1.9136	3.83366	-4.87094	0.000113418	0.00592536	1.30831	A_24_P123720	ENST00000369002	down
610	-1.91327	4.33741	-5.66322	2.03e-05	0.00241491	2.96029	A_33_P3326588	ENST00000312584	down
861	-1.91241	6.18619	-5.30657	4.36e-05	0.00368389	2.22504	A_33_P3339860	ENST00000420274	down
260	-1.9118	8.56111	-6.6292	2.75e-06	0.000768446	4.86691	A_23_P84651	ENST00000441626	down
593	-1.91171	7.62638	-5.69175	1.91e-05	0.00234009	3.01843	A_23_P382199	ENST00000340541	down
806	-1.91115	8.40511	-5.36177	3.87e-05	0.00348824	2.33982	A_23_P90659	ENST00000175091	down
364	-1.91078	8.25159	-6.17574	6.91e-06	0.00137766	3.98831	A_23_P115922	ENST00000373218	down
1784	-1.9099	4.21158	-4.64707	0.000186523	0.00760099	0.83084	A_23_P429950	ENST00000262648	down
3915	-1.90908	8.26876	-3.93044	0.000934575	0.0173681	-0.712272	A_23_P145024	ENST00000305988	down
12857	-1.90842	7.69521	-2.69751	0.014473	0.0819201	-3.29031	A_33_P3318322	ENST00000380079	down
2590	-1.90832	4.93527	-4.32135	0.000386998	0.0108738	0.130956	p5752	ENST00000558449.1	down
956	-1.90755	6.62868	-5.22325	5.23e-05	0.00397694	2.05116	A_33_P3227467	ENST00000267859	down
211	-1.9074	8.28786	-6.86784	1.71e-06	0.000588972	5.317	A_24_P4816	ENST00000540424	down
447	-1.90678	6.2938	-5.9682	1.06e-05	0.00173249	3.57632	A_23_P156025	ENST00000382611	down
208	-1.90675	6.93914	-6.88141	1.66e-06	0.000577839	5.34234	A_24_P109652	ENST00000312493	down
1912	-1.9067	5.8048	-4.58971	0.000212008	0.00806927	0.707962	A_23_P127394	ENST00000443527	down
2665	-1.90606	3.69089	-4.29426	0.000411317	0.0112318	0.0725741	A_24_P122732	ENST00000468057	down
677	-1.90504	3.66029	-5.55762	2.54e-05	0.0027293	2.74418	p43124_v4	XR_243243.1	down
2304	-1.90495	5.33998	-4.43015	0.000303068	0.00957085	0.365249	A_24_P418408	ENST00000494111	down
456	-1.90491	8.62573	-5.95378	1.1e-05	0.00175034	3.54748	A_23_P211631	ENST00000348697	down
285	-1.90366	8.47164	-6.4444	3.99e-06	0.00101737	4.51248	A_33_P3375665	ENST00000406360	down
3735	-1.90349	3.71569	-3.97537	0.000844395	0.0164523	-0.615406	A_23_P83028	ENST00000377966	down
280	-1.90347	5.96715	-6.4804	3.71e-06	0.000963163	4.58192	A_23_P114423	ENST00000475448	down
871	-1.90334	4.14373	-5.29909	4.43e-05	0.00370309	2.20946	p33819	uc021ygv.1	down
601	-1.90243	3.05827	-5.6817	1.95e-05	0.00235883	2.99796	A_33_P3229477	ENST00000337532	down
682	-1.8994	8.98725	-5.55169	2.57e-05	0.00274227	2.73201	A_23_P91221	ENST00000372889	down
9128	-1.89926	4.2033	-3.0697	0.00643849	0.0513289	-2.53867	A_33_P3353921	ENST00000489214	down
3763	-1.89893	7.08822	-3.96763	0.000859282	0.0166177	-0.632093	A_23_P361495	ENST00000420353	down
1970	-1.89826	5.7105	-4.56674	0.000223173	0.00824416	0.658721	p949	ENST00000588291.1	down
331	-1.89723	8.65196	-6.30957	5.25e-06	0.00115149	4.25072	A_23_P413761	ENST00000373715	down
670	-1.89488	4.87456	-5.56626	2.49e-05	0.00270654	2.76192	A_23_P373927	ENST00000262455	down
1700	-1.89483	5.56056	-4.68762	0.000170401	0.00729047	0.917594	A_24_P18621	ENST00000435841	down
2704	-1.89433	7.35002	-4.27906	0.000425639	0.0114552	0.0397902	p19614	TCONS_00024175	down
2938	-1.8924	7.18514	-4.19424	0.000515253	0.0127626	-0.143147	A_23_P206733	ENST00000422046	down
3858	-1.89239	4.75571	-3.94204	0.000910412	0.017173	-0.687271	A_32_P100683	ENST00000397906	down
6328	-1.89177	5.13896	-3.461	0.00269287	0.0309623	-1.71833	A_33_P3220470	ENST00000338426	down
648	-1.89144	4.02024	-5.60231	2.31e-05	0.00259137	2.83581	p14315	ENST00000412954.1	down
3848	-1.89068	5.86358	-3.94432	0.000905731	0.0171249	-0.682352	A_33_P3555937	ENST00000301959	down
13931	-1.89016	4.95254	-2.60573	0.0176	0.0919327	-3.46974	A_23_P146294	ENST00000450553	down
2308	-1.89015	4.4485	-4.42944	0.00030355	0.00957117	0.363725	p4483	ENST00000555403.1	down
3006	-1.89012	4.546	-4.17225	0.000541446	0.0131079	-0.1906	A_23_P122937	ENST00000396040	down
818	-1.89005	11.3953	-5.35451	3.93e-05	0.00349875	2.32473	p43138_v4	XR_429651.1	down
15404	-1.88925	2.97544	-2.48657	0.0226214	0.106856	-3.69851	A_23_P333038	ENST00000434629	down
8416	-1.88812	4.08942	-3.16307	0.00523696	0.0452839	-2.34518	A_33_P3248439	ENST00000361171	down
104	-1.88807	6.47001	-7.7049	3.43e-07	0.000240133	6.82716	A_23_P43175	ENST00000397712	down
20910	-1.88595	4.73326	-2.10631	0.0490481	0.17069	-4.39085	A_24_P128308	ENST00000469435	down
1425	-1.88458	4.57962	-4.84911	0.000119033	0.00607887	1.26193	A_19_P00316241	ENST00000504068	down
3398	-1.88454	7.41433	-4.05839	0.000700056	0.0149927	-0.436312	p43293_v4	XR_429798.1	down
8619	-1.88439	5.23944	-3.13447	0.00557972	0.0471114	-2.40463	A_24_P132470	ENST00000421679	down
1636	-1.88435	5.82828	-4.7173	0.000159503	0.00709505	0.98102	p14235	ENST00000585945.1	down
8593	-1.88373	3.41349	-3.13715	0.00554664	0.0469738	-2.39906	A_33_P3366221	ENST00000370076	down
199	-1.88341	6.03304	-6.95166	1.45e-06	0.000529517	5.47306	A_33_P3349651	ENST00000318950	down
5316	-1.88305	4.82277	-3.63946	0.00180241	0.0246739	-1.33769	A_24_P86993	ENST00000441717	down
5681	-1.88185	3.31002	-3.57002	0.00210755	0.0269975	-1.48614	p38164_v4	ENST00000609982.1	down
10727	-1.8817	4.91507	-2.89595	0.00942537	0.0639378	-2.89388	RNA33768|snoRNA_scaRNA_364_68	RNA33768|snoRNA_scaRNA_364_68	down
407	-1.88167	6.53771	-6.03086	9.34e-06	0.00166357	3.70134	p12429	ENST00000504050.1	down
539	-1.88118	6.68899	-5.80787	1.49e-05	0.00201081	3.25399	A_32_P5276	ENST00000465817	down
10113	-1.87878	4.86245	-2.96075	0.00818095	0.05887	-2.76219	p11366	ENST00000429798.1	down
592	-1.87854	8.18761	-5.69331	1.9e-05	0.00233625	3.02162	A_33_P3320782	ENST00000398590	down
2289	-1.87723	6.11948	-4.4333	0.000300936	0.00955603	0.372019	p24883	XR_110533.1	down
1020	-1.87718	6.19728	-5.16107	5.99e-05	0.00427053	1.92092	A_23_P253896	ENST00000305572	down
2232	-1.87688	5.16646	-4.45193	0.000288612	0.00941003	0.412107	A_23_P166686	ENST00000422605	down
113	-1.87483	7.01753	-7.62995	3.95e-07	0.000254176	6.69631	A_23_P77310	ENST00000263805	down
4869	-1.874	4.52748	-3.72927	0.00147196	0.0219944	-1.14516	p26874	HIT000321661	down
5097	-1.87301	4.24604	-3.6831	0.00163353	0.0233228	-1.2442	A_23_P10980	ENST00000502815	down
502	-1.87295	11.9712	-5.86328	1.33e-05	0.00191625	3.36578	A_24_P754803	ENST00000436473	down
1770	-1.87204	6.1165	-4.65573	0.000182956	0.00752219	0.849369	p42676_v4	XR_429246.1	down
5082	-1.8712	7.05874	-3.68528	0.00162553	0.0232773	-1.23954	A_23_P113184	ENST00000463855	down
1631	-1.87115	4.67817	-4.72018	0.000158486	0.00706726	0.987155	A_24_P194000	ENST00000414294	down
1615	-1.87074	4.28947	-4.72989	0.000155097	0.00698574	1.0079	A_23_P54055	ENST00000361265	down
908	-1.86965	5.78775	-5.26851	4.74e-05	0.00379805	2.1457	A_33_P3293668	ENST00000380432	down
1850	-1.86964	6.29694	-4.61706	0.000199443	0.0078424	0.766578	p9885	ENST00000425887.2	down
3372	-1.86914	8.10441	-4.06428	0.000690803	0.0149086	-0.423594	A_24_P402438	ENST00000479322	down
2134	-1.86855	5.51233	-4.49269	0.000263413	0.00898118	0.499716	A_33_P3347452	ENST00000510118	down
186	-1.86853	6.25688	-6.98558	1.35e-06	0.000529517	5.5359	A_23_P76109	ENST00000280571	down
1302	-1.86777	4.15236	-4.92881	9.98e-05	0.00557802	1.43111	A_32_P98227	ENST00000429277	down
6019	-1.86704	4.86153	-3.51232	0.00239968	0.0290134	-1.60919	A_23_P251548	ENST00000478068	down
7185	-1.86496	7.06122	-3.3259	0.00364448	0.036913	-2.00417	p27020	uc.28+	down
4563	-1.86474	4.66334	-3.78637	0.00129396	0.0206309	-1.02247	A_24_P185314	ENST00000322897	down
2908	-1.86395	7.59237	-4.2081	0.000499404	0.0124966	-0.113242	A_33_P3342305	ENST00000542396	down
7238	-1.86272	5.1008	-3.31713	0.00371659	0.0373624	-2.02264	p27308	uc.435-	down
289	-1.86267	6.30283	-6.43059	4.1e-06	0.00102928	4.48579	A_23_P210330	ENST00000238875	down
1318	-1.86227	6.06541	-4.92069	0.000101605	0.00560951	1.41389	A_23_P50081	ENST00000269159	down
1443	-1.86211	5.97133	-4.83553	0.000122669	0.0061864	1.23304	A_23_P21560	ENST00000406434	down
3063	-1.86145	4.41417	-4.15699	0.0005604	0.0133144	-0.223523	A_23_P64879	ENST00000539350	down
953	-1.86084	4.65028	-5.22379	5.22e-05	0.00397694	2.05231	A_32_P30649	ENST00000306376	down
1774	-1.86036	6.77781	-4.65265	0.000184217	0.00755694	0.842779	p12307	ENST00000512512.1	down
1157	-1.85999	4.43317	-5.04001	7.81e-05	0.00491324	1.66626	A_24_P402080	ENST00000397860	down
831	-1.85794	5.4627	-5.33789	4.08e-05	0.00357023	2.29021	A_33_P3367361	ENST00000181796	down
729	-1.85755	5.12281	-5.47566	3.03e-05	0.00301935	2.57552	A_23_P166566	ENST00000481536	down
153	-1.85737	7.13781	-7.18219	9.24e-07	0.000438343	5.89671	A_24_P396702	ENST00000480212	down
4117	-1.857	4.43796	-3.8841	0.00103769	0.0183387	-0.812127	A_33_P3363355	ENST00000393717	down
317	-1.8562	5.72851	-6.3608	4.73e-06	0.00108502	4.35049	A_23_P18692	ENST00000296412	down
346	-1.85615	11.4445	-6.24072	6.05e-06	0.00127147	4.11603	A_23_P210425	ENST00000279022	down
863	-1.8561	5.27763	-5.30603	4.37e-05	0.00368389	2.22391	A_33_P3256725	ENST00000377284	down
14437	-1.8559	8.62314	-2.56248	0.0192869	0.0972042	-3.55336	p26704	HIT000011323_04	down
1130	-1.85548	11.3017	-5.0579	7.51e-05	0.00483681	1.70397	A_32_P783	ENST00000359681	down
2169	-1.85532	6.10281	-4.47734	0.000272628	0.00914351	0.466741	A_33_P3283122	ENST00000403733	down
8892	-1.85431	10.2666	-3.10013	0.00602011	0.0492658	-2.4758	A_33_P3403044	ENST00000424323	down
789	-1.85342	6.6611	-5.38052	3.72e-05	0.00342878	2.37872	A_23_P105571	ENST00000550385	down
18841	-1.8525	3.72868	-2.2355	0.0379017	0.146387	-4.16274	p8386	ENST00000596807.1	down
439	-1.85214	6.90267	-5.98001	1.04e-05	0.00172025	3.59994	RNA33771|snoRNA_scaRNA_367_67	RNA33771|snoRNA_scaRNA_367_67	down
4652	-1.85142	6.64884	-3.76987	0.00134308	0.0210103	-1.05795	A_24_P81900	ENST00000486749	down
1797	-1.84954	11.0587	-4.64313	0.000188169	0.00761731	0.822411	A_32_P234738	ENST00000493317	down
8518	-1.84889	5.35266	-3.14942	0.00539796	0.0461171	-2.37358	A_23_P392942	ENST00000381998	down
1610	-1.84856	7.82664	-4.7324	0.000154235	0.00697151	1.01325	A_23_P45524	ENST00000372635	down
4628	-1.84818	8.76432	-3.77428	0.00132978	0.0209101	-1.04847	p19771	TCONS_00023442	down
702	-1.84803	4.49897	-5.52186	2.74e-05	0.00284189	2.6707	A_23_P113161	ENST00000235307	down
612	-1.8476	7.17462	-5.66101	2.04e-05	0.00242076	2.95578	A_23_P110345	ENST00000263921	down
2782	-1.847	5.51691	-4.25334	0.000451014	0.0117978	-0.0156661	p35091_v4	ENST00000511059.1	down
1201	-1.84616	4.09746	-5.0058	8.42e-05	0.00510313	1.59404	A_23_P93562	ENST00000302071	down
175	-1.84612	5.56001	-7.05894	1.17e-06	0.000488217	5.67121	A_23_P29939	ENST00000508895	down
671	-1.84547	3.37177	-5.56474	2.5e-05	0.00270654	2.75881	A_23_P363255	ENST00000432185	down
80	-1.84538	6.58987	-8.08781	1.7e-07	0.000154597	7.4823	A_23_P60354	ENST00000382183	down
1310	-1.84529	3.9805	-4.92473	0.000100703	0.00559422	1.42245	A_33_P3243997	ENST00000404125	down
1562	-1.84511	8.46259	-4.76095	0.00014475	0.00674383	1.07417	A_23_P86021	ENST00000463664	down
6023	-1.84476	4.96	-3.51176	0.00240267	0.0290303	-1.61037	A_33_P3293918	ENST00000314830	down
3490	-1.84447	4.82609	-4.03236	0.000742424	0.0154752	-0.492468	A_32_P19716	ENST00000421812	down
1472	-1.84426	8.71123	-4.81994	0.000126983	0.00627202	1.19986	A_23_P134614	ENST00000297135	down
728	-1.84317	4.09043	-5.47743	3.02e-05	0.00301501	2.57917	A_23_P58390	ENST00000309733	down
435	-1.84307	7.75672	-5.98482	1.03e-05	0.0017168	3.60954	A_23_P133470	ENST00000361557	down
390	-1.8405	7.40645	-6.09615	8.15e-06	0.00152083	3.83103	A_23_P67661	ENST00000292907	down
2843	-1.8402	2.81849	-4.23	0.000475358	0.0121648	-0.0660015	A_23_P328259	ENST00000511601	down
3981	-1.84001	3.78872	-3.91662	0.000964221	0.017626	-0.742072	p38277_v4	ENST00000608994.1	down
1660	-1.83946	10.3466	-4.70676	0.00016329	0.00715848	0.958501	A_33_P3298492	ENST00000546463	down
3475	-1.83941	4.71801	-4.03713	0.000734465	0.0153811	-0.482169	p11893	ENST00000462011.1	down
2962	-1.83928	3.52189	-4.18427	0.000526971	0.0129454	-0.164669	A_33_P3256680	ENST00000276282	down
10909	-1.83913	4.61895	-2.8789	0.00978184	0.0652538	-2.92834	p38519_v4	ENST00000443576.3	down
2135	-1.83814	5.68402	-4.49225	0.000263671	0.00898118	0.498776	A_23_P337262	ENST00000423585	down
234	-1.83807	5.72618	-6.77994	2.03e-06	0.000632016	5.15221	A_23_P146077	ENST00000344423	down
636	-1.83782	6.92071	-5.61973	2.22e-05	0.00253795	2.87146	A_24_P406060	ENST00000259939	down
1168	-1.83758	5.72404	-5.03268	7.94e-05	0.00494488	1.65079	A_24_P3249	ENST00000330688	down
642	-1.83703	9.14488	-5.60771	2.28e-05	0.00258555	2.84687	A_23_P69521	ENST00000537948	down
970	-1.83698	3.38942	-5.21696	5.3e-05	0.00397829	2.03802	A_33_P3268174	ENST00000379485	down
940	-1.83694	7.95638	-5.24119	5.03e-05	0.0038942	2.08866	A_23_P254271	ENST00000417736	down
97	-1.83667	7.29214	-7.76549	3.07e-07	0.000226827	6.93231	A_32_P177024	ENST00000414306	down
3984	-1.83666	3.27981	-3.91613	0.00096529	0.0176323	-0.74313	A_33_P3227457	ENST00000396039	down
1690	-1.83658	5.28106	-4.69162	0.00016889	0.0072707	0.926136	A_33_P3230881	ENST00000308742	down
2022	-1.8357	5.87459	-4.53939	0.000237257	0.00853903	0.600018	p26202	uc010hib.1	down
2755	-1.83512	9.52194	-4.26432	0.000440003	0.0116207	0.00800198	p33823	uc003qsf.4	down
229	-1.8349	6.50115	-6.79851	1.96e-06	0.000622449	5.18713	A_23_P156748	ENST00000360359	down
225	-1.8346	6.40921	-6.81343	1.9e-06	0.000615057	5.21513	A_32_P221452	ENST00000273375	down
8824	-1.83427	4.84601	-3.10837	0.00591149	0.048753	-2.45875	A_24_P522998	ENST00000433746	down
618	-1.83349	5.5361	-5.64384	2.11e-05	0.00247835	2.92074	p44111_v4	uc003bzg.4	down
16405	-1.83304	9.04928	-2.40944	0.0265599	0.117808	-3.84384	p15109	ENST00000416999.1	down
491	-1.83136	7.99122	-5.88214	1.27e-05	0.00188934	3.40374	A_23_P983	ENST00000470017	down
2077	-1.83087	4.16178	-4.52096	0.000247247	0.00866293	0.560459	A_33_P3376234	ENST00000369604	down
3597	-1.82982	4.84616	-4.00939	0.00078194	0.0158143	-0.542014	A_33_P3339536	ENST00000332050	down
9625	-1.82962	4.03628	-3.01551	0.00725457	0.0548396	-2.65016	A_24_P110983	ENST00000366539	down
342	-1.82906	4.07288	-6.25538	5.87e-06	0.0012417	4.14478	A_23_P307563	ENST00000360013	down
7940	-1.82837	5.35128	-3.22098	0.00460489	0.0422055	-2.22439	A_33_P3350758	ENST00000367647	down
654	-1.82788	9.46214	-5.58819	2.38e-05	0.00264174	2.80689	A_23_P98085	ENST00000532280	down
106	-1.82774	5.65946	-7.67609	3.62e-07	0.000248591	6.77696	A_24_P933418	ENST00000295851	down
530	-1.82699	7.95996	-5.82163	1.45e-05	0.00198693	3.28181	A_23_P89799	ENST00000285093	down
841	-1.82367	3.71038	-5.32596	4.18e-05	0.00362021	2.2654	A_23_P14636	ENST00000267812	down
4336	-1.8229	4.07785	-3.83408	0.00116182	0.0194993	-0.919844	A_33_P3293446	ENST00000375377	down
767	-1.82182	10.0026	-5.42155	3.4e-05	0.00322796	2.46371	A_23_P157580	ENST00000413219	down
4922	-1.82021	5.63387	-3.71814	0.00150938	0.0223145	-1.16904	A_24_P226069	ENST00000259989	down
1089	-1.8202	6.41973	-5.10342	6.8e-05	0.0045419	1.79982	A_23_P35205	ENST00000374395	down
829	-1.81979	6.08058	-5.34112	4.05e-05	0.00355392	2.29691	A_24_P321525	ENST00000536465	down
700	-1.81964	7.04086	-5.52489	2.72e-05	0.00283157	2.67692	A_33_P3217073	ENST00000339736	down
462	-1.81952	9.18327	-5.94525	1.12e-05	0.00175877	3.53039	p33950	PTENP1|NR_023917.1	down
192	-1.81948	7.32846	-6.96258	1.42e-06	0.000529517	5.49331	A_24_P233917	ENST00000371933	down
1237	-1.81884	3.37394	-4.98407	8.83e-05	0.00519748	1.5481	A_32_P61857	ENST00000256858	down
705	-1.81857	10.3765	-5.51747	2.77e-05	0.00285661	2.66166	A_32_P182941	ENST00000531810	down
73	-1.81735	7.43728	-8.19676	1.4e-07	0.000139208	7.66464	A_23_P156788	ENST00000367568	down
3660	-1.8171	10.2891	-3.99495	0.000807873	0.0160614	-0.573179	A_23_P368393	ENST00000414963	down
5838	-1.8167	6.47538	-3.54355	0.00223691	0.0278826	-1.54263	p8355	ENST00000597702.1	down
91	-1.81651	7.26448	-7.8468	2.64e-07	0.000211038	7.07254	A_33_P3252925	ENST00000226319	down
239	-1.81618	4.36314	-6.74742	2.17e-06	0.000660105	5.09096	A_23_P409516	ENST00000377279	down
649	-1.81551	3.14414	-5.59931	2.32e-05	0.00259965	2.82967	A_24_P141736	ENST00000323666	down
3765	-1.81508	6.73642	-3.96676	0.000860968	0.0166415	-0.633964	A_33_P3404879	ENST00000464775	down
2592	-1.81483	6.57608	-4.32049	0.000387743	0.0108829	0.129114	A_23_P162300	ENST00000261233	down
7035	-1.81438	6.1709	-3.34829	0.00346655	0.0358549	-1.95696	A_33_P3237135	ENST00000437642	down
4400	-1.81394	8.88648	-3.82199	0.00119397	0.0197436	-0.945861	A_24_P336759	ENST00000369026	down
5049	-1.81332	3.14539	-3.69084	0.00160528	0.0231313	-1.22761	A_23_P91414	ENST00000262659	down
170	-1.81323	5.72658	-7.08259	1.12e-06	0.000475158	5.71465	A_23_P133582	ENST00000360541	down
969	-1.81313	7.52104	-5.21709	5.3e-05	0.00397829	2.03829	A_33_P3370094	ENST00000360490	down
2677	-1.81296	6.44086	-4.28987	0.000415408	0.0112884	0.0630941	p26231	uc021xaa.1	down
351	-1.81254	7.35202	-6.21565	6.37e-06	0.00131974	4.06683	A_23_P8763	ENST00000248594	down
386	-1.81235	6.25356	-6.1094	7.93e-06	0.00149493	3.85727	A_24_P56252	ENST00000450142	down
1266	-1.8122	6.55739	-4.95957	9.32e-05	0.00535792	1.49626	A_23_P502470	ENST00000336909	down
434	-1.81182	5.54871	-5.98706	1.02e-05	0.00171536	3.61402	A_24_P60972	ENST00000341170	down
139	-1.8115	6.70315	-7.25875	7.98e-07	0.000417628	6.03561	A_23_P361049	ENST00000439065	down
1904	-1.81103	8.99448	-4.59321	0.000210355	0.00803999	0.715471	A_32_P47554	ENST00000513345	down
1070	-1.81092	5.33937	-5.12137	6.53e-05	0.00444426	1.83757	A_24_P942354	ENST00000313486	down
968	-1.81023	5.20368	-5.21759	5.3e-05	0.00397829	2.03934	A_23_P366230	ENST00000253339	down
3065	-1.80974	4.57048	-4.15662	0.00056087	0.0133169	-0.224325	p19712	TCONS_00023879	down
1230	-1.80923	6.15542	-4.98908	8.74e-05	0.00516667	1.5587	A_33_P3388646	ENST00000369256	down
13800	-1.80747	3.44759	-2.61776	0.0171563	0.0904656	-3.44637	p19969	TCONS_00025087	down
485	-1.80687	7.42243	-5.89917	1.23e-05	0.00184545	3.43797	A_33_P3219770	ENST00000367435	down
684	-1.80683	5.02476	-5.55061	2.58e-05	0.00274227	2.72979	A_23_P88033	ENST00000376143	down
1313	-1.80664	4.44205	-4.92268	0.000101159	0.00560647	1.41811	A_33_P3210059	ENST00000439242	down
1591	-1.80647	7.88314	-4.74547	0.000149818	0.00685126	1.04114	A_23_P29495	ENST00000396185	down
9806	-1.80621	5.10172	-2.99223	0.00763532	0.0566638	-2.69788	A_33_P3423240	ENST00000374359	down
5453	-1.80579	3.83641	-3.61273	0.00191431	0.0255474	-1.39488	A_23_P421436	ENST00000407644	down
388	-1.8052	8.28882	-6.09912	8.1e-06	0.00151928	3.83691	A_23_P23114	ENST00000356536	down
4550	-1.80353	9.49755	-3.78824	0.00128852	0.0206057	-1.01845	A_24_P810697	ENST00000375036	down
2784	-1.80323	5.38813	-4.25298	0.000451377	0.0117989	-0.0164378	p9117	ENST00000444077.1	down
1564	-1.80236	4.17743	-4.75919	0.000145315	0.0067615	1.07043	A_23_P117163	ENST00000378302	down
2041	-1.80218	8.83476	-4.53268	0.000240844	0.00858742	0.585627	A_24_P210399	ENST00000376387	down
9262	-1.802	6.87111	-3.0562	0.00663311	0.0521174	-2.56651	A_23_P379475	ENST00000371269	down
1401	-1.80199	5.21744	-4.86609	0.000114641	0.00595486	1.29801	A_23_P92042	ENST00000443694	down
1981	-1.80168	8.0735	-4.56082	0.000226152	0.00830782	0.646001	A_23_P111311	ENST00000253332	down
3161	-1.8015	6.68008	-4.12766	0.000598732	0.0137824	-0.286818	p1332	ENST00000414927.1	down
8290	-1.8014	4.23907	-3.17674	0.00508059	0.0445953	-2.31673	p5029	ENST00000602827.1	down
622	-1.80087	4.39674	-5.64164	2.12e-05	0.00247835	2.91624	A_32_P134290	ENST00000269499	down
471	-1.80062	5.7539	-5.92199	1.17e-05	0.00181139	3.48378	A_23_P203023	ENST00000343115	down
4419	-1.80057	4.5818	-3.81775	0.00120545	0.0198516	-0.954975	A_24_P187799	ENST00000428526	down
714	-1.80032	9.8176	-5.50345	2.85e-05	0.00290684	2.6328	p43987_v4	XR_430552.1	down
567	-1.80026	7.056	-5.74291	1.71e-05	0.00219543	3.12243	A_24_P247106	ENST00000474822	down
304	-1.79988	6.18697	-6.38998	4.45e-06	0.00106193	4.40715	A_33_P3333317	ENST00000263036	down
5613	-1.7998	4.30043	-3.58526	0.00203649	0.0264028	-1.4536	A_23_P257503	ENST00000443617	down
3721	-1.79971	2.67665	-3.97937	0.000836798	0.0163594	-0.606776	A_23_P334955	ENST00000284486	down
656	-1.79874	7.55801	-5.58693	2.38e-05	0.00264174	2.8043	p33624	TCONS_00026176	down
1002	-1.79803	4.7928	-5.18496	5.69e-05	0.00412977	1.97102	RNA147209|p0313_imsncRNA670	RNA147209|p0313_imsncRNA670	down
4638	-1.79687	5.00565	-3.77276	0.00133435	0.0209352	-1.05174	A_23_P124486	ENST00000544966	down
760	-1.79639	6.64655	-5.42647	3.37e-05	0.00321991	2.47389	p3030	ENST00000570140.1	down
6457	-1.79619	5.33679	-3.44345	0.00280102	0.0315686	-1.75558	p3347	ENST00000551918.1	down
6178	-1.79605	4.1303	-3.48725	0.00253869	0.0299042	-1.66252	A_33_P3295108	ENST00000318010	down
1131	-1.79564	10.0564	-5.05602	7.54e-05	0.00485152	1.70002	p33592	ENST00000531508.1	down
4095	-1.79516	4.39649	-3.88918	0.00102588	0.018231	-0.801201	A_33_P3349843	ENST00000505682	down
3672	-1.7948	3.79001	-3.99084	0.000815397	0.0161598	-0.582034	A_24_P205252	ENST00000419214	down
2053	-1.7946	8.98569	-4.52906	0.000242804	0.00860673	0.57785	A_33_P3237634	ENST00000372383	down
1093	-1.79399	8.05738	-5.09443	6.93e-05	0.00461536	1.78091	A_23_P411296	ENST00000303004	down
915	-1.79244	5.91218	-5.26325	4.79e-05	0.00380712	2.13473	A_33_P3357949	ENST00000405218	down
17241	-1.79238	4.75544	-2.34662	0.0302316	0.127598	-3.96048	A_23_P309701	ENST00000309660	down
1997	-1.79195	7.58692	-4.55311	0.000230084	0.00838084	0.629469	p19613	TCONS_00024174	down
2653	-1.79189	4.83422	-4.29884	0.000407098	0.0111669	0.0824481	A_24_P303097	ENST00000264694	down
13659	-1.79128	8.52736	-2.62913	0.0167468	0.0892122	-3.42425	p34492_v4	ENST00000599749.1	down
2674	-1.79098	7.1951	-4.29006	0.000415229	0.0112884	0.0635052	A_24_P82032	ENST00000316754	down
1455	-1.79069	9.75927	-4.82926	0.000124386	0.00622125	1.2197	A_23_P93844	ENST00000483581	down
2083	-1.79024	4.80762	-4.51664	0.00024965	0.00872193	0.551183	A_33_P3408743	ENST00000371790	down
1040	-1.79018	6.65056	-5.14761	6.17e-05	0.00431155	1.89269	A_23_P428999	ENST00000518287	down
1688	-1.79009	3.50366	-4.69182	0.000168816	0.0072707	0.926559	p25503	XR_171115.1	down
1809	-1.78993	4.50922	-4.63805	0.000190314	0.00765599	0.811536	A_23_P201567	ENST00000370021	down
1141	-1.78972	4.67295	-5.04891	7.66e-05	0.00488567	1.68503	A_24_P920125	ENST00000468812	down
3842	-1.78942	6.24799	-3.94495	0.000904443	0.0171216	-0.680992	A_33_P3361758	ENST00000354658	down
946	-1.78887	6.18674	-5.23629	5.08e-05	0.00391099	2.07843	A_23_P106405	ENST00000331837	down
571	-1.78878	5.30034	-5.73702	1.73e-05	0.00220679	3.11049	A_23_P154037	ENST00000485106	down
2282	-1.78866	10.0752	-4.43575	0.00029928	0.00954088	0.377307	A_19_P00812587	ENST00000461952	down
1180	-1.78844	3.16945	-5.02098	8.15e-05	0.00502121	1.6261	A_23_P34888	ENST00000369740	down
2539	-1.78585	5.46998	-4.34028	0.00037087	0.0106299	0.171742	p19714	TCONS_00023883	down
2383	-1.78536	6.69514	-4.3985	0.000325384	0.00993276	0.297141	A_24_P916656	ENST00000395326	down
6525	-1.78384	4.97392	-3.43448	0.00285796	0.0318716	-1.77461	p11250	ENST00000414938.1	down
4451	-1.7837	6.128	-3.81114	0.00122357	0.0200052	-0.969192	A_23_P259071	ENST00000395748	down
2420	-1.78349	8.31337	-4.38424	0.000335978	0.010101	0.266429	A_33_P3364864	ENST00000393618	down
1909	-1.78343	4.35385	-4.59019	0.000211779	0.00806819	0.708999	A_33_P3252191	ENST00000394874	down
303	-1.7834	7.3113	-6.39037	4.45e-06	0.00106193	4.40791	p29421	ENST00000427306.2	down
1103	-1.78303	5.13391	-5.08335	7.1e-05	0.00468598	1.75759	p13422	ENST00000503553.1	down
2146	-1.78278	2.42754	-4.48899	0.000265601	0.00900679	0.491783	A_33_P3251552	ENST00000217260	down
1670	-1.78274	10.4782	-4.69834	0.000166382	0.0072486	0.940499	A_23_P148916	ENST00000435274	down
17718	-1.78251	6.67004	-2.31397	0.0323209	0.132744	-4.02046	p27858	uc.475+	down
1078	-1.78211	8.7409	-5.11313	6.65e-05	0.00449166	1.82024	A_23_P27066	ENST00000396981	down
12414	-1.78183	4.08678	-2.73519	0.0133491	0.0782489	-3.21589	A_24_P220485	ENST00000342100	down
739	-1.78165	9.09943	-5.45152	3.19e-05	0.00313807	2.52569	p15120	ENST00000598184.1	down
3868	-1.78121	4.03893	-3.93982	0.000914978	0.0172088	-0.692047	A_24_P185854	ENST00000535280	down
3561	-1.78098	4.76151	-4.01887	0.000765391	0.0156382	-0.521578	p28536	ASO1883	down
1207	-1.78083	5.74196	-5.00014	8.53e-05	0.00513351	1.58207	A_24_P261052	ENST00000221086	down
281	-1.78027	3.16982	-6.46606	3.82e-06	0.000988041	4.55428	A_24_P941831	ENST00000495329	down
5689	-1.77998	4.39369	-3.56904	0.00211222	0.0270192	-1.48824	A_23_P99642	ENST00000554061	down
7492	-1.77942	3.68691	-3.28406	0.00400123	0.0388635	-2.09217	A_24_P941038	ENST00000332853	down
3566	-1.77911	5.33037	-4.01815	0.000766625	0.0156449	-0.523117	A_23_P321473	ENST00000419687	down
2036	-1.77863	3.96879	-4.53344	0.000240436	0.00858742	0.587251	A_33_P3424067	ENST00000304363	down
2084	-1.77783	3.57624	-4.51634	0.000249821	0.00872371	0.550526	A_23_P27367	ENST00000406396	down
1918	-1.77771	5.44382	-4.58736	0.000213122	0.00807451	0.702933	A_23_P26854	ENST00000379672	down
3471	-1.77689	4.91437	-4.03797	0.000733081	0.0153698	-0.480367	A_23_P255126	ENST00000369575	down
2033	-1.77677	6.35469	-4.53387	0.000240204	0.00858742	0.588177	A_23_P4443	ENST00000240335	down
6353	-1.77658	5.47804	-3.45852	0.00270788	0.0310177	-1.72359	A_23_P119353	ENST00000222145	down
1195	-1.77629	6.93431	-5.0124	8.3e-05	0.00505476	1.60798	A_23_P11915	ENST00000369443	down
1527	-1.77543	6.85079	-4.78205	0.000138123	0.00658258	1.11915	p28574	ASO2263	down
547	-1.77531	7.63206	-5.79781	1.52e-05	0.00202596	3.23367	A_23_P117582	ENST00000435893	down
1605	-1.77522	4.93919	-4.73611	0.000152969	0.00693581	1.02117	A_33_P3412428	ENST00000379907	down
2723	-1.77481	5.03701	-4.27139	0.000433048	0.0115733	0.0232605	A_23_P63371	ENST00000294339	down
1028	-1.77474	9.49489	-5.15683	6.05e-05	0.00428047	1.91204	A_23_P425073	ENST00000552916	down
4312	-1.77473	6.05533	-3.83907	0.0011488	0.0193857	-0.909108	A_32_P16258	ENST00000272427	down
2297	-1.77427	6.33506	-4.43178	0.000301964	0.00955603	0.36875	A_24_P250765	ENST00000332193	down
3454	-1.77374	6.11462	-4.04473	0.000721975	0.0152114	-0.465778	A_33_P3400653	ENST00000267859	down
2072	-1.77361	7.74022	-4.52159	0.0002469	0.00866293	0.561807	A_24_P314179	ENST00000360214	down
1122	-1.77278	5.27677	-5.06632	7.37e-05	0.00478199	1.72173	p1506	ENST00000437825.1	down
1453	-1.77111	3.08962	-4.82953	0.000124312	0.00622125	1.22027	p17114	ENST00000420160.1	down
6221	-1.77013	4.43352	-3.47749	0.00259499	0.0303522	-1.68329	A_23_P127013	ENST00000466338	down
1010	-1.77007	8.12132	-5.17363	5.83e-05	0.00419974	1.94726	A_23_P105138	ENST00000241052	down
711	-1.76997	4.75508	-5.50704	2.83e-05	0.00289666	2.6402	A_24_P89872	ENST00000374861	down
16595	-1.76989	9.82161	-2.39539	0.0273426	0.119896	-3.87005	p15110	ENST00000429901.1	down
3342	-1.76942	3.9751	-4.07273	0.000677752	0.0147582	-0.405362	A_23_P128396	ENST00000392465	down
2107	-1.76942	11.8491	-4.50416	0.000256729	0.0088671	0.524363	A_23_P2725	ENST00000493317	down
2009	-1.76886	5.02883	-4.54939	0.000232009	0.00840416	0.621477	A_23_P166616	ENST00000542281	down
3904	-1.76871	8.7428	-3.93222	0.00093083	0.0173487	-0.70844	A_24_P921366	ENST00000443197	down
15045	-1.76866	9.50141	-2.51303	0.0214019	0.103514	-3.64815	p15105	ENST00000423414.1	down
2687	-1.76832	5.07344	-4.2875	0.00041763	0.0113108	0.0579838	p14238	ENST00000587015.1	down
1056	-1.76795	3.99244	-5.13529	6.34e-05	0.00436785	1.86681	A_32_P194779	ENST00000373452	down
6988	-1.7679	3.61831	-3.35777	0.00339376	0.0353427	-1.93693	p37918_v4	ENST00000606544.1	down
2523	-1.76786	10.9762	-4.34544	0.000366589	0.0105714	0.182867	A_32_P57237	ENST00000493317	down
392	-1.76738	4.17087	-6.09024	8.25e-06	0.00152898	3.81931	p33650	NR_037962.1	down
1582	-1.7672	3.55544	-4.75174	0.000147742	0.00679621	1.05453	A_24_P219266	ENST00000397130	down
1461	-1.76613	4.52808	-4.82562	0.000125394	0.00624248	1.21196	p25293	XR_171093.1	down
6456	-1.76551	5.29351	-3.4441	0.00279693	0.0315275	-1.7542	A_33_P3341906	ENST00000374148	down
3725	-1.76549	3.91455	-3.97863	0.000838194	0.0163753	-0.608367	p18451	TCONS_00019292	down
1659	-1.76527	11.9032	-4.70691	0.000163235	0.00715848	0.958825	A_32_P184518	ENST00000493317	down
7537	-1.76525	4.32188	-3.27651	0.00406922	0.0392901	-2.10804	A_24_P173124	ENST00000285071	down
323	-1.76449	6.78234	-6.33685	4.96e-06	0.00111827	4.30389	A_24_P945147	ENST00000262477	down
4251	-1.76436	5.01262	-3.85216	0.00111532	0.0190933	-0.880916	A_23_P3514	ENST00000262498	down
5059	-1.76344	4.72525	-3.68845	0.00161396	0.0232084	-1.23274	p12039	ENST00000460407.1	down
864	-1.76313	6.09155	-5.30413	4.39e-05	0.00369483	2.21996	A_23_P20463	ENST00000297338	down
1702	-1.76305	2.70065	-4.68674	0.000170734	0.00730013	0.915717	A_23_P414654	ENST00000392613	down
1830	-1.76262	4.81375	-4.62423	0.000196276	0.00779634	0.781936	A_32_P32413	ENST00000282030	down
632	-1.76258	8.55648	-5.62895	2.18e-05	0.00251001	2.89031	A_23_P93082	ENST00000368494	down
4327	-1.76187	3.08483	-3.83591	0.00115702	0.0194556	-0.915898	p18432	TCONS_00019257	down
6074	-1.7618	4.53531	-3.50499	0.00243952	0.0292249	-1.62479	A_23_P431569	ENST00000318291	down
514	-1.76164	11.931	-5.84562	1.38e-05	0.00194751	3.3302	A_33_P3340060	ENST00000486930	down
355	-1.76147	5.88169	-6.20508	6.51e-06	0.00133362	4.04605	A_24_P26897	ENST00000368594	down
5685	-1.75976	6.86998	-3.56933	0.00211085	0.0270175	-1.48762	A_33_P3424217	ENST00000399670	down
393	-1.75875	8.235	-6.08989	8.26e-06	0.00152898	3.81861	A_23_P213518	ENST00000395813	down
3729	-1.75832	4.61849	-3.97729	0.000840736	0.0164052	-0.611258	A_24_P103893	ENST00000404542	down
2069	-1.75826	5.38668	-4.52316	0.000246035	0.00865028	0.565174	p37337_v4	ENST00000608095.1	down
6316	-1.75736	4.75843	-3.46457	0.00267136	0.0307795	-1.71074	p26337	uc021zdc.1	down
1363	-1.75682	4.35315	-4.88536	0.000109856	0.0058654	1.33894	A_23_P150325	ENST00000303130	down
5549	-1.7566	6.57914	-3.59596	0.00198799	0.0260688	-1.43073	A_23_P110403	ENST00000284767	down
12210	-1.75654	2.92541	-2.75354	0.0128322	0.0764814	-3.17948	A_32_P337442	ENST00000376500	down
4779	-1.75651	9.76477	-3.74717	0.00141369	0.0215203	-1.10672	A_32_P155364	ENST00000352983	down
15108	-1.75649	6.40146	-2.50783	0.0216367	0.104213	-3.65808	p27487	uc.455+	down
1996	-1.75624	2.99995	-4.55314	0.00023007	0.00838084	0.629528	A_33_P3261565	ENST00000359653	down
12905	-1.7559	3.54787	-2.69334	0.0146029	0.0823361	-3.29852	A_24_P41850	ENST00000541896	down
3583	-1.7556	7.34588	-4.01451	0.000772949	0.0156991	-0.530966	A_23_P19663	ENST00000367976	down
4552	-1.75544	9.48192	-3.78807	0.001289	0.0206073	-1.01881	A_23_P170453	ENST00000304710	down
446	-1.75537	7.54522	-5.96879	1.06e-05	0.00173249	3.5775	A_23_P326204	ENST00000394686	down
667	-1.75471	6.13737	-5.56949	2.48e-05	0.00270037	2.76854	A_23_P408271	ENST00000502576	down
3476	-1.75443	5.80594	-4.03639	0.000735699	0.0154025	-0.483774	A_23_P385938	ENST00000399613	down
488	-1.75442	9.83882	-5.88573	1.27e-05	0.00188666	3.41096	A_33_P3279831	ENST00000369472	down
197	-1.75404	6.97244	-6.95327	1.44e-06	0.000529517	5.47605	A_23_P7402	ENST00000513490	down
813	-1.75366	7.71526	-5.35758	3.91e-05	0.00349054	2.33111	A_23_P139682	ENST00000535230	down
5054	-1.75314	9.19678	-3.69042	0.00160678	0.0231362	-1.22851	A_33_P3228266	ENST00000398409	down
2408	-1.75312	8.09567	-4.38799	0.00033316	0.0100665	0.274503	A_24_P319736	ENST00000488550	down
1121	-1.75298	6.51774	-5.06815	7.34e-05	0.00476708	1.72558	p13199	ENST00000515184.1	down
2409	-1.75286	10.7357	-4.38789	0.000333232	0.0100665	0.274295	A_23_P145006	ENST00000507160	down
661	-1.75245	3.90064	-5.58226	2.41e-05	0.00265168	2.79474	A_33_P3364348	ENST00000342232	down
919	-1.75223	4.14679	-5.2597	4.83e-05	0.00382389	2.12733	A_32_P150030	ENST00000392995	down
576	-1.75177	5.98302	-5.72482	1.78e-05	0.00224265	3.0857	p24460	TCONS_00016018	down
4834	-1.75119	7.44738	-3.7349	0.00145337	0.0218796	-1.13306	A_23_P46470	ENST00000377482	down
3543	-1.74997	6.23634	-4.0223	0.000759474	0.0155903	-0.514163	A_33_P3249135	ENST00000340268	down
862	-1.74949	8.13379	-5.30634	4.37e-05	0.00368389	2.22457	A_23_P134684	ENST00000521516	down
2558	-1.74897	5.34992	-4.33575	0.00037466	0.0106548	0.162	A_23_P304450	ENST00000269216	down
6016	-1.74892	3.43533	-3.51264	0.00239791	0.0290065	-1.60849	A_23_P354855	ENST00000379984	down
2963	-1.74861	4.22201	-4.18416	0.000527099	0.0129454	-0.164901	A_24_P208567	ENST00000409599	down
7188	-1.74833	4.57682	-3.32561	0.00364679	0.036921	-2.00477	A_33_P3216292	ENST00000375066	down
761	-1.74796	3.02913	-5.42634	3.37e-05	0.00321991	2.47363	p38843_v4	ENST00000582300.2	down
564	-1.74765	5.38479	-5.74964	1.69e-05	0.00217583	3.13609	A_33_P3216933	ENST00000304987	down
1682	-1.74647	9.5215	-4.69316	0.000168311	0.0072707	0.929434	A_33_P3234855	ENST00000367524	down
9432	-1.74608	12.5267	-3.03686	0.00692175	0.0534051	-2.60631	A_23_P37983	ENST00000334346	down
1625	-1.74604	3.60063	-4.72286	0.000157544	0.0070543	0.992879	p16506	ENST00000442103.1	down
2196	-1.74509	2.97545	-4.46278	0.000281676	0.00933289	0.435434	p11834	ENST00000492209.1	down
1143	-1.74502	3.14659	-5.04761	7.68e-05	0.00488949	1.68228	A_21_P0002772	ENST00000465880	down
1071	-1.74464	10.5743	-5.11929	6.56e-05	0.00445859	1.8332	A_33_P3282836	ENST00000449223	down
398	-1.74401	5.83353	-6.05182	8.94e-06	0.001634	3.74304	A_23_P205768	ENST00000249822	down
791	-1.74397	8.33662	-5.37844	3.73e-05	0.00343555	2.3744	A_23_P145501	ENST00000545957	down
257	-1.74359	7.97683	-6.64418	2.66e-06	0.000754422	4.89541	A_19_P00804767	ENST00000224764	down
3590	-1.74334	4.86306	-4.01116	0.000778819	0.0157856	-0.538194	A_32_P827528	ENST00000317726	down
804	-1.74305	2.89151	-5.3655	3.84e-05	0.00347594	2.34756	p19687	TCONS_00023857	down
1308	-1.74278	4.47459	-4.92516	0.000100605	0.00559329	1.42338	A_32_P89310	ENST00000343987	down
198	-1.74261	5.14024	-6.95214	1.45e-06	0.000529517	5.47395	A_33_P3299872	ENST00000229633	down
1271	-1.74259	8.41384	-4.95729	9.37e-05	0.00536206	1.49144	A_21_P0011128	ENST00000368494	down
87	-1.74238	5.36186	-7.88782	2.45e-07	0.000204703	7.1429	p2555	ENST00000529733.1	down
2090	-1.74224	4.74924	-4.51135	0.000252629	0.00879643	0.539807	A_23_P347632	ENST00000520771	down
525	-1.74222	6.07214	-5.82848	1.43e-05	0.00197846	3.29564	A_33_P3223088	ENST00000409374	down
2861	-1.74089	4.9269	-4.22423	0.000481586	0.0122497	-0.0784642	p29516	ENST00000448377.3	down
5590	-1.74051	3.52942	-3.58857	0.00202137	0.0263008	-1.44653	A_23_P407206	ENST00000331222	down
9177	-1.74007	8.98297	-3.06482	0.00650825	0.05161	-2.54874	A_23_P139123	ENST00000531133	down
2929	-1.73954	9.52217	-4.199	0.000509762	0.0126654	-0.132892	A_33_P3257140	ENST00000315872	down
3451	-1.7394	4.61932	-4.04574	0.000720331	0.01519	-0.4636	A_24_P171058	ENST00000458549	down
565	-1.73896	4.86015	-5.74751	1.69e-05	0.0021818	3.13178	A_24_P251841	ENST00000274031	down
2101	-1.73852	3.80383	-4.50593	0.000255713	0.00885588	0.528169	A_23_P145984	ENST00000222747	down
591	-1.73791	2.52936	-5.69417	1.9e-05	0.00233594	3.02337	p12538	ENST00000507525.1	down
652	-1.73787	3.96848	-5.59416	2.35e-05	0.00261788	2.81913	A_24_P97145	ENST00000473731	down
3293	-1.73726	8.06863	-4.08741	0.000655664	0.0144843	-0.373685	A_23_P218637	ENST00000464730	down
1306	-1.73718	5.79446	-4.92601	0.000100418	0.00559329	1.42517	p38278_v4	ENST00000609413.1	down
412	-1.73575	9.72289	-6.02624	9.43e-06	0.00166357	3.69214	A_33_P3298159	ENST00000224167	down
3009	-1.73497	6.40686	-4.17115	0.000542791	0.013126	-0.192976	p4310	ENST00000415285.1	down
1671	-1.7349	9.25449	-4.69818	0.000166441	0.0072486	0.940156	A_19_P00805291	ENST00000441797	down
826	-1.73433	3.9506	-5.34399	4.02e-05	0.00354472	2.30288	p18453	TCONS_00019893	down
798	-1.73416	5.66754	-5.37221	3.78e-05	0.00344788	2.36149	A_23_P259451	ENST00000296581	down
2438	-1.73385	5.93937	-4.37973	0.000339397	0.0101272	0.256726	A_33_P3303380	ENST00000374768	down
14007	-1.73383	4.37572	-2.60079	0.0177854	0.092392	-3.47932	p40987_v4	XR_242006.1	down
824	-1.73378	6.97754	-5.34608	4.01e-05	0.00353725	2.30723	A_23_P256205	ENST00000536903	down
328	-1.73294	12.4261	-6.31434	5.2e-06	0.00115149	4.26003	A_32_P64038	ENST00000447197	down
730	-1.73293	5.7173	-5.47549	3.03e-05	0.00301935	2.57516	A_23_P335239	ENST00000262994	down
703	-1.7323	6.65653	-5.52111	2.75e-05	0.00284242	2.66916	A_23_P149975	ENST00000378467	down
770	-1.7321	8.66864	-5.4116	3.48e-05	0.0032789	2.44312	A_33_P3805090	ENST00000379346	down
273	-1.7318	6.0453	-6.53709	3.3e-06	0.00088088	4.69088	A_24_P12904	ENST00000482868	down
11280	-1.73167	6.63951	-2.84125	0.0106159	0.068484	-3.0042	A_23_P31816	ENST00000535841	down
133	-1.73057	6.07409	-7.31173	7.21e-07	0.00039376	6.13119	A_33_P3211924	ENST00000262241	down
1299	-1.73057	5.9439	-4.93256	9.9e-05	0.00554478	1.43907	p37704_v4	ENST00000607486.1	down
1902	-1.73023	4.05228	-4.59418	0.000209897	0.00802935	0.717562	A_33_P3231367	ENST00000381061	down
4076	-1.72983	4.6984	-3.89276	0.0010176	0.0181683	-0.793479	A_23_P12363	ENST00000545203	down
736	-1.72972	6.32212	-5.45965	3.13e-05	0.00309862	2.54247	A_23_P165840	ENST00000405333	down
344	-1.7293	7.3051	-6.25505	5.87e-06	0.0012417	4.14414	p13821	ENST00000442823.2	down
4408	-1.7292	6.6694	-3.82052	0.00119793	0.019777	-0.949011	p30148	NR_024153.1	down
4228	-1.72903	4.6035	-3.85612	0.00110539	0.0190217	-0.872385	p7877	ENST00000578391.1	down
15177	-1.72879	7.27637	-2.50329	0.0218434	0.104731	-3.66672	p14419	ENST00000416770.1	down
1611	-1.72862	3.79635	-4.73186	0.000154421	0.0069745	1.01209	A_24_P207150	ENST00000397954	down
775	-1.72797	7.8856	-5.40929	3.49e-05	0.00327917	2.43834	A_23_P87560	ENST00000256015	down
2216	-1.7271	4.88147	-4.45735	0.000285127	0.00936352	0.423756	p5438	ENST00000551631.1	down
2564	-1.72622	7.80931	-4.33382	0.00037629	0.0106801	0.157839	A_24_P250499	ENST00000373433	down
3533	-1.72551	4.25987	-4.0239	0.000756742	0.0155859	-0.51072	A_24_P32085	ENST00000262244	down
2400	-1.72534	6.78182	-4.39197	0.000330196	0.0100024	0.28307	A_23_P428129	ENST00000313407	down
3182	-1.72487	5.08144	-4.12236	0.000605937	0.0138558	-0.29826	p1050	ENST00000469312.2	down
4580	-1.72423	3.49918	-3.78463	0.00129905	0.0206409	-1.0262	A_24_P285501	ENST00000442603	down
607	-1.72404	6.46582	-5.66736	2.01e-05	0.00240793	2.96873	A_23_P502371	ENST00000359246	down
1977	-1.72263	4.74208	-4.56407	0.00022451	0.00826417	0.652994	A_23_P152066	ENST00000382177	down
357	-1.72231	4.31986	-6.1996	6.58e-06	0.00134122	4.03528	A_23_P404965	ENST00000426875	down
7943	-1.72231	4.74314	-3.22049	0.00460992	0.0422306	-2.22541	A_23_P50357	ENST00000359920	down
1711	-1.72215	4.20941	-4.68178	0.000172632	0.00733865	0.905109	A_23_P162037	ENST00000389708	down
659	-1.72198	7.61192	-5.58443	2.4e-05	0.00264744	2.79918	A_32_P166693	ENST00000311127	down
15687	-1.72076	7.4099	-2.46435	0.0236959	0.109914	-3.74061	A_33_P3382143	ENST00000399364	down
9134	-1.71942	2.73073	-3.06942	0.00644252	0.0513293	-2.53925	A_23_P316447	ENST00000496296	down
7628	-1.71914	3.49054	-3.2642	0.00418249	0.0399	-2.13389	p41505_v4	XR_428321.1	down
1751	-1.71912	5.23392	-4.66387	0.000179662	0.00746279	0.866804	A_24_P250535	ENST00000246024	down
2508	-1.71911	8.12687	-4.35287	0.000360513	0.0104608	0.198883	A_24_P693461	ENST00000519052	down
935	-1.71864	5.85225	-5.24527	4.99e-05	0.00388035	2.09719	A_33_P3210139	ENST00000298281	down
2211	-1.71858	10.8027	-4.45841	0.000284448	0.00935144	0.426044	A_24_P418418	ENST00000330244	down
536	-1.71809	2.71194	-5.81374	1.47e-05	0.00199912	3.26586	A_33_P3217689	ENST00000282259	down
1678	-1.71718	5.66513	-4.69536	0.000167489	0.00726379	0.934135	A_24_P252575	ENST00000373647	down
2380	-1.71707	7.98677	-4.39972	0.000324492	0.00992195	0.299772	A_23_P151970	ENST00000306917	down
1326	-1.71696	9.4419	-4.91668	0.000102508	0.00562579	1.4054	A_23_P213247	ENST00000382358	down
6346	-1.71666	4.54031	-3.45929	0.00270323	0.0309994	-1.72196	A_23_P401606	ENST00000380138	down
1321	-1.71642	7.23378	-4.91894	0.000101998	0.005619	1.41018	A_33_P3410459	ENST00000264896	down
1955	-1.71637	9.46059	-4.57344	0.000219857	0.00818398	0.673083	A_32_P148345	ENST00000504475	down
4143	-1.71631	5.72391	-3.87825	0.00105151	0.0184701	-0.824741	A_23_P250735	ENST00000216133	down
10266	-1.71606	3.57188	-2.94295	0.00850596	0.0602926	-2.79846	A_32_P111639	ENST00000284224	down
3356	-1.71549	3.72427	-4.06841	0.000684385	0.0148405	-0.414672	p11838	ENST00000601022.1	down
801	-1.71512	6.40209	-5.36759	3.82e-05	0.00347319	2.3519	A_23_P23584	ENST00000377263	down
5172	-1.71435	8.43641	-3.6709	0.00167909	0.0236258	-1.27035	p25067	NR_045021.1	down
57	-1.71432	7.73353	-8.51162	7.98e-08	0.000100009	8.1817	p8514	ENST00000592758.1	down
3494	-1.71411	6.52822	-4.03146	0.000743934	0.0154852	-0.49441	A_33_P3395014	ENST00000417074	down
325	-1.71334	6.46709	-6.33026	5.03e-06	0.00112646	4.29106	A_23_P212383	ENST00000455997	down
5159	-1.71319	5.79586	-3.67334	0.00166987	0.023553	-1.26512	A_23_P9614	ENST00000555173	down
7199	-1.71179	5.16107	-3.32394	0.00366047	0.0370029	-2.0083	A_23_P169351	ENST00000397481	down
3999	-1.71177	4.24741	-3.91322	0.000971639	0.0176817	-0.749384	p23235	TCONS_00012211	down
1435	-1.71087	9.5743	-4.8421	0.000120897	0.00613102	1.24701	A_33_P3368879	ENST00000400965	down
1189	-1.71034	7.02157	-5.01706	8.22e-05	0.0050285	1.61782	A_24_P381604	ENST00000378565	down
5660	-1.7099	4.0499	-3.57492	0.00208447	0.0268008	-1.47569	p14729	ENST00000436554.1	down
11328	-1.70985	2.73974	-2.83717	0.0107105	0.0688059	-3.01242	A_19_P00322059	ENST00000433756	down
464	-1.70953	5.50912	-5.93621	1.14e-05	0.00178392	3.5123	A_33_P3214665	ENST00000360351	down
6067	-1.70953	4.82865	-3.50621	0.00243284	0.0291817	-1.62219	A_33_P3210099	ENST00000258888	down
19103	-1.70933	6.65824	-2.21873	0.0392038	0.149339	-4.19278	p4302	ENST00000595998.1	down
371	-1.70705	7.80173	-6.1623	7.11e-06	0.00139395	3.96181	A_33_P3310293	ENST00000372882	down
1619	-1.70701	6.10479	-4.725	0.000156796	0.00704085	0.997448	p43175_v4	XR_243372.1	down
3387	-1.70656	5.8344	-4.06052	0.000696685	0.0149643	-0.431699	A_24_P45367	ENST00000003912	down
288	-1.70632	5.94886	-6.43133	4.09e-06	0.00102928	4.48722	A_19_P00804817	ENST00000342988	down
490	-1.70626	6.69366	-5.88266	1.27e-05	0.00188934	3.4048	A_23_P28772	ENST00000372712	down
4294	-1.7061	6.28369	-3.84297	0.00113871	0.0192984	-0.900698	p33798	uc002sem.1	down
865	-1.70577	4.84335	-5.30329	4.39e-05	0.00369728	2.21821	A_33_P3420747	ENST00000161863	down
4275	-1.70566	7.52605	-3.84712	0.00112809	0.0191977	-0.891768	A_33_P3379916	ENST00000320717	down
1509	-1.7053	6.50659	-4.79355	0.00013464	0.00649315	1.14366	A_33_P3418025	ENST00000433477	down
681	-1.70456	5.29454	-5.55227	2.57e-05	0.00274227	2.7332	A_23_P123732	ENST00000277124	down
369	-1.70421	8.2172	-6.16618	7.05e-06	0.00138788	3.96946	A_24_P4334	ENST00000377877	down
12779	-1.70354	3.50627	-2.70461	0.0142546	0.0811671	-3.27632	A_33_P3421728	ENST00000265022	down
5173	-1.7031	4.09395	-3.67034	0.00168123	0.0236493	-1.27156	A_32_P149251	ENST00000302060	down
6611	-1.70285	6.10137	-3.42061	0.00294823	0.0324538	-1.80401	A_24_P915692	ENST00000266671	down
376	-1.70278	6.97844	-6.15211	7.26e-06	0.00140237	3.9417	A_24_P9090	ENST00000295470	down
569	-1.7026	10.93	-5.73842	1.73e-05	0.00220679	3.11333	A_23_P217666	ENST00000436473	down
422	-1.70252	3.81731	-6.00162	9.92e-06	0.00170646	3.64308	A_23_P149813	ENST00000377921	down
2789	-1.7019	5.27503	-4.25041	0.000454001	0.0118428	-0.0219878	A_24_P62505	ENST00000361927	down
5536	-1.70185	8.43009	-3.59797	0.00197903	0.0260151	-1.42644	A_23_P309619	ENST00000358431	down
3426	-1.70145	6.50332	-4.05266	0.000709166	0.0150527	-0.448671	p38508_v4	ENST00000609536.1	down
1500	-1.70109	5.2418	-4.80055	0.000132565	0.00643145	1.15857	A_23_P415061	ENST00000358460	down
1290	-1.70094	7.0236	-4.93913	9.76e-05	0.0054997	1.45298	A_23_P110961	ENST00000341756	down
1547	-1.70027	2.82581	-4.77074	0.000141633	0.00665892	1.09506	p26808	HIT000092017	down
252	-1.70012	4.9114	-6.66745	2.54e-06	0.000734362	4.93963	p7771	ENST00000590318.1	down
3749	-1.69988	9.40182	-3.97126	0.00085227	0.0165409	-0.624269	A_24_P357518	ENST00000493317	down
4588	-1.69988	4.22913	-3.78352	0.00130233	0.020657	-1.02861	A_33_P3294917	ENST00000223609	down
10529	-1.69924	4.29114	-2.91754	0.00899173	0.0621475	-2.85011	A_23_P208288	ENST00000282286	down
647	-1.69919	8.93572	-5.60281	2.3e-05	0.00259137	2.83684	A_33_P3393694	ENST00000325566	down
783	-1.69909	5.94315	-5.39206	3.63e-05	0.00336988	2.40266	A_24_P941708	ENST00000399200	down
4380	-1.69843	2.38178	-3.82482	0.00118636	0.0197112	-0.939767	A_24_P145066	ENST00000377083	down
8654	-1.6984	4.50755	-3.13176	0.00561329	0.0472031	-2.41026	A_24_P923102	ENST00000392647	down
2604	-1.69794	7.47185	-4.31518	0.000392409	0.0109652	0.117653	A_23_P204998	ENST00000376586	down
6338	-1.69765	4.93692	-3.46036	0.00269674	0.0309623	-1.71969	A_24_P588897	ENST00000318445	down
2381	-1.69741	4.89744	-4.39931	0.000324796	0.00992694	0.298874	A_23_P216596	ENST00000374463	down
9915	-1.69733	4.13777	-2.98078	0.00782949	0.0574631	-2.72129	A_33_P3281552	ENST00000378505	down
3645	-1.69692	3.89873	-3.99829	0.000801786	0.0160078	-0.565956	A_23_P302005	ENST00000404752	down
14171	-1.69653	6.47709	-2.58317	0.0184616	0.0947998	-3.51343	A_23_P159255	ENST00000400053	down
1736	-1.6963	6.19012	-4.67205	0.000176416	0.00739535	0.8843	A_23_P35414	ENST00000238994	down
419	-1.69627	4.40906	-6.00748	9.8e-06	0.00170139	3.65476	A_23_P92230	ENST00000361136	down
1569	-1.69589	4.11426	-4.75649	0.000146192	0.00677656	1.06466	A_23_P352266	ENST00000398117	down
3519	-1.69569	3.89089	-4.02686	0.000751707	0.0155418	-0.504342	A_24_P944049	ENST00000377990	down
7439	-1.69522	5.37196	-3.29195	0.00393142	0.038458	-2.07559	p4175	ENST00000586727.1	down
6986	-1.69513	6.80636	-3.35836	0.00338928	0.0353061	-1.93569	A_33_P3238335	ENST00000370587	down
443	-1.69489	8.02199	-5.97108	1.06e-05	0.00173249	3.58209	A_33_P3415037	ENST00000313132	down
1913	-1.69409	4.86433	-4.58855	0.000212555	0.00807451	0.705488	A_33_P3330453	ENST00000356770	down
6924	-1.69366	6.9061	-3.36913	0.00330862	0.0347744	-1.91295	A_23_P148015	ENST00000307078	down
1635	-1.6936	7.99668	-4.71919	0.000158834	0.0070696	0.985055	A_33_P3388016	ENST00000477624	down
1945	-1.69342	5.65945	-4.57681	0.000218205	0.00816061	0.680318	A_23_P500861	ENST00000367256	down
1254	-1.69337	3.10842	-4.96791	9.16e-05	0.00530991	1.51391	A_21_P0014837	ENST00000508031	down
5162	-1.69321	8.29821	-3.6731	0.00167079	0.0235545	-1.26564	p7194	ENST00000582911.1	down
1633	-1.69303	6.28839	-4.71985	0.000158603	0.00706726	0.986453	A_23_P404134	ENST00000262709	down
597	-1.69294	7.40847	-5.68578	1.93e-05	0.0023541	3.00628	A_23_P91910	ENST00000354952	down
2760	-1.69226	5.96832	-4.26244	0.000441863	0.0116487	0.00396327	p3312	ENST00000551672.1	down
482	-1.69169	4.68842	-5.90063	1.23e-05	0.00184545	3.44091	A_23_P392126	ENST00000460380	down
5331	-1.69063	4.02331	-3.63685	0.00181308	0.0247501	-1.34329	p40121_v4	XR_245075.2	down
11156	-1.69063	5.7838	-2.85412	0.0103235	0.0673407	-2.97832	A_23_P206960	ENST00000413679	down
3615	-1.69057	6.60813	-4.00574	0.000788417	0.0158715	-0.549894	A_21_P0013883	ENST00000262648	down
3043	-1.6902	6.57261	-4.16121	0.000555093	0.0132706	-0.21442	A_23_P207020	ENST00000392325	down
5211	-1.68999	10.1096	-3.65981	0.00172162	0.0240429	-1.29412	A_24_P246351	ENST00000391816	down
1865	-1.68994	8.24359	-4.60967	0.00020276	0.00791178	0.750751	A_23_P368126	ENST00000359172	down
1884	-1.68947	6.71917	-4.60104	0.000206707	0.00798131	0.732257	A_24_P97001	ENST00000257181	down
1065	-1.68889	7.63237	-5.125	6.48e-05	0.00442975	1.84521	A_23_P41734	ENST00000522885	down
10799	-1.68801	5.99731	-2.88891	0.009571	0.0644902	-2.90811	p13842	ENST00000508424.1	down
298	-1.6878	6.01007	-6.40107	4.35e-06	0.00105986	4.42866	p25787	uc009zbb.1	down
2769	-1.68757	6.49649	-4.25813	0.000446179	0.0117262	-0.00534604	A_24_P411749	ENST00000367609	down
1297	-1.6868	3.16253	-4.93438	9.86e-05	0.00553107	1.44292	A_23_P127911	ENST00000378878	down
1360	-1.68656	5.74626	-4.8866	0.000109555	0.00585715	1.34157	A_23_P110846	ENST00000517876	down
558	-1.68605	9.07774	-5.77092	1.61e-05	0.0021023	3.17923	p38817_v4	ENST00000590435.1	down
2210	-1.68557	8.07555	-4.45858	0.00028434	0.00935144	0.426408	A_24_P411899	ENST00000341084	down
1501	-1.68549	2.82224	-4.80005	0.000132711	0.00643423	1.15752	A_23_P52101	ENST00000497655	down
2547	-1.68505	6.85364	-4.3381	0.00037269	0.0106438	0.167052	A_24_P236799	ENST00000306096	down
5417	-1.68478	7.05735	-3.61837	0.00189015	0.0253927	-1.38283	p38507_v4	ENST00000609588.1	down
204	-1.68465	7.41197	-6.92089	1.54e-06	0.000548722	5.4159	A_23_P29225	ENST00000492535	down
5031	-1.68451	4.68968	-3.69535	0.00158901	0.0229823	-1.21793	A_33_P3332284	ENST00000371337	down
603	-1.68417	6.36525	-5.67358	1.98e-05	0.00239201	2.98141	A_33_P3386581	ENST00000285243	down
1224	-1.68415	3.5328	-4.99206	8.68e-05	0.00515999	1.56499	p38673_v4	ENST00000604451.1	down
10187	-1.6841	4.90291	-2.95137	0.00835067	0.0596548	-2.78131	A_23_P397238	ENST00000381715	down
2076	-1.68381	8.6307	-4.52099	0.000247233	0.00866293	0.560515	A_23_P9061	ENST00000521861	down
540	-1.68315	7.13983	-5.80746	1.49e-05	0.00201081	3.25317	A_24_P81947	ENST00000261401	down
4276	-1.68307	2.8504	-3.8471	0.00112815	0.0191977	-0.891815	p11544	ENST00000463167.1	down
4750	-1.68286	5.61374	-3.75269	0.00139618	0.0213903	-1.09485	A_23_P394377	ENST00000312942	down
2114	-1.68269	8.60193	-4.50143	0.000258301	0.00889182	0.518512	A_33_P3348244	ENST00000297290	down
663	-1.68262	10.4652	-5.57971	2.42e-05	0.00265815	2.78951	A_32_P14894	ENST00000494077	down
512	-1.68262	8.82805	-5.84736	1.37e-05	0.00194751	3.33372	A_33_P3341429	ENST00000401035	down
2291	-1.68255	7.33104	-4.43278	0.000301284	0.00955603	0.370911	A_23_P120227	ENST00000395323	down
306	-1.68243	5.82931	-6.38865	4.47e-06	0.00106193	4.40458	A_23_P416894	ENST00000482866	down
12276	-1.68151	5.78464	-2.74697	0.0130151	0.0771488	-3.19253	A_33_P3362353	ENST00000377039	down
13343	-1.68112	4.5175	-2.6555	0.0158325	0.0863421	-3.37277	p28562	ASO3823	down
7685	-1.68098	4.64901	-3.25555	0.00426388	0.0403768	-2.15202	A_24_P248240	ENST00000368324	down
709	-1.68084	9.61637	-5.51112	2.81e-05	0.00287773	2.64859	A_23_P341325	ENST00000298283	down
1375	-1.68014	5.85803	-4.88045	0.000111056	0.00587569	1.32851	A_23_P500892	ENST00000305253	down
7572	-1.68005	8.82639	-3.27268	0.00410416	0.0394443	-2.11609	p20072	TCONS_00024446	down
1881	-1.67957	6.85261	-4.6038	0.000205436	0.00794798	0.738174	A_24_P271363	ENST00000379070	down
11583	-1.67774	3.77351	-2.81265	0.0112949	0.0709537	-3.0616	p42888_v4	XR_245804.1	down
1219	-1.67737	4.41549	-4.99441	8.64e-05	0.00515345	1.56996	p29697	TCONS_00023881	down
573	-1.67626	5.62298	-5.73236	1.75e-05	0.00222159	3.10102	A_24_P209171	ENST00000369838	down
11045	-1.67583	9.05896	-2.86454	0.0100923	0.0664946	-2.95733	A_24_P105733	ENST00000479185	down
4621	-1.67507	5.13527	-3.776	0.00132461	0.0208604	-1.04476	p1051	ENST00000490006.2	down
3538	-1.67499	6.51578	-4.02277	0.000758678	0.0155903	-0.513162	A_33_P3394995	ENST00000354677	down
843	-1.67449	4.20412	-5.32486	4.19e-05	0.00362031	2.2631	A_24_P942773	ENST00000295952	down
4542	-1.6743	10.629	-3.7898	0.00128398	0.0205701	-1.0151	p39250_v4	XR_426668.1	down
909	-1.67424	5.18725	-5.26808	4.74e-05	0.00379805	2.14482	p27840	uc.480-	down
14682	-1.67414	4.4051	-2.5426	0.0201122	0.0996815	-3.59157	A_23_P344421	ENST00000528277	down
987	-1.67364	5.99116	-5.19792	5.53e-05	0.00407555	1.99817	A_33_P3357843	ENST00000381431	down
1669	-1.67352	8.3372	-4.69952	0.000165943	0.00723558	0.943032	A_24_P380919	ENST00000435158	down
3585	-1.67339	5.9043	-4.01425	0.000773419	0.0156999	-0.531546	A_23_P47125	ENST00000329434	down
506	-1.67297	3.76851	-5.86112	1.33e-05	0.00191625	3.36144	A_23_P392470	ENST00000358102	down
359	-1.67296	6.87667	-6.19312	6.67e-06	0.00134937	4.02252	A_24_P913115	ENST00000371953	down
7397	-1.67218	8.46661	-3.2966	0.00389085	0.0382789	-2.06582	A_33_P3382924	ENST00000231061	down
5500	-1.67162	5.03009	-3.60409	0.00195192	0.025823	-1.41335	p39326_v4	XR_246350.2	down
5558	-1.67138	8.32192	-3.59461	0.00199406	0.0261025	-1.43362	p7204	ENST00000483140.1	down
559	-1.67121	6.81679	-5.76823	1.62e-05	0.00211053	3.17378	A_33_P3383029	ENST00000369613	down
4775	-1.67115	7.45657	-3.74787	0.00141146	0.0215112	-1.10521	A_23_P83073	ENST00000375344	down
1662	-1.67111	10.3501	-4.70207	0.000165005	0.00722498	0.948472	A_23_P326170	ENST00000432899	down
1695	-1.67111	7.53911	-4.68948	0.000169697	0.00728185	0.921566	A_23_P64019	ENST00000393223	down
8488	-1.67077	4.86338	-3.15369	0.00534706	0.0458387	-2.3647	p16439	ENST00000426860.1	down
1075	-1.67036	6.18196	-5.11453	6.63e-05	0.00449036	1.82319	A_23_P106463	ENST00000403937	down
2504	-1.66996	8.14978	-4.35419	0.000359449	0.0104466	0.201715	A_23_P420361	ENST00000256463	down
10606	-1.66953	4.55828	-2.90905	0.00915979	0.0628498	-2.86732	RNA33778|snoRNA_scaRNA_374_65	RNA33778|snoRNA_scaRNA_374_65	down
795	-1.66941	4.59416	-5.37593	3.75e-05	0.00343682	2.36921	p10210	ENST00000568571.1	down
6545	-1.66861	4.54682	-3.43135	0.00287811	0.0319975	-1.78125	p5565	ENST00000558237.1	down
886	-1.66845	6.63197	-5.2877	4.55e-05	0.00373399	2.18572	A_23_P148446	ENST00000371569	down
3693	-1.66813	6.09442	-3.98509	0.00082606	0.0162781	-0.594442	A_24_P753161	ENST00000374580	down
985	-1.66811	6.22514	-5.20068	5.49e-05	0.00405937	2.00393	A_24_P62530	ENST00000366691	down
842	-1.66808	9.17034	-5.32506	4.19e-05	0.00362031	2.26352	A_24_P391960	ENST00000445515	down
807	-1.66782	4.45263	-5.36123	3.88e-05	0.00348824	2.33869	p13334	ENST00000510935.1	down
7159	-1.66762	2.45952	-3.33003	0.00361099	0.0367022	-1.99546	A_32_P182812	ENST00000394821	down
3707	-1.6673	6.01483	-3.98132	0.000833124	0.0163531	-0.602573	p951	ENST00000591675.1	down
3318	-1.66727	4.191	-4.08085	0.000665441	0.0145886	-0.387836	RNA147457|p0561_imsncRNA222	RNA147457|p0561_imsncRNA222	down
1339	-1.66703	9.7975	-4.9044	0.000105327	0.00572046	1.37935	A_23_P142724	ENST00000420712	down
9412	-1.66657	4.67866	-3.03897	0.00688962	0.0532701	-2.60196	p38828_v4	ENST00000608943.1	down
2647	-1.66605	4.91355	-4.3006	0.000405491	0.011148	0.0862379	p22341	TCONS_00008571	down
7631	-1.66542	5.61278	-3.26379	0.00418627	0.0399172	-2.13474	p27503	uc.120-	down
15826	-1.66493	9.17508	-2.45369	0.0242283	0.111402	-3.76074	A_23_P303718	ENST00000482156	down
950	-1.66476	5.61119	-5.22545	5.21e-05	0.00397694	2.05577	A_23_P127140	ENST00000355624	down
253	-1.66454	5.47962	-6.66512	2.55e-06	0.000734881	4.9352	A_23_P144807	ENST00000378719	down
726	-1.66448	4.83887	-5.47899	3.01e-05	0.00301114	2.58238	A_24_P373152	ENST00000341223	down
477	-1.66329	3.68767	-5.91296	1.19e-05	0.00182283	3.46566	A_33_P3239954	ENST00000261601	down
3960	-1.66234	3.67336	-3.92072	0.000955314	0.0175487	-0.733217	p3023	ENST00000540226.1	down
7036	-1.66226	6.81166	-3.34828	0.00346661	0.0358549	-1.95697	A_24_P235429	ENST00000374736	down
7147	-1.66213	7.40776	-3.331	0.00360313	0.0366882	-1.99341	A_33_P3401093	ENST00000283946	down
115	-1.66129	7.41561	-7.60679	4.12e-07	0.000260825	6.6557	A_23_P150394	ENST00000526014	down
433	-1.66105	6.19517	-5.98812	1.02e-05	0.00171536	3.61613	A_23_P69100	ENST00000496710	down
1464	-1.66066	7.3569	-4.82399	0.000125848	0.00625569	1.20848	A_23_P214330	ENST00000468511	down
1068	-1.65988	8.55378	-5.12252	6.52e-05	0.00444136	1.83999	A_23_P200001	ENST00000480732	down
2166	-1.65987	4.30783	-4.47829	0.00027205	0.0091403	0.468776	p14595	ENST00000455530.1	down
2029	-1.65986	5.44544	-4.53712	0.000238464	0.00855052	0.595154	A_33_P3691916	ENST00000264344	down
1167	-1.65981	8.51725	-5.03273	7.94e-05	0.00494488	1.6509	p36559_v4	ENST00000520619.1	down
5609	-1.65969	8.24335	-3.58604	0.0020329	0.0263756	-1.45193	p29184	ENST00000497774.1	down
4322	-1.65935	3.42265	-3.83623	0.00115619	0.0194556	-0.915214	p20560	TCONS_00026357	down
13760	-1.65826	4.4023	-2.62213	0.0169981	0.0898919	-3.43789	A_23_P325625	ENST00000467917	down
3207	-1.65782	5.99465	-4.11347	0.000618212	0.0140284	-0.317441	A_23_P345081	ENST00000424881	down
8082	-1.65749	5.77318	-3.20371	0.00478516	0.0430872	-2.26047	A_23_P215819	ENST00000416144	down
2970	-1.65731	11.9949	-4.18293	0.000528567	0.012947	-0.167563	A_32_P30710	ENST00000245857	down
881	-1.65701	8.43434	-5.29211	4.5e-05	0.00371932	2.19493	A_32_P41292	ENST00000460044	down
931	-1.65649	6.63673	-5.24856	4.95e-05	0.00386817	2.10406	A_32_P64475	ENST00000366817	down
1548	-1.65621	9.59204	-4.7707	0.000141646	0.00665892	1.09498	A_33_P3290667	ENST00000492132	down
10701	-1.6549	4.94709	-2.89877	0.00936745	0.0637041	-2.88815	A_33_P3378737	ENST00000463391	down
880	-1.65462	4.05281	-5.29299	4.49e-05	0.0037165	2.19674	RNA147004|p0108_imsncRNA183	RNA147004|p0108_imsncRNA183	down
6900	-1.65427	5.26283	-3.37244	0.00328416	0.034628	-1.90595	A_23_P212002	ENST00000232978	down
1206	-1.6521	7.1042	-5.00091	8.51e-05	0.00513351	1.58371	A_23_P140309	ENST00000395468	down
1252	-1.65186	5.04601	-4.97033	9.11e-05	0.00529305	1.51904	A_33_P3341676	ENST00000354410	down
6283	-1.65178	6.3049	-3.46891	0.00264546	0.0306411	-1.70152	A_23_P82990	ENST00000262551	down
352	-1.65173	6.42904	-6.21167	6.42e-06	0.00132248	4.05902	A_23_P166663	ENST00000288266	down
1991	-1.65152	6.25432	-4.55578	0.000228714	0.00835971	0.635197	A_24_P217758	ENST00000436816	down
5954	-1.65111	4.00543	-3.52299	0.00234278	0.0286315	-1.58645	p19711	TCONS_00023878	down
5287	-1.65063	3.46999	-3.64528	0.00177893	0.024482	-1.32523	p42411_v4	XR_242914.1	down
1227	-1.65063	3.54527	-4.991	8.7e-05	0.00516041	1.56276	A_24_P396327	ENST00000370867	down
1697	-1.6501	3.96089	-4.68886	0.000169931	0.00728443	0.92024	A_23_P79978	ENST00000328041	down
1149	-1.64774	5.27459	-5.04372	7.75e-05	0.00490131	1.67408	A_24_P93309	ENST00000378441	down
5293	-1.64739	4.77972	-3.64425	0.00178306	0.0245115	-1.32743	A_23_P72568	ENST00000251775	down
673	-1.64737	6.87726	-5.56429	2.5e-05	0.00270654	2.75788	A_33_P3344477	ENST00000343279	down
6480	-1.64664	7.9055	-3.44043	0.00282007	0.0316605	-1.76199	A_23_P215913	ENST00000380446	down
669	-1.64587	12.2536	-5.56779	2.48e-05	0.00270244	2.76505	p7869	ENST00000458396.1	down
10794	-1.64528	4.5409	-2.8896	0.00955667	0.0644309	-2.90672	A_33_P3218975	ENST00000371207	down
1364	-1.64522	5.01447	-4.88477	0.00011	0.00586681	1.33768	A_24_P171182	ENST00000366812	down
1192	-1.64517	4.08066	-5.01533	8.25e-05	0.00503493	1.61417	p10033	ENST00000458007.1	down
2607	-1.64515	4.72446	-4.3142	0.000393273	0.010978	0.115548	A_24_P372223	ENST00000350896	down
11627	-1.64491	6.43188	-2.80986	0.0113634	0.0711229	-3.06719	p4268	ENST00000563635.1	down
8016	-1.64418	7.4171	-3.21191	0.00469873	0.0426573	-2.24335	A_21_P0001952	ENST00000434645	down
920	-1.64403	7.86908	-5.25913	4.84e-05	0.00382389	2.12612	A_23_P145388	ENST00000373565	down
5095	-1.64398	5.50803	-3.68318	0.00163324	0.0233228	-1.24403	A_33_P3284813	ENST00000377118	down
1806	-1.6437	5.55914	-4.64055	0.000189257	0.00762612	0.81688	A_24_P270814	ENST00000398970	down
5027	-1.64367	4.13426	-3.69564	0.00158799	0.0229823	-1.21732	A_21_P0002735	ENST00000424786	down
6502	-1.64361	4.47818	-3.4374	0.00283929	0.0317784	-1.76841	p5070	ENST00000560740.1	down
1053	-1.6433	7.27117	-5.13649	6.32e-05	0.00436386	1.86934	A_23_P148308	ENST00000489344	down
1351	-1.64288	6.19279	-4.89403	0.000107771	0.00580421	1.35733	A_33_P3418833	ENST00000341420	down
12797	-1.64284	3.81748	-2.70334	0.0142933	0.0812684	-3.27881	p40931_v4	XR_427876.1	down
852	-1.64259	9.20729	-5.31184	4.31e-05	0.00368157	2.236	A_32_P210252	ENST00000234875	down
523	-1.64225	7.1849	-5.83149	1.42e-05	0.00197345	3.30171	A_23_P318300	ENST00000338983	down
7703	-1.64141	4.52201	-3.2533	0.00428526	0.040473	-2.15673	A_33_P3361422	ENST00000494263	down
2883	-1.64134	4.14283	-4.21678	0.000489731	0.0123618	-0.0945199	p1504	ENST00000450174.2	down
14710	-1.64133	3.67337	-2.54037	0.0202067	0.0999592	-3.59584	p37809_v4	ENST00000606921.1	down
9774	-1.64121	4.47568	-2.99679	0.00755924	0.0562828	-2.68854	p5520	ENST00000561388.1	down
3600	-1.64041	3.90434	-4.00902	0.000782608	0.0158143	-0.54283	p10103	ENST00000426475.1	down
6351	-1.63988	5.98586	-3.45865	0.00270708	0.0310177	-1.72331	A_24_P141332	ENST00000423381	down
3770	-1.63943	4.06978	-3.96521	0.000863992	0.0166707	-0.637313	A_23_P55880	ENST00000339282	down
5113	-1.63897	3.67169	-3.68064	0.00164264	0.0233674	-1.24949	A_33_P3314594	ENST00000392613	down
549	-1.63882	4.42742	-5.79365	1.54e-05	0.00203596	3.22525	A_23_P169278	ENST00000376109	down
6870	-1.63849	7.27815	-3.3783	0.00324142	0.0343359	-1.89358	A_23_P217269	ENST00000412866	down
141	-1.6384	6.12089	-7.24392	8.21e-07	0.000423611	6.00876	A_24_P849801	ENST00000234875	down
10045	-1.63817	6.35375	-2.96726	0.00806504	0.0584288	-2.7489	A_24_P161973	ENST00000487903	down
904	-1.63806	6.51863	-5.27169	4.71e-05	0.00378919	2.15235	A_24_P85478	ENST00000299305	down
10712	-1.63781	6.32269	-2.89715	0.00940076	0.0638558	-2.89145	A_24_P398810	ENST00000216554	down
11502	-1.63765	4.1089	-2.81996	0.0111175	0.0703352	-3.04695	A_23_P169470	ENST00000373265	down
5967	-1.63743	4.46126	-3.52098	0.0023534	0.0286964	-1.59074	A_32_P91902	ENST00000429989	down
1465	-1.63713	6.68983	-4.82306	0.000126109	0.00626437	1.2065	A_23_P339119	ENST00000548324	down
339	-1.63693	5.59651	-6.26647	5.73e-06	0.00123081	4.16648	A_24_P273799	ENST00000301042	down
6347	-1.63691	5.82311	-3.45914	0.0027041	0.0310045	-1.72226	p29217	ENST00000588495.1	down
5201	-1.63649	6.72619	-3.66318	0.0017086	0.0239069	-1.2869	p40060_v4	XR_427321.1	down
126	-1.63631	6.07542	-7.40431	6.04e-07	0.000348854	6.2972	A_23_P115824	ENST00000265866	down
19295	-1.63538	4.18862	-2.20582	0.0402348	0.151742	-4.21584	p15103	ENST00000447307.1	down
1151	-1.63505	7.18928	-5.04312	7.76e-05	0.00490131	1.67282	A_24_P927189	ENST00000285083	down
955	-1.63499	6.5776	-5.22339	5.23e-05	0.00397694	2.05147	A_23_P44466	ENST00000360242	down
6774	-1.63468	5.63281	-3.39365	0.00313188	0.0336426	-1.86111	p11365	ENST00000427644.1	down
3278	-1.63441	3.74461	-4.09174	0.000649282	0.0144143	-0.364334	A_33_P3229161	ENST00000521776	down
4909	-1.63439	4.93277	-3.72129	0.00149872	0.0222067	-1.16229	p25140	XR_109878.2	down
724	-1.63394	3.67405	-5.48195	2.99e-05	0.00300232	2.58849	A_33_P3252281	ENST00000355167	down
3613	-1.63267	8.5651	-4.00737	0.000785517	0.0158219	-0.546374	A_23_P132121	ENST00000270162	down
4057	-1.63244	3.5199	-3.89672	0.00100854	0.0180905	-0.784946	RNA147453|p0557_imsncRNA210	RNA147453|p0557_imsncRNA210	down
851	-1.63144	7.20094	-5.31196	4.31e-05	0.00368157	2.23626	A_33_P3219429	ENST00000369592	down
1163	-1.63137	9.46566	-5.03476	7.9e-05	0.00494238	1.65519	A_24_P305570	ENST00000255006	down
9746	-1.63092	3.92061	-3.00036	0.0075003	0.0560021	-2.68124	A_33_P3225760	ENST00000412923	down
14013	-1.63089	4.95882	-2.6001	0.0178116	0.0924937	-3.48067	RNA33613|snoRNA_scaRNA_209_84	RNA33613|snoRNA_scaRNA_209_84	down
14132	-1.63079	3.60046	-2.58757	0.0182907	0.0941797	-3.50494	RNA33685|snoRNA_scaRNA_281_75	RNA33685|snoRNA_scaRNA_281_75	down
2311	-1.63071	9.6227	-4.42714	0.00030512	0.00960819	0.35878	A_23_P409541	ENST00000465887	down
3455	-1.63037	8.84301	-4.0444	0.000722505	0.0152149	-0.46648	A_23_P314101	ENST00000463101	down
1573	-1.63036	10.0462	-4.75478	0.000146746	0.00678192	1.06102	A_23_P66694	ENST00000544462	down
6386	-1.6299	6.68462	-3.45429	0.0027337	0.0311524	-1.73257	A_24_P261259	ENST00000379784	down
747	-1.62943	8.58489	-5.44198	3.26e-05	0.00317148	2.50597	p10428	ENST00000565493.1	down
3966	-1.62943	6.51168	-3.91946	0.000958051	0.0175736	-0.735947	A_23_P357104	ENST00000540153	down
8954	-1.62935	3.95911	-3.09204	0.00612862	0.0498072	-2.49252	p41731_v4	XR_428454.1	down
4649	-1.62919	3.92688	-3.77017	0.00134216	0.0210094	-1.05729	A_33_P3832857	ENST00000391623	down
1350	-1.62915	8.08412	-4.89477	0.000107593	0.00579992	1.35892	A_24_P267592	ENST00000262878	down
4439	-1.6283	5.0726	-3.8139	0.001216	0.0199317	-0.963274	p4008	ENST00000456087.1	down
5069	-1.62822	7.79676	-3.6872	0.00161851	0.0232336	-1.23542	p27833	uc.471-	down
1539	-1.62796	3.83395	-4.77683	0.000139732	0.00660733	1.10804	A_24_P388252	ENST00000234310	down
4524	-1.62796	5.30192	-3.79552	0.00126751	0.0203892	-1.0028	p10232	ENST00000416344.1	down
414	-1.62795	12.523	-6.02376	9.48e-06	0.00166561	3.68719	A_24_P143189	ENST00000380633	down
10216	-1.6277	7.12299	-2.94798	0.00841289	0.0599287	-2.78822	A_33_P3343101	ENST00000426600	down
8457	-1.62723	4.24188	-3.15761	0.00530082	0.0456117	-2.35655	A_32_P69802	ENST00000452078	down
6960	-1.62673	5.09459	-3.36328	0.00335225	0.0350507	-1.92532	p20537	TCONS_00026330	down
2430	-1.62622	11.1398	-4.38203	0.000337645	0.0101117	0.261685	A_23_P62605	ENST00000482370	down
6764	-1.62613	4.97944	-3.39665	0.00311088	0.0334696	-1.85476	A_23_P402733	ENST00000300278	down
9040	-1.62571	5.72623	-3.08065	0.00628477	0.0505901	-2.51606	A_23_P119042	ENST00000221978	down
2439	-1.62515	4.53894	-4.37971	0.000339416	0.0101272	0.256672	A_33_P3287567	ENST00000379119	down
925	-1.62421	8.96361	-5.25492	4.88e-05	0.00383697	2.11735	A_33_P3212782	ENST00000482532	down
4499	-1.62361	5.82375	-3.801	0.00125191	0.0202477	-0.991006	A_23_P157569	ENST00000496501	down
1903	-1.62172	7.52142	-4.59404	0.000209966	0.00802935	0.717247	A_23_P300905	ENST00000265375	down
1689	-1.62114	6.28907	-4.69168	0.000168866	0.0072707	0.926277	A_33_P3311403	ENST00000547195	down
2458	-1.62106	9.44356	-4.37169	0.000345587	0.0102317	0.239403	A_23_P15511	ENST00000225792	down
294	-1.61989	6.08491	-6.41937	4.19e-06	0.00103827	4.46409	p2553	ENST00000527474.1	down
8887	-1.61972	3.88058	-3.10032	0.00601751	0.0492658	-2.47539	p13949	ENST00000518014.1	down
5874	-1.61971	3.9217	-3.53771	0.0022665	0.0280794	-1.55508	p36826_v4	ENST00000607145.1	down
8306	-1.61971	5.62781	-3.17471	0.00510345	0.0447139	-2.32095	A_23_P58676	ENST00000265074	down
1407	-1.6197	5.95229	-4.86377	0.000115231	0.00595999	1.29308	A_33_P3888629	ENST00000264674	down
2455	-1.6195	6.54148	-4.37233	0.000345085	0.0102293	0.240796	A_24_P137522	ENST00000509769	down
781	-1.61928	6.68345	-5.39423	3.61e-05	0.00336276	2.40714	A_24_P943193	ENST00000409936	down
6779	-1.61902	7.40171	-3.39296	0.00313668	0.0336719	-1.86256	A_33_P3211666	ENST00000334376	down
2112	-1.61901	12.6569	-4.50189	0.000258035	0.00889111	0.519497	p41857_v4	XR_242670.1	down
1512	-1.619	9.56029	-4.79034	0.000135601	0.00652325	1.13684	A_23_P148297	ENST00000373212	down
4278	-1.61897	5.87765	-3.84694	0.00112855	0.0191977	-0.892151	A_24_P159312	ENST00000219343	down
3304	-1.61893	4.4256	-4.08531	0.000658774	0.01451	-0.37821	A_24_P940921	ENST00000372169	down
6577	-1.61832	4.79326	-3.42545	0.00291644	0.0322656	-1.79376	p30042	NR_015413.1	down
1057	-1.61831	5.8688	-5.13488	6.34e-05	0.00436785	1.86595	A_23_P81248	ENST00000313368	down
264	-1.61827	6.18959	-6.58774	2.98e-06	0.000822537	4.78782	A_23_P334883	ENST00000449833	down
655	-1.61824	12.3544	-5.58718	2.38e-05	0.00264174	2.80482	A_21_P0014874	ENST00000447197	down
2864	-1.61813	6.79295	-4.22275	0.000483186	0.0122758	-0.0816382	A_33_P3401701	ENST00000394047	down
1607	-1.6181	3.96403	-4.73501	0.000153342	0.0069441	1.01882	A_33_P3219090	ENST00000344756	down
12480	-1.61809	5.90501	-2.72902	0.0135271	0.0788789	-3.22809	A_23_P106602	ENST00000262424	down
6842	-1.61793	4.3128	-3.38298	0.00320761	0.0341168	-1.88368	A_33_P3210399	ENST00000402943	down
9052	-1.61791	7.07178	-3.07939	0.00630228	0.0506632	-2.51867	p11206	ENST00000420118.1	down
561	-1.61789	6.27638	-5.7622	1.64e-05	0.00212664	3.16157	p16696	ENST00000445708.1	down
8217	-1.61785	3.69702	-3.18751	0.00496051	0.0439322	-2.29427	p14467	ENST00000439891.2	down
1301	-1.61774	5.94008	-4.93101	9.93e-05	0.00555527	1.43577	p11844	ENST00000474768.1	down
878	-1.61757	5.80659	-5.2946	4.48e-05	0.00371189	2.20012	A_23_P73239	ENST00000360982	down
7284	-1.61738	8.45984	-3.31108	0.00376708	0.0376361	-2.03536	A_24_P278747	ENST00000261254	down
467	-1.61732	7.3653	-5.93174	1.15e-05	0.0017899	3.50334	A_23_P99253	ENST00000261203	down
194	-1.61729	6.89058	-6.96089	1.42e-06	0.000529517	5.49017	A_33_P3376239	ENST00000257745	down
2662	-1.61719	5.2588	-4.29496	0.000410673	0.0112269	0.0740731	A_23_P253375	ENST00000487284	down
9650	-1.61718	4.301	-3.01218	0.00730793	0.0551109	-2.657	A_24_P205130	ENST00000446176	down
6058	-1.61667	6.34616	-3.50693	0.00242889	0.0291776	-1.62065	A_23_P12746	ENST00000239761	down
2520	-1.61642	7.58253	-4.34581	0.000366286	0.0105714	0.183658	A_23_P258246	ENST00000545894	down
2273	-1.61611	6.74631	-4.4392	0.000296976	0.00950805	0.384719	A_33_P3386835	ENST00000523340	down
1083	-1.6157	5.05485	-5.10944	6.71e-05	0.00450717	1.81249	A_23_P368691	ENST00000261201	down
2249	-1.61515	7.00641	-4.44523	0.000292985	0.00948039	0.39769	A_23_P141715	ENST00000334295	down
2686	-1.61495	4.07342	-4.2876	0.000417528	0.0113108	0.0582166	p23225	TCONS_00012744	down
2797	-1.61441	10.0993	-4.24544	0.000459116	0.0119454	-0.032715	A_32_P158746	ENST00000392739	down
1891	-1.61402	6.92972	-4.5977	0.000208255	0.00801175	0.725098	p33789	uc021tpi.1	down
13765	-1.61385	8.11999	-2.6212	0.0170315	0.0900361	-3.43969	A_23_P152995	ENST00000261707	down
4063	-1.6136	5.0977	-3.89583	0.00101057	0.0181004	-0.786859	p28627	ASO3890	down
6120	-1.61299	4.28702	-3.49754	0.00248072	0.0294982	-1.64065	p16572	ENST00000427039.1	down
1892	-1.61266	7.47009	-4.59761	0.000208295	0.00801175	0.724913	A_24_P405205	ENST00000367218	down
3909	-1.6125	4.72902	-3.93156	0.000932217	0.0173539	-0.709862	A_24_P403561	ENST00000529604	down
774	-1.61216	3.1709	-5.41008	3.49e-05	0.0032789	2.43999	A_24_P372217	ENST00000276461	down
1359	-1.6118	6.46232	-4.88794	0.000109232	0.00584927	1.3444	A_24_P69379	ENST00000471944	down
6928	-1.61169	8.09123	-3.36859	0.00331265	0.0347967	-1.9141	p8767	ENST00000597203.1	down
1145	-1.61157	6.5871	-5.04696	7.69e-05	0.00488949	1.68092	A_23_P22926	ENST00000455156	down
4128	-1.61141	5.51731	-3.88161	0.00104356	0.0183949	-0.817498	A_24_P285768	ENST00000256497	down
4012	-1.61128	3.91179	-3.90811	0.000982937	0.0178293	-0.760414	A_23_P163408	ENST00000538941	down
2125	-1.61128	10.0141	-4.49655	0.000261144	0.0089424	0.508014	A_23_P110811	ENST00000509578	down
4562	-1.611	7.87187	-3.7865	0.0012936	0.0206309	-1.0222	A_19_P00322299	ENST00000252744	down
4712	-1.61083	3.68256	-3.76069	0.00137118	0.0211768	-1.07766	A_33_P3260787	ENST00000342616	down
589	-1.61045	5.21212	-5.70231	1.86e-05	0.00230167	3.03994	A_33_P3255229	ENST00000404104	down
6312	-1.61021	5.08488	-3.46519	0.00266768	0.0307565	-1.70943	p30188	uc009xzb.3	down
5283	-1.61006	9.88665	-3.64579	0.00177691	0.0244768	-1.32415	A_32_P21384	ENST00000418495	down
637	-1.60999	4.1364	-5.61959	2.22e-05	0.00253795	2.87118	A_23_P133095	ENST00000264431	down
13336	-1.60991	8.31836	-2.65626	0.0158069	0.0862565	-3.37129	A_21_P0012831	ENST00000442173	down
4674	-1.60985	5.1403	-3.76616	0.00135436	0.0210814	-1.06591	A_23_P85703	ENST00000367204	down
16802	-1.60973	5.09785	-2.37906	0.0282798	0.122477	-3.90043	A_24_P215653	ENST00000546356	down
295	-1.60925	6.18754	-6.41644	4.22e-06	0.00104055	4.45841	A_32_P52911	ENST00000327435	down
8868	-1.60908	3.82433	-3.10228	0.00599155	0.0491652	-2.47135	p5172	ENST00000568310.1	down
6802	-1.60793	3.34287	-3.38866	0.00316708	0.0338838	-1.87167	A_23_P413634	ENST00000500161	down
809	-1.60777	4.8433	-5.36055	3.88e-05	0.00348824	2.33728	A_33_P3413083	ENST00000262187	down
1090	-1.60749	5.84362	-5.10187	6.82e-05	0.00455312	1.79657	A_33_P3417745	ENST00000268182	down
4197	-1.60689	4.89555	-3.86321	0.00108783	0.018858	-0.857121	A_23_P430168	ENST00000484561	down
5583	-1.60673	4.83746	-3.59003	0.00201472	0.0262614	-1.44341	A_23_P96777	ENST00000378251	down
1414	-1.60667	7.12267	-4.85807	0.000116696	0.00600504	1.28096	A_23_P210300	ENST00000336112	down
3592	-1.60661	4.34256	-4.01	0.000780878	0.0158143	-0.540716	A_23_P254079	ENST00000514365	down
640	-1.60652	5.95208	-5.61571	2.24e-05	0.00254581	2.86324	A_23_P207280	ENST00000083182	down
2475	-1.60649	8.45068	-4.36386	0.000351716	0.0103413	0.222558	A_23_P25204	ENST00000549338	down
5258	-1.60632	8.76526	-3.65021	0.00175928	0.0243492	-1.31468	A_33_P3230264	ENST00000394299	down
8652	-1.60615	4.28893	-3.1319	0.00561151	0.0471991	-2.40996	A_23_P204208	ENST00000539374	down
7182	-1.6054	5.13093	-3.32628	0.00364133	0.0368965	-2.00335	A_33_P3299854	ENST00000491445	down
1042	-1.605	8.17773	-5.14638	6.19e-05	0.00431155	1.8901	A_23_P148194	ENST00000327435	down
3086	-1.6034	8.33445	-4.1499	0.000569431	0.0134257	-0.238819	A_33_P3264121	ENST00000518338	down
9823	-1.60324	3.60766	-2.9901	0.00767113	0.056831	-2.70224	A_33_P3367647	ENST00000401414	down
2012	-1.60288	5.64861	-4.54777	0.000232849	0.00842204	0.618008	A_32_P203515	ENST00000314328	down
4352	-1.60282	5.32827	-3.83088	0.00117023	0.0195682	-0.926717	A_23_P20316	ENST00000285381	down
4296	-1.60277	3.12967	-3.84232	0.00114038	0.0193168	-0.902097	p7895	ENST00000584109.1	down
2573	-1.60238	3.41496	-4.33142	0.000378331	0.0106991	0.152658	A_24_P320033	ENST00000264246	down
2267	-1.60197	4.01349	-4.44031	0.000296234	0.00950646	0.387116	A_33_P3361202	ENST00000366686	down
1386	-1.60196	5.32483	-4.87377	0.00011271	0.00591729	1.31432	p33748	uc021pmy.1	down
1854	-1.60193	6.50364	-4.6148	0.00020045	0.00786569	0.761744	A_23_P109143	ENST00000379440	down
1447	-1.60183	8.0498	-4.83347	0.000123232	0.00619453	1.22865	A_23_P133424	ENST00000522552	down
7805	-1.60141	6.66272	-3.23833	0.00443051	0.0413096	-2.18809	p29027	ENST00000414790.1	down
7851	-1.60118	4.20961	-3.23344	0.00447899	0.0415169	-2.19832	A_33_P3400253	ENST00000327739	down
1152	-1.6002	8.48446	-5.04293	7.76e-05	0.00490131	1.67241	A_23_P143817	ENST00000475616	down
13052	-1.59983	3.3311	-2.68011	0.0150219	0.0837563	-3.32452	p39377_v4	NR_104626.1	down
1317	-1.5995	6.53273	-4.92072	0.000101597	0.00560951	1.41397	A_23_P389118	ENST00000320560	down
8166	-1.59942	3.60821	-3.19394	0.00489022	0.04357	-2.28087	A_33_P3408569	ENST00000511849	down
3378	-1.59915	3.43621	-4.06271	0.000693262	0.0149318	-0.426991	A_24_P106357	ENST00000506538	down
1971	-1.59807	6.90307	-4.56569	0.0002237	0.00825532	0.656461	p17718	TCONS_00002075	down
1646	-1.59802	6.93981	-4.71354	0.000160844	0.00711122	0.972986	A_33_P3378920	ENST00000408993	down
4879	-1.59793	10.9963	-3.7276	0.00147753	0.0220381	-1.14874	A_32_P208178	ENST00000512797	down
3616	-1.59767	4.22585	-4.00522	0.00078935	0.0158859	-0.551024	A_33_P3331451	ENST00000374994	down
538	-1.59719	10.696	-5.80904	1.49e-05	0.00201081	3.25637	A_32_P72940	ENST00000348462	down
2337	-1.59695	5.13867	-4.41703	0.000312127	0.00971793	0.337013	A_24_P390403	ENST00000389629	down
3715	-1.59688	3.55227	-3.9798	0.000835992	0.0163594	-0.605855	A_33_P3398156	ENST00000381813	down
1862	-1.59664	5.82993	-4.61123	0.000202053	0.0078969	0.754102	p14399	ENST00000427974.1	down
1826	-1.59661	11.8436	-4.62938	0.000194032	0.0077329	0.792971	A_24_P280901	ENST00000483765	down
9107	-1.59656	7.01847	-3.07337	0.00638655	0.0510342	-2.53109	A_23_P110957	ENST00000259806	down
7607	-1.59623	6.12219	-3.26727	0.00415389	0.03973	-2.12743	A_24_P295963	ENST00000549258	down
1366	-1.59594	7.52687	-4.88422	0.000110134	0.00586681	1.33651	p33770	uc001xoe.3	down
1276	-1.59589	11.4924	-4.9504	9.52e-05	0.00542687	1.47685	A_21_P0014671	ENST00000525828	down
3723	-1.59497	4.34559	-3.9793	0.000836934	0.0163594	-0.60693	p7180	ENST00000577863.1	down
2714	-1.5948	7.63781	-4.27396	0.000430549	0.0115447	0.0288042	A_33_P3301174	ENST00000262225	down
1181	-1.59422	10.8247	-5.02074	8.15e-05	0.00502121	1.62559	A_23_P31671	ENST00000521948	down
2922	-1.59417	5.9994	-4.20141	0.000507	0.0126269	-0.127692	p26809	HIT000067417	down
646	-1.59405	6.91911	-5.60417	2.3e-05	0.00258905	2.83963	A_33_P3356910	ENST00000372773	down
14234	-1.59395	5.12454	-2.57797	0.0186659	0.095421	-3.52349	A_32_P105549	ENST00000344416	down
8789	-1.5937	4.17995	-3.11233	0.00585991	0.0485152	-2.45054	A_23_P27315	ENST00000254528	down
8124	-1.59336	4.88301	-3.19864	0.00483935	0.0433484	-2.27105	p15065	ENST00000457033.1	down
3581	-1.59325	7.60541	-4.01466	0.000772688	0.0156991	-0.530644	A_23_P4536	ENST00000542146	down
1026	-1.59247	5.83497	-5.15724	6.04e-05	0.00428047	1.91289	A_23_P426140	ENST00000294353	down
1330	-1.59244	5.4437	-4.91326	0.000103285	0.00565137	1.39815	A_23_P17074	ENST00000465315	down
932	-1.59177	5.53069	-5.24819	4.95e-05	0.00386817	2.10329	A_33_P3367062	ENST00000367501	down
3500	-1.59128	7.77186	-4.03021	0.000746041	0.0155108	-0.497112	A_23_P170839	ENST00000391973	down
1647	-1.59105	6.10917	-4.71296	0.000161053	0.00711616	0.971737	A_33_P3263902	ENST00000393134	down
1767	-1.5908	4.66083	-4.65644	0.000182666	0.00752195	0.850894	A_23_P216894	ENST00000373505	down
2671	-1.59064	9.67842	-4.29051	0.000414807	0.0112884	0.06448	A_24_P141688	ENST00000547859	down
1734	-1.5903	2.76557	-4.67253	0.000176227	0.00739325	0.885327	A_23_P136077	ENST00000366897	down
1796	-1.5901	6.76949	-4.64336	0.000188073	0.00761731	0.822902	A_23_P148484	ENST00000349225	down
1721	-1.58984	10.0083	-4.67788	0.000174138	0.00736349	0.896771	A_24_P341019	ENST00000379276	down
2324	-1.58973	3.27779	-4.42172	0.000308858	0.00967012	0.347109	A_23_P422981	ENST00000283946	down
1469	-1.5896	3.49028	-4.82113	0.000126649	0.00627202	1.20239	A_21_P0005555	ENST00000458087	down
2212	-1.58919	6.36681	-4.45836	0.000284483	0.00935144	0.425925	A_23_P301521	ENST00000375377	down
3537	-1.58846	10.1974	-4.0229	0.000758452	0.0155903	-0.512878	A_33_P3370226	ENST00000352983	down
19391	-1.58713	6.45191	-2.19952	0.0407462	0.152904	-4.22705	p27640	uc.186+	down
7383	-1.5871	3.88302	-3.2981	0.00387783	0.0382231	-2.06266	A_33_P3211659	ENST00000449730	down
4006	-1.58697	6.17164	-3.91129	0.000975889	0.017728	-0.753549	A_33_P3210278	ENST00000555612	down
6248	-1.58686	7.2087	-3.47454	0.00261223	0.0304246	-1.68956	p41370_v4	XR_242323.1	down
4217	-1.58657	5.39096	-3.85884	0.00109864	0.0189593	-0.866547	p1335	ENST00000428573.1	down
9436	-1.58639	5.04084	-3.03604	0.00693427	0.0534771	-2.608	A_24_P337657	ENST00000265354	down
2721	-1.58627	4.62019	-4.27215	0.000432309	0.0115585	0.0248973	A_24_P419276	ENST00000374648	down
3337	-1.58584	6.33236	-4.07561	0.000673362	0.0146846	-0.39915	A_33_P3211739	ENST00000544877	down
758	-1.58582	9.75642	-5.42888	3.35e-05	0.00321503	2.47888	A_23_P318646	ENST00000494077	down
1240	-1.58538	5.54448	-4.97947	8.92e-05	0.00523766	1.53838	A_21_P0011175	ENST00000416522	down
1860	-1.58529	6.40506	-4.61201	0.000201703	0.00789169	0.755766	p42677_v4	XR_429245.1	down
2443	-1.58525	10.1719	-4.37713	0.000341386	0.0101648	0.251127	A_32_P222383	ENST00000361427	down
1076	-1.58523	6.56252	-5.11385	6.64e-05	0.00449149	1.82177	A_33_P3346444	ENST00000362095	down
3012	-1.58495	11.0131	-4.17011	0.000544061	0.0131434	-0.195211	A_23_P7066	ENST00000437992	down
11487	-1.58466	5.84326	-2.82122	0.0110872	0.0702384	-3.04443	p4178	ENST00000590997.1	down
11302	-1.58462	7.50378	-2.83953	0.0106556	0.068604	-3.00766	p1669	ENST00000420424.1	down
2286	-1.58382	5.34341	-4.434	0.000300463	0.00955603	0.373524	p1476	ENST00000418372.1	down
5332	-1.58365	5.14886	-3.63674	0.00181351	0.0247514	-1.34352	p25532	NR_038209.1	down
2935	-1.58362	4.4939	-4.19649	0.000512656	0.0127112	-0.13831	A_23_P25974	ENST00000357056	down
3150	-1.58276	6.65576	-4.12968	0.000596013	0.0137639	-0.282464	A_23_P12053	ENST00000375759	down
520	-1.58242	5.27745	-5.83237	1.42e-05	0.00197345	3.30348	A_24_P880043	ENST00000336126	down
3151	-1.58165	7.13826	-4.12959	0.000596133	0.0137639	-0.282658	A_33_P3309636	ENST00000422258	down
2184	-1.58137	4.33983	-4.46608	0.000279598	0.00931648	0.442534	p37700_v4	ENST00000607296.1	down
1186	-1.58099	7.33414	-5.01818	8.2e-05	0.00502603	1.62018	A_23_P59349	ENST00000367658	down
4039	-1.58094	7.38237	-3.90327	0.000993729	0.0179046	-0.770832	A_23_P233	ENST00000369272	down
1536	-1.58091	8.21914	-4.77807	0.000139349	0.00659744	1.11067	p2959	ENST00000534150.1	down
2553	-1.58055	8.92561	-4.33725	0.000373404	0.0106438	0.165218	A_23_P211039	ENST00000464589	down
819	-1.58045	8.08404	-5.35225	3.95e-05	0.00351163	2.32004	A_21_P0013326	ENST00000366607	down
1066	-1.58035	9.56928	-5.12337	6.51e-05	0.00444066	1.84177	A_33_P3258467	ENST00000333896	down
2253	-1.58021	6.83446	-4.44327	0.000294278	0.00950225	0.393467	p1039	ENST00000436742.1	down
6922	-1.58003	5.04932	-3.36918	0.00330827	0.0347744	-1.91285	A_23_P59825	ENST00000249284	down
14624	-1.57939	3.54064	-2.54761	0.0199011	0.0990267	-3.58195	A_24_P62659	ENST00000369516	down
4527	-1.57915	4.65184	-3.79478	0.00126962	0.0204059	-1.00439	A_24_P281975	ENST00000299314	down
5318	-1.57898	7.07138	-3.63919	0.00180354	0.0246802	-1.33828	p40143_v4	XR_427390.1	down
1758	-1.57835	9.98591	-4.66032	0.00018109	0.00749627	0.859208	A_33_P3424297	ENST00000492132	down
977	-1.57794	6.35869	-5.20976	5.39e-05	0.00400884	2.02296	A_23_P93389	ENST00000358797	down
5165	-1.57782	4.5929	-3.67239	0.00167345	0.0235784	-1.26715	A_24_P73577	ENST00000537372	down
9010	-1.57758	12.2689	-3.08382	0.00624099	0.050408	-2.50952	p35815_v4	TCONS_00024226	down
9932	-1.57754	5.06817	-2.97874	0.00786474	0.0576259	-2.72547	p2505	ENST00000544925.1	down
1046	-1.57648	8.99687	-5.14492	6.21e-05	0.00431787	1.88703	A_23_P120414	ENST00000372839	down
4595	-1.57645	5.07827	-3.7826	0.00130503	0.0206598	-1.03058	A_24_P365025	ENST00000357122	down
4031	-1.57623	4.26967	-3.9042	0.000991637	0.0178925	-0.768821	A_23_P403588	ENST00000305481	down
11097	-1.5761	4.92731	-2.85982	0.0101965	0.0668665	-2.96684	A_24_P234415	ENST00000273183	down
470	-1.57579	5.96377	-5.92495	1.17e-05	0.00180402	3.48971	A_32_P186027	ENST00000409628	down
580	-1.57577	5.04026	-5.71656	1.81e-05	0.00226399	3.06892	A_33_P3279545	ENST00000303296	down
1942	-1.57575	9.4531	-4.57838	0.000217444	0.00814731	0.683671	A_23_P131723	ENST00000539979	down
5279	-1.57553	7.18226	-3.64623	0.00177515	0.0244689	-1.32321	A_33_P3404899	ENST00000498776	down
6605	-1.57458	6.94983	-3.42141	0.00294295	0.032425	-1.80231	A_23_P151209	ENST00000228515	down
7438	-1.57426	4.01723	-3.29196	0.00393139	0.038458	-2.07559	p12642	ENST00000515882.1	down
699	-1.5741	5.83974	-5.52781	2.71e-05	0.00281789	2.68293	p25743	uc001iqe.3	down
14539	-1.57401	6.24753	-2.55457	0.0196112	0.0981483	-3.56858	A_23_P23829	ENST00000356522	down
20941	-1.5739	7.70619	-2.10469	0.0492056	0.170988	-4.39367	p15480	ENST00000447430.1	down
10417	-1.57382	6.53455	-2.92807	0.00878731	0.061388	-2.82873	A_33_P3318926	ENST00000396787	down
4739	-1.57348	6.30845	-3.75561	0.00138702	0.0212993	-1.08859	p6274	ENST00000574285.1	down
2874	-1.57347	6.21764	-4.21997	0.00048623	0.0123119	-0.0876513	p27448	uc.75+	down
2542	-1.57329	5.2357	-4.33913	0.000371831	0.0106411	0.169263	A_24_P406714	ENST00000446906	down
1885	-1.57234	6.51128	-4.60098	0.000206736	0.00798131	0.732121	A_23_P3221	ENST00000260324	down
785	-1.57186	6.2853	-5.38625	3.67e-05	0.00340383	2.3906	p35092_v4	ENST00000512514.1	down
526	-1.57181	7.86263	-5.82697	1.43e-05	0.001981	3.29259	A_33_P3413701	ENST00000443439	down
1424	-1.57173	3.50696	-4.8493	0.000118983	0.00607887	1.26233	p26846	HIT000061972	down
2725	-1.57121	5.54759	-4.27063	0.000433788	0.0115846	0.0216252	A_23_P141146	ENST00000264658	down
1502	-1.57108	6.31969	-4.79779	0.00013338	0.00646234	1.15269	p28334	ASO1629	down
563	-1.57009	7.64605	-5.75555	1.67e-05	0.00215256	3.14808	A_33_P3274304	ENST00000323571	down
1749	-1.56981	6.0323	-4.66733	0.000178284	0.00741811	0.874192	p34274_v4	ENST00000538559.2	down
11779	-1.56938	4.10717	-2.79394	0.0117612	0.0726402	-3.09901	A_24_P282108	ENST00000381638	down
2328	-1.56928	4.64354	-4.4192	0.000310605	0.00970441	0.3417	A_32_P118586	ENST00000311128	down
624	-1.56885	11.8812	-5.64087	2.13e-05	0.00247835	2.91467	A_23_P112429	ENST00000348462	down
630	-1.56884	7.23037	-5.63103	2.17e-05	0.00250403	2.89456	A_33_P3212092	ENST00000393104	down
5567	-1.56861	4.90249	-3.5927	0.00200265	0.0261749	-1.4377	A_24_P295010	ENST00000380698	down
1397	-1.56843	7.07759	-4.86948	0.000113785	0.00592733	1.30521	A_23_P79703	ENST00000545822	down
9000	-1.56835	10.1845	-3.08563	0.00621601	0.0502583	-2.50577	A_33_P3370714	ENST00000394278	down
6688	-1.56828	3.81629	-3.40817	0.00303165	0.0329865	-1.83038	A_23_P92730	ENST00000302005	down
4715	-1.56818	8.248	-3.75977	0.00137405	0.0212034	-1.07965	A_33_P3243657	ENST00000254616	down
1256	-1.56806	5.83205	-4.96721	9.17e-05	0.00530991	1.51243	A_24_P130041	ENST00000422722	down
553	-1.56743	5.84021	-5.78713	1.56e-05	0.00204665	3.21206	A_32_P174908	ENST00000372076	down
3483	-1.56733	5.27475	-4.03392	0.000739813	0.0154575	-0.489103	A_23_P152858	ENST00000496655	down
3158	-1.56725	7.39577	-4.12825	0.000597943	0.0137755	-0.285557	A_23_P152818	ENST00000503935	down
9125	-1.56723	4.10685	-3.07003	0.00643384	0.0513107	-2.53799	A_33_P3412613	ENST00000393053	down
9944	-1.56721	5.03417	-2.97688	0.00789678	0.0577858	-2.72926	p1856	ENST00000420825.1	down
5184	-1.56717	2.47745	-3.66826	0.00168913	0.023712	-1.27601	p12061	ENST00000496842.1	down
1969	-1.5669	4.88254	-4.56687	0.000223113	0.00824416	0.658981	A_23_P336198	ENST00000482540	down
3241	-1.56654	5.73649	-4.10274	0.000633368	0.0142216	-0.340603	p25551	NR_039990.1	down
5354	-1.56597	6.06985	-3.63279	0.00182972	0.0248695	-1.35197	A_24_P915371	ENST00000491765	down
857	-1.56589	6.95006	-5.30853	4.34e-05	0.00368389	2.22912	A_24_P416159	ENST00000379935	down
3982	-1.56561	5.99544	-3.91623	0.000965063	0.0176323	-0.742905	A_33_P3217958	ENST00000409418	down
12757	-1.5653	5.86263	-2.70605	0.0142106	0.0810654	-3.27347	A_33_P3329108	ENST00000380172	down
6421	-1.56529	8.36478	-3.44866	0.00276847	0.0313767	-1.74452	p7201	ENST00000481027.1	down
6306	-1.56494	4.30566	-3.46609	0.00266226	0.0307232	-1.70751	A_23_P12329	ENST00000414276	down
546	-1.56468	5.90181	-5.79937	1.52e-05	0.00202301	3.23681	A_33_P3392977	ENST00000356633	down
7056	-1.56441	3.91062	-3.34628	0.00348217	0.0359138	-1.9612	p2388	ENST00000524987.1	down
1508	-1.56386	4.80464	-4.79407	0.000134484	0.00648991	1.14478	p39695_v4	XR_244991.2	down
3696	-1.5634	6.29117	-3.9841	0.000827898	0.0162998	-0.596564	A_23_P253536	ENST00000415167	down
7171	-1.56331	4.76916	-3.32829	0.00362502	0.0367795	-1.99912	p36902_v4	ENST00000608748.1	down
2770	-1.56328	8.96941	-4.25715	0.000447164	0.0117422	-0.00745717	A_33_P3238866	ENST00000463579	down
20303	-1.56311	3.88153	-2.14252	0.0456553	0.163636	-4.32771	p16649	ENST00000590461.1	down
2480	-1.563	6.35218	-4.36268	0.000352653	0.010348	0.220007	p42675_v4	XR_429256.1	down
1867	-1.56293	9.49563	-4.60885	0.00020313	0.00791609	0.749	A_23_P13604	ENST00000418769	down
8639	-1.56214	5.52369	-3.1331	0.00559666	0.047144	-2.40747	A_33_P3354256	ENST00000395508	down
11267	-1.56198	12.8845	-2.84277	0.0105811	0.0683427	-3.00116	p35816_v4	TCONS_00024227	down
4343	-1.56154	5.55097	-3.83242	0.00116618	0.0195409	-0.923413	p39684_v4	XR_244983.1	down
2744	-1.56142	6.94114	-4.26673	0.000437613	0.0116058	0.0132196	A_23_P129903	ENST00000395902	down
12820	-1.56125	6.87053	-2.70147	0.0143507	0.0814564	-3.2825	p18116	TCONS_00018160	down
1140	-1.56091	8.89105	-5.05046	7.63e-05	0.00487333	1.68829	A_24_P355876	ENST00000542631	down
2545	-1.56049	10.0774	-4.33834	0.000372488	0.0106438	0.16757	A_32_P42925	ENST00000400177	down
2418	-1.56043	11.4605	-4.3848	0.000335554	0.0100989	0.267641	A_23_P125519	ENST00000486733	down
584	-1.56023	4.55905	-5.71414	1.82e-05	0.00226571	3.064	A_23_P396328	ENST00000381022	down
1834	-1.5599	6.62804	-4.62356	0.000196567	0.00779634	0.780516	A_33_P3266315	ENST00000370558	down
1150	-1.55981	7.43838	-5.04315	7.76e-05	0.00490131	1.67287	A_32_P192545	ENST00000372774	down
2165	-1.55978	3.86658	-4.47845	0.000271953	0.0091403	0.469119	A_23_P7783	ENST00000314358	down
3148	-1.55977	6.17159	-4.13005	0.000595517	0.0137639	-0.281668	A_23_P363878	ENST00000295049	down
15952	-1.55968	8.73403	-2.44357	0.0247438	0.112862	-3.77981	A_23_P214821	ENST00000379375	down
8215	-1.55953	2.73021	-3.18768	0.0049587	0.0439269	-2.29393	p38622_v4	ENST00000458403.2	down
5819	-1.5595	3.2003	-3.54746	0.0022173	0.0277266	-1.53428	A_24_P414803	ENST00000357525	down
4901	-1.5595	7.5605	-3.72301	0.00149288	0.0221672	-1.15858	A_33_P3327200	ENST00000341360	down
10486	-1.55945	4.59138	-2.92055	0.00893274	0.0619934	-2.844	A_23_P133438	ENST00000274217	down
450	-1.55925	6.18177	-5.95909	1.08e-05	0.00174785	3.55811	A_33_P3363485	ENST00000477448	down
1558	-1.55897	3.68079	-4.76504	0.000143439	0.00669992	1.0829	A_33_P3363420	ENST00000304195	down
3000	-1.55881	8.1112	-4.17496	0.000538151	0.0130543	-0.184759	p26474	uc003wvz.1	down
6817	-1.55875	3.37084	-3.38674	0.00318074	0.0339551	-1.87573	A_23_P21618	ENST00000535920	down
4020	-1.55834	8.38469	-3.90698	0.000985433	0.017839	-0.762834	A_33_P3233834	ENST00000542298	down
2398	-1.55791	9.6222	-4.39329	0.000329217	0.00999088	0.285914	A_24_P277807	ENST00000349379	down
8799	-1.5579	3.36513	-3.11107	0.00587621	0.0485936	-2.45314	p43883_v4	XR_430441.1	down
10685	-1.55776	6.23988	-2.90056	0.00933107	0.0635462	-2.88454	A_33_P3261957	ENST00000410102	down
4435	-1.5577	10.6981	-3.81459	0.00121408	0.0199215	-0.961769	A_23_P34018	ENST00000468844	down
5640	-1.55756	4.33955	-3.58033	0.00205923	0.0265703	-1.46414	A_33_P3393175	ENST00000253693	down
4533	-1.55749	5.63778	-3.79377	0.00127254	0.0204294	-1.00657	A_23_P214969	ENST00000536159	down
1371	-1.55716	6.00678	-4.88226	0.000110611	0.00587128	1.33236	A_24_P192262	ENST00000005257	down
6455	-1.55652	3.85329	-3.44419	0.0027964	0.0315263	-1.75402	p29515	ENST00000377178.3	down
1197	-1.55635	6.86001	-5.01022	8.34e-05	0.00507065	1.60337	A_23_P83403	ENST00000537405	down
6190	-1.55604	4.71278	-3.4844	0.00255504	0.0300368	-1.6686	A_33_P3641427	ENST00000324324	down
5695	-1.55601	7.98022	-3.5679	0.00211763	0.02706	-1.49067	A_23_P73493	ENST00000370277	down
5763	-1.55553	5.23802	-3.55635	0.00217341	0.0274447	-1.51532	A_24_P337000	ENST00000319190	down
2783	-1.55534	6.70569	-4.25309	0.000451267	0.0117989	-0.0162035	p38731_v4	ENST00000609398.1	down
2195	-1.55532	10.0815	-4.46291	0.000281597	0.00933289	0.435703	A_23_P12992	ENST00000537918	down
5062	-1.55492	4.53969	-3.68829	0.00161453	0.0232084	-1.23308	A_24_P39101	ENST00000228495	down
1171	-1.55484	5.26299	-5.03082	7.97e-05	0.00495364	1.64685	A_24_P687594	ENST00000369308	down
1708	-1.55481	9.52486	-4.6826	0.00017232	0.00733865	0.906847	A_23_P112260	ENST00000374293	down
3681	-1.55456	4.47645	-3.98881	0.000819155	0.0161946	-0.586425	A_23_P167595	ENST00000265339	down
2280	-1.55434	7.90529	-4.43728	0.000298258	0.00951981	0.380586	A_19_P00802936	ENST00000256463	down
461	-1.55427	5.53932	-5.94547	1.12e-05	0.00175877	3.53084	p24958	XR_159008.1	down
6018	-1.55415	4.21396	-3.51233	0.00239961	0.0290134	-1.60916	A_33_P3318459	ENST00000392245	down
3192	-1.55405	7.27415	-4.11873	0.000610924	0.0139282	-0.306099	A_33_P3713357	ENST00000491388	down
7405	-1.55387	5.38565	-3.29603	0.00389584	0.0382803	-2.06703	A_23_P204879	ENST00000410043	down
782	-1.55367	6.88642	-5.39339	3.62e-05	0.00336452	2.40541	A_23_P501007	ENST00000424836	down
8487	-1.55306	5.89627	-3.15377	0.00534609	0.0458387	-2.36453	A_23_P333705	ENST00000400357	down
4226	-1.55253	8.36262	-3.85626	0.00110505	0.0190217	-0.872089	A_24_P408424	ENST00000216181	down
4454	-1.55252	8.00757	-3.81078	0.00122458	0.0200055	-0.969978	A_24_P751074	ENST00000392668	down
1504	-1.55244	5.95025	-4.79628	0.000133825	0.00647531	1.14949	A_32_P129894	ENST00000373930	down
3007	-1.55224	8.72951	-4.17209	0.000541641	0.0131079	-0.190945	A_33_P3270034	ENST00000452682	down
3728	-1.5522	9.97497	-3.97741	0.000840513	0.0164052	-0.611006	A_23_P141389	ENST00000253788	down
1244	-1.55185	3.6407	-4.97607	8.99e-05	0.00525851	1.53117	p42331_v4	XR_246470.2	down
4653	-1.55127	8.97668	-3.76974	0.00134348	0.021012	-1.05823	A_24_P142118	ENST00000260356	down
609	-1.55121	6.1329	-5.66335	2.03e-05	0.00241491	2.96057	A_24_P322369	ENST00000238497	down
3576	-1.55118	7.88751	-4.01552	0.000771199	0.0156942	-0.5288	A_23_P20882	ENST00000374050	down
4727	-1.55077	4.60508	-3.75801	0.0013795	0.0212377	-1.08342	A_33_P3226039	ENST00000393359	down
665	-1.55077	7.66751	-5.57554	2.44e-05	0.00267391	2.78097	A_23_P120237	ENST00000479456	down
1963	-1.55074	6.52214	-4.57017	0.000221469	0.00821037	0.666077	A_23_P6891	ENST00000232905	down
5099	-1.5506	3.18457	-3.68277	0.00163475	0.0233312	-1.24491	p24109	TCONS_00014642	down
14173	-1.55053	4.45686	-2.58268	0.0184806	0.0948814	-3.51437	A_24_P110799	ENST00000397728	down
2493	-1.5504	6.20219	-4.35877	0.000355763	0.0103843	0.211592	p25572	XR_108924.1	down
1534	-1.54989	10.1909	-4.77862	0.000139176	0.00659744	1.11186	A_32_P144220	ENST00000430664	down
5071	-1.54986	2.62553	-3.68654	0.00162091	0.0232614	-1.23683	A_24_P254744	ENST00000452448	down
1234	-1.54985	6.02186	-4.9876	8.77e-05	0.00516667	1.55556	p25939	uc021ssa.1	down
6706	-1.54927	4.93319	-3.40591	0.00304702	0.033056	-1.83516	A_23_P133648	ENST00000259963	down
1616	-1.54924	11.1001	-4.72981	0.000155126	0.00698574	1.00773	A_23_P103905	ENST00000467540	down
5202	-1.54906	8.34038	-3.66296	0.00170942	0.0239138	-1.28736	A_23_P115246	ENST00000270879	down
15083	-1.54861	2.54054	-2.50943	0.0215639	0.104023	-3.65501	A_33_P3307267	ENST00000321023	down
1765	-1.54846	6.74326	-4.6574	0.000182273	0.00751533	0.852958	A_33_P3288189	ENST00000379982	down
5621	-1.54779	5.54989	-3.5843	0.00204089	0.0264226	-1.45565	p38094_v4	ENST00000607314.1	down
11019	-1.54775	5.59215	-2.86729	0.0100322	0.0662506	-2.95178	p37718_v4	ENST00000606696.1	down
3865	-1.54746	8.47467	-3.94001	0.000914588	0.0172088	-0.691639	A_23_P43141	ENST00000519517	down
1111	-1.54744	11.5096	-5.07743	7.2e-05	0.004713	1.74514	A_23_P81492	ENST00000519690	down
2608	-1.54742	4.24256	-4.31395	0.000393495	0.01098	0.115007	A_33_P3395274	ENST00000322342	down
1629	-1.5472	5.62288	-4.72045	0.000158392	0.00706726	0.98773	A_32_P83845	ENST00000337919	down
901	-1.5471	8.36075	-5.27327	4.69e-05	0.00378876	2.15564	A_23_P215406	ENST00000348035	down
963	-1.54676	9.39088	-5.22022	5.27e-05	0.00397792	2.04482	A_23_P142322	ENST00000413636	down
2778	-1.54653	3.59984	-4.25475	0.000449581	0.0117773	-0.0126198	A_24_P153568	ENST00000361050	down
20502	-1.54648	5.39644	-2.12987	0.0468154	0.166166	-4.34984	p29947	TCONS_00012534	down
2047	-1.5463	8.8573	-4.53135	0.000241563	0.00858783	0.582766	p28240	ASO2290	down
839	-1.54629	5.78416	-5.32742	4.17e-05	0.00361607	2.26843	A_24_P225719	ENST00000323303	down
423	-1.54584	4.32245	-6.00126	9.93e-06	0.00170646	3.64234	A_23_P96285	ENST00000535845	down
11239	-1.54578	4.30958	-2.84581	0.0105115	0.0680626	-2.99505	A_19_P00811706	ENST00000312675	down
16729	-1.5454	9.35397	-2.38427	0.0279778	0.121699	-3.89076	A_21_P0010771	ENST00000429121	down
1209	-1.54513	5.46442	-4.99955	8.54e-05	0.00513351	1.58082	p15384	ENST00000452320.1	down
2208	-1.54478	2.72934	-4.45895	0.000284106	0.00935144	0.427197	A_24_P928969	ENST00000374541	down
1984	-1.54469	7.5647	-4.55839	0.000227384	0.00833692	0.640789	A_23_P23924	ENST00000366869	down
1096	-1.5446	7.31042	-5.09215	6.97e-05	0.00462507	1.77613	A_23_P164141	ENST00000541124	down
12988	-1.54453	10.6635	-2.6861	0.0148307	0.0830927	-3.31275	A_23_P202939	ENST00000263574	down
333	-1.54419	7.49806	-6.29284	5.43e-06	0.00118696	4.21807	A_23_P212639	ENST00000456380	down
9309	-1.5441	6.48576	-3.05204	0.00669416	0.0523262	-2.57507	A_23_P139669	ENST00000479059	down
4212	-1.54385	9.36213	-3.85976	0.00109634	0.0189421	-0.86455	p17188	ENST00000366185.2	down
834	-1.54328	5.44873	-5.3361	4.09e-05	0.00357126	2.28648	p27594	uc.173-	down
8788	-1.54309	8.07724	-3.11234	0.00585978	0.0485152	-2.45052	A_24_P200023	ENST00000410023	down
924	-1.54294	7.21806	-5.25632	4.87e-05	0.00383324	2.12027	A_24_P398940	ENST00000345795	down
9297	-1.54263	11.8853	-3.05325	0.00667629	0.0522573	-2.57257	A_33_P3413989	ENST00000405496	down
1737	-1.54254	7.85258	-4.67129	0.000176717	0.00740368	0.882666	A_24_P119577	ENST00000373836	down
4085	-1.54248	5.91621	-3.89067	0.00102242	0.0182141	-0.797981	A_23_P257971	ENST00000460124	down
7414	-1.54169	5.00333	-3.29516	0.0039034	0.0383117	-2.06886	p737	ENST00000453572.1	down
3554	-1.54112	8.10758	-4.02045	0.000762659	0.0156165	-0.518162	p38816_v4	ENST00000448136.1	down
5951	-1.54109	4.41012	-3.52304	0.00234249	0.0286315	-1.58634	A_23_P1331	ENST00000478219	down
992	-1.54096	7.20472	-5.19449	5.57e-05	0.00408553	1.99097	A_24_P166789	ENST00000262644	down
1760	-1.54063	7.81732	-4.65856	0.000181804	0.00751533	0.855431	A_23_P143143	ENST00000331129	down
12652	-1.5404	4.4483	-2.71458	0.013953	0.0802564	-3.25664	A_23_P121851	ENST00000231173	down
5075	-1.53997	3.65708	-3.68597	0.00162299	0.0232729	-1.23805	A_23_P258612	ENST00000544544	down
3437	-1.53963	5.36309	-4.05104	0.000711769	0.0150706	-0.452172	A_23_P61707	ENST00000370552	down
14605	-1.53953	5.60275	-2.5494	0.0198262	0.0987819	-3.57851	RNA147014|p0118_imsncRNA193	RNA147014|p0118_imsncRNA193	down
6072	-1.53951	7.90354	-3.50533	0.00243764	0.0292151	-1.62406	p38494_v4	ENST00000609137.1	down
744	-1.53939	9.31864	-5.44718	3.22e-05	0.00314877	2.51671	A_23_P94800	ENST00000368714	down
2973	-1.53935	6.20999	-4.18252	0.000529056	0.012947	-0.168448	p3569	ENST00000394742.3	down
898	-1.53895	4.60987	-5.27546	4.67e-05	0.00377918	2.16021	p10014	ENST00000432414.1	down
12948	-1.5379	6.85792	-2.68928	0.0147303	0.082787	-3.30651	A_23_P4161	ENST00000448504	down
3101	-1.53773	5.07594	-4.14418	0.000576831	0.0135368	-0.251171	A_33_P3345255	ENST00000359900	down
16926	-1.53727	4.63523	-2.36993	0.028817	0.123891	-3.91738	RNA95043|RNS_125_194	RNA95043|RNS_125_194	down
1396	-1.53725	8.66997	-4.86976	0.000113715	0.00592733	1.3058	A_23_P340158	ENST00000545932	down
438	-1.5366	7.16845	-5.98178	1.03e-05	0.00171855	3.60347	A_23_P140648	ENST00000412127	down
1390	-1.5366	5.95624	-4.87159	0.000113255	0.00592536	1.30969	A_32_P231446	ENST00000443627	down
3171	-1.53643	8.09452	-4.1251	0.000602203	0.0138203	-0.292348	A_33_P3344482	ENST00000399304	down
326	-1.53614	8.91584	-6.32689	5.07e-06	0.00113077	4.2845	A_32_P68746	ENST00000536631	down
2105	-1.53576	4.33894	-4.50424	0.000256681	0.0088671	0.524544	A_24_P941268	ENST00000318636	down
1882	-1.53516	10.9151	-4.60315	0.000205736	0.00795538	0.736772	A_33_P3265290	ENST00000394077	down
1626	-1.53495	8.09163	-4.72265	0.000157618	0.0070543	0.992432	A_33_P3212640	ENST00000369340	down
8190	-1.53486	4.55494	-3.19159	0.00491581	0.0436799	-2.28577	p37316_v4	ENST00000604215.1	down
13135	-1.53457	3.22305	-2.67321	0.015245	0.0844634	-3.33806	p25762	uc001kyd.1	down
2161	-1.53446	5.67445	-4.48146	0.000270121	0.0090965	0.475599	A_33_P3302676	ENST00000485159	down
3734	-1.5343	10.452	-3.97539	0.000844352	0.0164523	-0.615357	A_32_P14744	ENST00000322989	down
6765	-1.53406	5.95016	-3.3965	0.00311196	0.0334762	-1.85508	A_23_P147563	ENST00000498165	down
2422	-1.53372	3.38371	-4.38337	0.00033663	0.0101117	0.264572	A_33_P3272390	ENST00000283195	down
5284	-1.53329	6.86692	-3.64556	0.0017778	0.024482	-1.32463	A_33_P3230161	ENST00000323661	down
4192	-1.53327	6.18213	-3.86431	0.00108513	0.0188378	-0.85475	p40145_v4	XR_241529.2	down
7577	-1.53267	6.02635	-3.27218	0.00410868	0.0394585	-2.11713	A_23_P60727	ENST00000412708	down
764	-1.53242	6.92599	-5.42426	3.38e-05	0.00322171	2.46933	A_23_P129704	ENST00000300086	down
7297	-1.5324	5.30206	-3.30916	0.00378328	0.0377307	-2.0394	A_23_P68219	ENST00000360870	down
1698	-1.5322	5.02625	-4.68877	0.000169966	0.00728443	0.920042	A_23_P21485	ENST00000392055	down
1559	-1.53213	6.13017	-4.7642	0.000143706	0.00670809	1.08112	A_23_P115366	ENST00000371873	down
797	-1.53196	8.76333	-5.37263	3.78e-05	0.00344788	2.36234	A_24_P398898	ENST00000379535	down
1423	-1.53195	7.78297	-4.85134	0.000118447	0.00605743	1.26666	A_23_P404606	ENST00000296953	down
2005	-1.53194	7.92662	-4.55079	0.000231283	0.00839458	0.624483	A_24_P29001	ENST00000306024	down
372	-1.53188	7.47249	-6.15892	7.16e-06	0.00139768	3.95513	A_21_P0012049	ENST00000456398	down
7736	-1.53188	4.70278	-3.24928	0.00432377	0.0406739	-2.16515	A_23_P14124	ENST00000241463	down
1430	-1.5318	5.47366	-4.84436	0.000120294	0.00611878	1.25181	p37793_v4	ENST00000606393.1	down
4344	-1.53132	8.32462	-3.83216	0.00116687	0.019548	-0.923976	A_23_P84576	ENST00000409349	down
11663	-1.53131	5.58053	-2.80683	0.011438	0.0713688	-3.07324	A_24_P10657	ENST00000335757	down
3326	-1.53023	6.98112	-4.07871	0.000668662	0.0146304	-0.392454	A_23_P3527	ENST00000219252	down
18694	-1.53011	5.9646	-2.2446	0.0372116	0.144828	-4.14637	A_24_P269779	ENST00000373115	down
4560	-1.52931	10.6141	-3.78672	0.00129293	0.0206309	-1.02171	A_32_P220307	ENST00000468844	down
6057	-1.52872	9.62502	-3.50697	0.00242869	0.0291776	-1.62058	A_24_P830667	ENST00000473558	down
1522	-1.52855	7.95301	-4.7834	0.000137708	0.00658258	1.12204	A_24_P357465	ENST00000374810	down
9123	-1.52843	3.97372	-3.07051	0.00642695	0.051267	-2.53699	A_32_P60223	ENST00000313552	down
896	-1.52806	3.16702	-5.27682	4.65e-05	0.00377918	2.16303	A_23_P381577	ENST00000302609	down
4027	-1.52787	5.35197	-3.90539	0.000988978	0.0178721	-0.76626	A_33_P3403963	ENST00000377610	down
2868	-1.52754	7.02161	-4.22105	0.000485048	0.0123075	-0.0853208	A_24_P233786	ENST00000367511	down
2670	-1.52717	6.28251	-4.29215	0.000413275	0.0112642	0.068023	p42681_v4	XR_429252.1	down
384	-1.52704	8.24262	-6.1175	7.8e-06	0.00147766	3.87331	A_23_P121250	ENST00000496382	down
1315	-1.52684	6.73439	-4.9217	0.000101378	0.00560951	1.41603	A_23_P36076	ENST00000293880	down
7490	-1.52675	4.77601	-3.28407	0.00400121	0.0388635	-2.09217	p38073_v4	ENST00000609090.1	down
9258	-1.52656	7.02423	-3.05639	0.00663036	0.0521168	-2.56612	A_33_P3784283	ENST00000342505	down
5925	-1.52555	3.60915	-3.52764	0.00231841	0.0284712	-1.57655	A_23_P21376	ENST00000354212	down
8869	-1.52535	3.29717	-3.10226	0.00599186	0.0491652	-2.47139	A_23_P139912	ENST00000548176	down
716	-1.52525	5.61988	-5.49946	2.88e-05	0.00292001	2.62457	A_32_P27706	ENST00000264167	down
6869	-1.52522	4.60107	-3.37852	0.0032398	0.0343238	-1.89311	p1833	ENST00000432452.1	down
1467	-1.52431	5.78575	-4.82225	0.000126334	0.00626572	1.20479	A_23_P43248	ENST00000378164	down
1804	-1.52392	6.52545	-4.64064	0.000189217	0.00762612	0.817082	A_24_P882914	ENST00000369151	down
2659	-1.52349	6.44495	-4.2957	0.000409988	0.0112208	0.0756731	A_24_P124370	ENST00000550549	down
5465	-1.52331	8.51822	-3.61112	0.00192127	0.0255743	-1.39833	p36705_v4	NR_002599.1	down
2144	-1.5233	2.82813	-4.48957	0.00026526	0.00900364	0.493013	p8144	ENST00000448587.1	down
2875	-1.52297	6.82158	-4.21877	0.000487547	0.012341	-0.0902408	p15684	ENST00000522190.1	down
3773	-1.52294	5.46759	-3.96482	0.00086476	0.0166793	-0.63816	A_23_P164436	ENST00000456349	down
1212	-1.52275	8.56332	-4.99896	8.55e-05	0.00513351	1.57959	A_33_P3290707	ENST00000473730	down
9142	-1.52264	6.78902	-3.06851	0.00645545	0.0513873	-2.54113	p10799	ENST00000458468.1	down
12827	-1.52263	7.1353	-2.70077	0.0143724	0.0815406	-3.28389	p27768	uc.264-	down
2123	-1.52243	5.32723	-4.4983	0.00026012	0.0089165	0.51178	p11855	ENST00000596659.1	down
2111	-1.5218	12.0402	-4.50227	0.000257815	0.00888771	0.520317	A_23_P24763	ENST00000525828	down
4980	-1.52159	5.47836	-3.70512	0.00155438	0.0227143	-1.19698	A_33_P3351914	ENST00000485344	down
1398	-1.52152	10.746	-4.86825	0.000114095	0.00593921	1.3026	A_32_P24581	ENST00000449323	down
1532	-1.52136	5.35874	-4.77934	0.000138955	0.00659744	1.11339	A_23_P45294	ENST00000299906	down
585	-1.52106	8.8186	-5.70884	1.84e-05	0.00228744	3.05322	p28773	LIT2060	down
10662	-1.52095	6.3612	-2.90328	0.00927586	0.0633078	-2.87902	p16097	ENST00000560865.1	down
2994	-1.52057	3.0736	-4.17728	0.000535345	0.0130122	-0.179757	A_33_P3221443	ENST00000357002	down
2835	-1.52053	4.7694	-4.23179	0.000473449	0.0121532	-0.0621497	A_32_P60459	ENST00000376495	down
2063	-1.52048	7.53544	-4.52625	0.00024434	0.00861917	0.571804	A_33_P3421695	ENST00000405570	down
9179	-1.52033	4.10622	-3.06465	0.00651065	0.0516177	-2.54909	p24238	TCONS_00014859	down
8403	-1.51984	5.1736	-3.16416	0.00522434	0.0452406	-2.34291	p15033	ENST00000417290.2	down
4798	-1.51981	4.15096	-3.74303	0.00142695	0.0216431	-1.1156	A_24_P66001	ENST00000401406	down
4112	-1.51975	4.60461	-3.88501	0.00103557	0.0183273	-0.810173	p11776	ENST00000415991.1	down
7107	-1.51968	5.81171	-3.33778	0.00354898	0.0363403	-1.97913	A_24_P322474	ENST00000352831	down
6561	-1.51916	5.56478	-3.4281	0.00289915	0.0321567	-1.78814	A_23_P35617	ENST00000371380	down
7593	-1.51851	4.96251	-3.27021	0.00412675	0.039548	-2.12126	A_23_P407112	ENST00000295213	down
4700	-1.5182	5.89944	-3.76191	0.00136744	0.0211729	-1.07506	p14583	ENST00000456795.1	down
19509	-1.51779	5.52114	-2.19237	0.0413341	0.154178	-4.23976	RNA147298|p0402_imsncRNA818	RNA147298|p0402_imsncRNA818	down
16408	-1.51703	4.29445	-2.40923	0.0265713	0.117842	-3.84423	p40789_v4	XR_246572.2	down
10788	-1.51685	3.75998	-2.89007	0.00954692	0.064401	-2.90577	p2851	ENST00000531215.1	down
12931	-1.51649	8.74265	-2.69063	0.0146877	0.0826568	-3.30384	A_24_P307135	ENST00000383159	down
3847	-1.51645	8.20561	-3.94463	0.000905098	0.0171216	-0.681684	p33617	TCONS_00023744	down
2454	-1.51624	11.5825	-4.37348	0.000344195	0.0102071	0.243271	A_23_P123330	ENST00000517489	down
15985	-1.51616	6.61291	-2.44075	0.0248895	0.113304	-3.78512	p30087	XR_171065.1	down
10495	-1.51587	4.38559	-2.91947	0.00895383	0.0620864	-2.84619	A_23_P96383	ENST00000479015	down
7948	-1.5155	2.84804	-3.21951	0.00461998	0.0423012	-2.22746	A_24_P279797	ENST00000040663	down
3075	-1.51521	3.27776	-4.15307	0.000565381	0.0133803	-0.231989	p17751	TCONS_00001055	down
1012	-1.51497	5.22579	-5.16967	5.88e-05	0.0042278	1.93897	A_23_P392384	ENST00000372314	down
6156	-1.51471	8.16948	-3.49096	0.00251763	0.0297621	-1.65463	p35243_v4	ENST00000427501.1	down
4135	-1.51466	3.3198	-3.88037	0.00104649	0.0184174	-0.820173	p16251	ENST00000519107.1	down
6682	-1.51454	3.26501	-3.40924	0.00302433	0.0329377	-1.8281	A_24_P636882	ENST00000263955	down
1433	-1.51438	7.57919	-4.84332	0.00012057	0.006123	1.24961	A_24_P156113	ENST00000263277	down
4868	-1.51432	3.63971	-3.72928	0.00147194	0.0219944	-1.14514	A_23_P84872	ENST00000534113	down
4612	-1.51413	4.12687	-3.77815	0.0013182	0.0207956	-1.04015	A_24_P268993	ENST00000485457	down
866	-1.51405	11.4502	-5.3022	4.41e-05	0.00369862	2.21595	A_24_P75230	ENST00000430005	down
3052	-1.51371	5.55375	-4.15931	0.000557485	0.0132928	-0.218534	A_23_P79221	ENST00000409283	down
1519	-1.51323	5.57713	-4.78502	0.000137214	0.00657205	1.12549	A_33_P3369969	ENST00000427980	down
4881	-1.51307	4.04525	-3.72678	0.00148027	0.0220668	-1.15051	A_32_P46765	ENST00000550333	down
6809	-1.51305	3.4073	-3.38754	0.00317503	0.033934	-1.87403	p29280	ENST00000562038.1	down
3179	-1.51271	5.66166	-4.12272	0.000605445	0.0138558	-0.297483	A_33_P3234168	ENST00000336273	down
2331	-1.51239	7.4768	-4.41868	0.000310967	0.00970731	0.340582	p13918	ENST00000508713.1	down
1092	-1.5119	5.1844	-5.09657	6.9e-05	0.00459789	1.78543	p33728	NR_033349.1	down
16454	-1.51178	4.03762	-2.40635	0.0267301	0.118215	-3.84961	p19348	TCONS_00022804	down
1864	-1.51152	11.1132	-4.60986	0.000202673	0.00791178	0.751164	A_32_P41487	ENST00000361427	down
5639	-1.51143	4.85568	-3.58037	0.00205902	0.0265703	-1.46404	RNA147105|p0209_imsncRNA319	RNA147105|p0209_imsncRNA319	down
6675	-1.51084	7.40872	-3.41019	0.00301796	0.0329027	-1.8261	A_23_P110184	ENST00000393766	down
16944	-1.51068	5.1697	-2.36928	0.0288559	0.123926	-3.9186	A_24_P62237	ENST00000216264	down
516	-1.51054	5.5958	-5.84283	1.38e-05	0.00195295	3.32459	A_24_P414376	ENST00000261438	down
1185	-1.51023	6.06253	-5.01852	8.19e-05	0.00502603	1.62091	A_23_P305140	ENST00000369883	down
4236	-1.50997	8.16006	-3.85523	0.00110763	0.0190287	-0.874317	A_23_P452	ENST00000367921	down
7272	-1.50995	5.29982	-3.3125	0.00375522	0.037577	-2.03239	p6030	ENST00000560912.1	down
2485	-1.50987	3.57983	-4.36147	0.00035361	0.0103554	0.217409	A_33_P3380417	ENST00000536510	down
1873	-1.50964	4.48415	-4.6049	0.000204932	0.00794798	0.740527	p39860_v4	NR_110294.1	down
15530	-1.50961	6.17966	-2.47828	0.0230168	0.107843	-3.71424	A_23_P102950	ENST00000493019	down
2828	-1.5095	4.16737	-4.23379	0.00047132	0.0121285	-0.0578346	A_24_P310756	ENST00000366862	down
4298	-1.50949	4.9242	-3.84163	0.00114218	0.0193392	-0.903599	p3822	ENST00000547996.1	down
9680	-1.50932	4.28588	-3.00781	0.0073785	0.055469	-2.66596	p20494	TCONS_00026261	down
766	-1.50931	7.67333	-5.42223	3.4e-05	0.00322742	2.46512	A_23_P9319	ENST00000485804	down
837	-1.509	9.18823	-5.33177	4.13e-05	0.00359201	2.27748	A_24_P294832	ENST00000370651	down
13101	-1.50898	4.96331	-2.67587	0.0151587	0.0841981	-3.33285	A_23_P28638	ENST00000538982	down
1337	-1.5083	5.2686	-4.90487	0.000105218	0.00572046	1.38034	A_24_P96593	ENST00000540033	down
1741	-1.50828	9.16163	-4.66989	0.00017727	0.00740713	0.879669	A_23_P200560	ENST00000400259	down
9535	-1.5081	6.18017	-3.02477	0.00710837	0.0542468	-2.63115	p27004	uc.12+	down
3697	-1.50774	3.85032	-3.98391	0.000828266	0.0162998	-0.596988	A_33_P3286536	ENST00000358752	down
3027	-1.50762	9.23214	-4.16534	0.000549948	0.0132182	-0.205509	A_23_P53476	ENST00000396076	down
15718	-1.50739	5.05618	-2.46206	0.0238093	0.110228	-3.74494	p12190	ENST00000457233.1	down
14685	-1.50716	4.09363	-2.54229	0.0201252	0.0997171	-3.59216	p4926	ENST00000556942.1	down
2167	-1.50686	5.01699	-4.47788	0.000272303	0.00914351	0.467886	A_33_P3335865	ENST00000345530	down
4363	-1.50685	3.73447	-3.82933	0.00117434	0.0195875	-0.930062	p1962	ENST00000433249.1	down
15771	-1.50681	6.89672	-2.45799	0.0240121	0.110793	-3.75262	p25575	XR_158845.2	down
8560	-1.50662	4.53596	-3.14174	0.00549055	0.0466685	-2.38953	A_33_P3878772	ENST00000381652	down
3818	-1.50658	8.73444	-3.95136	0.000891447	0.0169838	-0.667177	p3267	ENST00000553141.1	down
7044	-1.50648	4.19308	-3.34737	0.0034737	0.0358838	-1.9589	p22117	TCONS_00006923	down
1395	-1.5062	8.16703	-4.86987	0.000113686	0.00592733	1.30604	A_24_P345451	ENST00000375252	down
9595	-1.50612	7.50165	-3.01874	0.00720329	0.0546252	-2.64354	A_33_P3413732	ENST00000535190	down
6339	-1.50609	3.09234	-3.46031	0.00269702	0.0309623	-1.71978	p11768	ENST00000561507.1	down
2432	-1.50598	5.31136	-4.3813	0.000338199	0.010117	0.260114	p40436_v4	XR_244689.2	down
3802	-1.50531	6.92608	-3.95588	0.000882383	0.0168894	-0.657421	p1507	ENST00000432370.2	down
9905	-1.505	6.02425	-2.98159	0.00781575	0.057423	-2.71965	p4177	ENST00000587441.1	down
5577	-1.50486	7.0336	-3.59111	0.00200986	0.0262262	-1.44112	A_23_P58588	ENST00000519560	down
4019	-1.50464	6.08719	-3.9072	0.00098494	0.0178345	-0.762356	A_33_P3399090	ENST00000440460	down
1704	-1.50445	6.02195	-4.68456	0.000171567	0.00732716	0.911044	A_24_P535219	ENST00000480008	down
1857	-1.50404	6.15518	-4.61356	0.000201007	0.00787715	0.759085	A_24_P248606	ENST00000357430	down
7659	-1.50387	5.16502	-3.25927	0.00422867	0.0401762	-2.14422	p3861	ENST00000595315.1	down
13755	-1.50367	3.4033	-2.62249	0.016985	0.0898554	-3.43718	A_33_P3217731	ENST00000376484	down
4453	-1.50348	4.81216	-3.81089	0.00122427	0.0200055	-0.969736	A_33_P3248992	ENST00000358776	down
2266	-1.50333	6.38642	-4.44053	0.000296091	0.00950646	0.387581	A_24_P351420	ENST00000424952	down
11201	-1.50319	9.50496	-2.85022	0.0104113	0.0676421	-2.98617	A_21_P0010770	ENST00000429121	down
9082	-1.50218	3.78361	-3.07575	0.00635306	0.050906	-2.52617	A_23_P60488	ENST00000303890	down
7923	-1.50212	10.1457	-3.22461	0.00456788	0.0419561	-2.2168	A_23_P139704	ENST00000279488	down
10736	-1.50211	4.95757	-2.89527	0.00943934	0.0639772	-2.89525	A_24_P307827	ENST00000286760	down
5758	-1.50203	4.18477	-3.55709	0.00216982	0.0274166	-1.51376	A_24_P15658	ENST00000554351	down
1586	-1.5018	5.53134	-4.74894	0.000148666	0.0068215	1.04855	p2006	ENST00000599110.1	down
336	-1.50165	6.52034	-6.27729	5.61e-06	0.00121451	4.18766	A_24_P98524	ENST00000394823	down
5218	-1.50121	4.60226	-3.65895	0.00172496	0.0240573	-1.29596	p19013	TCONS_00021974	down
3903	-1.50051	3.91186	-3.9323	0.000930664	0.0173487	-0.708269	p29444	ENST00000588761.1	down
1546	-1.50043	8.77165	-4.7722	0.000141176	0.00664543	1.09816	p14924	ENST00000585996.1	down
2775	-1.50043	4.95159	-4.2555	0.00044882	0.011767	-0.0109982	A_23_P64785	ENST00000547026	down
15511	-1.5003	6.54118	-2.47988	0.0229402	0.107616	-3.71122	A_21_P0011319	ENST00000290607	down
3506	-1.50015	4.87343	-4.02948	0.000747268	0.0155108	-0.498683	RNA33690|snoRNA_scaRNA_286_75	RNA33690|snoRNA_scaRNA_286_75	down
1739	-1.50006	8.02724	-4.67038	0.000177076	0.00740678	0.880714	A_24_P414256	ENST00000477624	down
6430	-1.50004	5.84428	-3.44757	0.00277525	0.0314009	-1.74684	A_23_P148273	ENST00000453109	down
1345	-1.49947	7.67648	-4.89732	0.000106989	0.0057888	1.36432	A_33_P3347330	ENST00000496129	down
1974	-1.49915	10.4577	-4.56465	0.000224221	0.0082616	0.654227	A_32_P58074	ENST00000515818	down
3219	-1.49902	3.93419	-4.10931	0.000624049	0.0141022	-0.326429	A_23_P13683	ENST00000300101	down
3040	-1.49889	4.54625	-4.16196	0.000554154	0.0132656	-0.212799	A_33_P3369631	ENST00000261868	down
2879	-1.49883	3.67537	-4.2175	0.000488938	0.012356	-0.0929681	A_23_P116512	ENST00000389693	down
2794	-1.49873	8.88703	-4.24968	0.000454748	0.0118444	-0.0235626	p10598	ENST00000417721.1	down
17203	-1.49858	6.26585	-2.34877	0.0300981	0.127315	-3.95651	p11207	ENST00000418803.1	down
474	-1.49858	7.40769	-5.91585	1.19e-05	0.00182205	3.47146	A_24_P98263	ENST00000530629	down
2810	-1.4983	7.70737	-4.24134	0.000463373	0.0120004	-0.0415535	A_33_P3383871	ENST00000274457	down
[truncated: 7,598 more rows]
