# Supplementary material for: Microarray data analysis to identify miRNA biomarkers and construct the lncRNA-miRNA-mRNA network in lung adenocarcinoma
Source: Medicine (Baltimore). 2022 Sep 9;101(36):e30393. doi: 10.1097/MD.0000000000030393 (PMC10980501; doi:10.1097/MD.0000000000030393)
Supplement: Supplementary file 4 [file medi-101-e30393-s004.xlsx]

## Sheet: Table 4
	ID	Description	GeneRatio	BgRatio	pvalue	p.adjust	qvalue	geneID	Count	group
hsa04512	hsa04512	ECM-receptor interaction	22/535	87/7641	7.87813e-08	2.38707e-05	2.0649e-05	80144/10319/948/131873/7148/3676/7450/255743/3909/8516/8515/3910/3918/3912/1285/158326/1287/1286/3908/341640/2815/256076	22	-1
hsa04310	hsa04310	Wnt signaling pathway	28/535	163/7641	7.24686e-06	0.0010979	0.000949719	8325/8321/89780/11197/340419/284654/4919/9475/11211/144165/7472/1387/23236/1501/7481/85409/5332/5582/22943/7482/6934/64321/6422/8322/27121/27101/147111/84870	28	-1
hsa05410	hsa05410	Hypertrophic cardiomyopathy	18/535	90/7641	4.04207e-05	0.00366244	0.00316814	6445/7273/7134/6547/6444/3676/6262/8516/7042/55799/8515/6442/6443/7170/3569/4624/3908/1906	18	-1
hsa04933	hsa04933	AGE-RAGE signaling pathway in diabetic complications	19/535	100/7641	5.24092e-05	0.00366244	0.00316814	177/5581/2277/51196/7422/185/23236/7042/8503/7056/84812/5332/2152/1285/3569/1287/5590/1286/1906	19	-1
hsa04916	hsa04916	Melanogenesis	19/535	101/7641	6.04364e-05	0.00366244	0.00316814	8325/8321/89780/4254/11211/7472/4286/1387/23236/7481/196883/2770/5332/5582/7482/6934/1910/8322/1906	19	-1
hsa05414	hsa05414	Dilated cardiomyopathy	18/535	95/7641	8.53153e-05	0.00430842	0.00372693	6445/7273/7134/6547/6444/3676/6262/8516/7042/55799/196883/8515/6442/153/6443/7170/4624/3908	18	-1
hsa05146	hsa05146	Amoebiasis	18/535	101/7641	0.000193145	0.00836041	0.00723204	4843/10319/732/3458/3909/23236/7042/8503/3910/5332/3918/3912/5582/1285/3569/1287/1286/3908	18	-1
hsa04934	hsa04934	Cushing syndrome	23/535	155/7641	0.000453549	0.0171782	0.0148597	8325/8321/89780/54554/11211/185/1021/7472/3739/23236/1589/7481/196883/2770/5087/8622/5332/7482/6934/8322/1583/79798/8912	23	-1
hsa05205	hsa05205	Proteoglycans in cancer	27/535	201/7641	0.000756337	0.0254634	0.0220267	2719/8325/8321/858/857/89780/2247/51196/7422/859/9475/6383/11211/7472/3549/5962/7042/7078/7481/8503/3316/1634/5582/7482/2099/2549/8322	27	-1
hsa04061	hsa04061	Viral protein interaction with cytokine and cytokine receptor	16/535	97/7641	0.00104336	0.0316137	0.0273469	1234/51554/10803/53832/5196/6375/6366/8809/6368/6387/5473/6358/3569/1524/8807/57007	16	-1
hsa04080	hsa04080	Neuroactive ligand-receptor interaction	39/535	338/7641	0.00125448	0.0345554	0.0298916	146/885/1128/6751/5028/2890/9934/2796/1908/1129/2690/154/7068/185/5739/8862/1902/3350/3953/147/5737/10203/53637/114131/153/10316/56288/1909/728/1131/3355/2901/1910/1136/2899/59350/1906/4987/8973	39	-1
hsa04510	hsa04510	Focal adhesion	26/535	200/7641	0.00152904	0.0386083	0.0333975	10319/858/857/2277/7422/859/131873/9475/7148/8395/3676/7450/3909/8516/8503/8515/3910/53358/3918/3912/5582/1285/1287/1286/3908/256076	26	-1
hsa04610	hsa04610	Complement and coagulation cascades	14/535	83/7641	0.0016938	0.0394786	0.0341504	710/1675/1361/732/5627/7450/7035/7056/2/2152/728/11326/2159/10544	14	-1
hsa04970	hsa04970	Salivary secretion	14/535	86/7641	0.00239514	0.045927	0.0397284	146/5593/154/23236/147/196883/153/5332/820/5582/1131/483/2982/6263	14	-1
hsa05412	hsa05412	Arrhythmogenic right ventricular cardiomyopathy	13/535	77/7641	0.00242859	0.045927	0.0397284	6445/6547/6444/3676/6262/8516/55799/8515/6442/6443/6934/2697/3908	13	-1
hsa04020	hsa04020	Calcium signaling pathway	29/535	239/7641	0.0024527	0.045927	0.0397284	146/4843/7134/55283/1128/2277/6547/2247/51196/5137/7422/2255/1129/154/185/6262/23236/147/196883/5737/84812/153/5332/1909/5582/1131/1910/6263/8912	29	-1
hsa04022	hsa04022	cGMP-PKG signaling pathway	22/535	166/7641	0.00269204	0.045927	0.0397284	146/5581/6547/5593/9475/154/5138/185/8654/23236/3764/147/27345/196883/2770/153/5332/1909/483/4624/1910/2982	22	-1
hsa04924	hsa04924	Renin secretion	12/535	69/7641	0.00272834	0.045927	0.0397284	5137/1908/5593/154/185/23236/2770/153/5332/1909/2982/1906	12	-1
hsa05165	hsa05165	Human papillomavirus infection	36/535	325/7641	0.00382112	0.0593764	0.0513626	84667/8325/8321/10319/89780/7422/131873/8638/7148/11211/3676/7450/4855/1021/3909/7472/1387/23462/8516/7481/8503/8515/3910/56288/3918/55534/3912/7482/1285/6934/1287/5590/1286/3908/8322/256076	36	-1
hsa05217	hsa05217	Basal cell carcinoma	11/535	63/7641	0.00391923	0.0593764	0.0513626	64399/8325/8321/89780/11211/7472/7481/650/7482/6934/8322	11	-1
hsa04060	hsa04060	Cytokine-cytokine receptor interaction	32/535	288/7641	0.00593864	0.0806088	0.0697294	2662/1234/51554/2690/10803/3458/7066/3600/53832/246778/7042/1271/5196/6375/3953/3603/53342/6366/8809/94/6368/6387/650/4352/5473/6358/3569/1524/8807/392255/3626/57007	32	-1
hsa04015	hsa04015	Rap1 signaling pathway	25/535	210/7641	0.00606782	0.0806088	0.0697294	2277/5028/2247/51196/4254/7422/3397/9732/64411/2255/7010/23236/1902/8503/196883/2770/284/260425/55740/10235/5332/56288/5582/9771/5590	25	-1
hsa05224	hsa05224	Breast cancer	19/535	146/7641	0.00622287	0.0806088	0.0697294	8325/8321/8648/89780/2247/2255/11211/4855/1021/7472/23462/7481/8503/53358/28514/7482/2099/6934/8322	19	-1
hsa04062	hsa04062	Chemokine signaling pathway	23/535	189/7641	0.00638486	0.0806088	0.0697294	1234/9475/2869/2791/10803/23236/5196/6375/8503/196883/2770/2268/6366/53358/10235/5332/6368/6387/56288/5473/6358/5590/1524	23	-1
hsa04540	hsa04540	Gap junction	13/535	87/7641	0.00713041	0.0864205	0.0747567	84617/81027/5593/23236/1902/7082/196883/2770/153/5332/5582/2697/2982	13	-1
hsa04360	hsa04360	Axon guidance	22/535	181/7641	0.00765515	0.0892119	0.0771713	9037/9353/22854/1073/223117/22885/9475/7869/9723/3983/8503/2770/57556/55740/1948/6586/6387/56288/7223/5590/10371/64101	22	-1
hsa04926	hsa04926	Relaxin signaling pathway	17/535	129/7641	0.00829207	0.0930554	0.0804961	4843/2277/7422/2791/23236/8503/196883/2770/53358/5332/1285/1287/1910/5590/1286/59350/1906	17	-1
hsa04270	hsa04270	Vascular smooth muscle contraction	17/535	131/7641	0.00963143	0.104226	0.0901588	146/4628/5581/1908/9475/185/5739/23236/147/27345/196883/10203/5332/1909/5582/2982/1906	17	-1
hsa00350	hsa00350	Tyrosine metabolism	7/535	36/7641	0.0111538	0.113658	0.0983181	4129/125/124/8639/316/5409/126	7	-1
hsa05222	hsa05222	Small cell lung cancer	13/535	92/7641	0.0113124	0.113658	0.0983181	4843/10319/1021/3909/8503/5915/3910/3918/3912/1285/1287/1286/3908	13	-1
hsa04390	hsa04390	Hippo signaling pathway	19/535	155/7641	0.0116284	0.113658	0.0983181	8325/8321/89780/3397/8994/11211/84962/7472/7042/7481/85409/56288/650/7482/6934/5590/8322/392255/92597	19	-1
hsa04350	hsa04350	TGF-beta signaling pathway	13/535	93/7641	0.01234	0.116844	0.101074	79875/3397/3458/1387/7042/4091/10468/9241/1634/650/9372/392255/3626	13	-1
hsa04960	hsa04960	Aldosterone-regulated sodium reabsorption	7/535	37/7641	0.0129501	0.118906	0.102857	53828/6340/23327/8503/4306/5582/483	7	-1
hsa04927	hsa04927	Cortisol synthesis and secretion	10/535	65/7641	0.0141786	0.126356	0.109302	185/3739/23236/1589/196883/5087/8622/5332/1583/8912	10	-1
hsa04261	hsa04261	Adrenergic signaling in cardiomyocytes	18/535	148/7641	0.0149088	0.129067	0.111648	146/7134/6547/6330/154/185/6262/23236/6332/55799/147/196883/2770/153/5332/483/7170/4624	18	-1
hsa04911	hsa04911	Insulin secretion	12/535	86/7641	0.0160791	0.135332	0.117067	885/6262/23236/27345/2864/196883/3781/5332/27445/5582/1131/483	12	-1
hsa00982	hsa00982	Drug metabolism - cytochrome P450	9/535	58/7641	0.018486	0.148265	0.128255	2327/4129/7363/125/124/316/126/1577/2949	9	-1
hsa04024	hsa04024	cAMP signaling pathway	24/535	219/7641	0.0185943	0.148265	0.128255	64399/627/5144/1128/6751/2890/51196/1908/9475/64411/1129/154/6262/1387/3350/8503/8843/196883/2770/153/1909/483/3355/1906	24	-1
hsa04730	hsa04730	Long-term depression	9/535	59/7641	0.0205101	0.159348	0.137841	10842/2890/2781/5593/23236/2770/5332/5582/2982	9	-1
hsa00140	hsa00140	Steroid hormone biosynthesis	8/535	50/7641	0.0216463	0.163971	0.14184	7363/1551/1589/1645/1577/3290/1109/1583	8	-1
hsa04611	hsa04611	Platelet activation	15/535	122/7641	0.0227951	0.168462	0.145725	5028/5593/9475/7450/695/5739/23236/8503/196883/2770/10235/5332/5590/2982/2815	15	-1
hsa04974	hsa04974	Protein digestion and absorption	13/535	101/7641	0.0233551	0.168491	0.14575	6505/4311/6547/1361/1305/131873/340024/10008/1285/483/1287/1286/256076	13	-1
hsa04514	hsa04514	Cell adhesion molecules	17/535	145/7641	0.0244687	0.172419	0.149148	6693/22854/51208/5817/6383/3676/947/57863/8516/23705/5010/25945/5175/9378/1003/64101/58494	17	-1
hsa05226	hsa05226	Gastric cancer	17/535	149/7641	0.0308882	0.212707	0.183999	8325/8321/89780/2247/2255/11211/5243/7472/7042/7481/8503/5915/53358/7482/6934/2549/8322	17	-1
hsa05143	hsa05143	African trypanosomiasis	6/535	35/7641	0.0326744	0.217817	0.188419	3458/23236/3910/5332/5582/3569	6	-1
hsa04929	hsa04929	GnRH secretion	9/535	64/7641	0.0330679	0.217817	0.188419	2796/23236/2852/8503/3781/5332/5582/7223/8912	9	-1
hsa02010	hsa02010	ABC transporters	7/535	45/7641	0.0353197	0.227699	0.196968	5243/10351/9429/23460/1672/5826/10349	7	-1
hsa04713	hsa04713	Circadian entrainment	12/535	97/7641	0.0375363	0.236948	0.204968	2890/5593/2791/6262/23236/196883/2770/5332/5582/2982/6263/8912	12	-1
hsa04151	hsa04151	PI3K-Akt signaling pathway	33/535	347/7641	0.0430688	0.260065	0.224965	627/10319/1128/2277/2247/4254/7422/131873/7148/2255/1129/2791/2690/7010/3676/7450/1021/3909/8516/1902/8503/8515/3910/284/2069/3918/3912/1285/3569/1287/1286/3908/256076	33	-1
hsa00830	hsa00830	Retinol metabolism	8/535	57/7641	0.0435937	0.260065	0.224965	7363/125/1551/124/51109/316/126/1577	8	-1
hsa05225	hsa05225	Hepatocellular carcinoma	18/535	167/7641	0.0437733	0.260065	0.224965	8325/8321/89780/11211/1021/7472/8110/7042/7481/8503/53358/6595/5582/7482/6934/2549/2949/8322	18	-1
hsa04330	hsa04330	Notch signaling pathway	8/535	58/7641	0.047611	0.272737	0.235927	342371/171558/4855/1387/23462/23220/28514/55534	8	-1
hsa05144	hsa05144	Malaria	7/535	48/7641	0.0479379	0.272737	0.235927	948/6383/3458/7042/5175/3569/2995	7	-1
hsa04725	hsa04725	Cholinergic synapse	13/535	112/7641	0.0486066	0.272737	0.235927	1128/1129/2791/23236/3768/8503/196883/2770/5332/5582/1131/1136/8973	13	-1
