# Supplementary material for: Microarray data analysis to identify miRNA biomarkers and construct the lncRNA-miRNA-mRNA network in lung adenocarcinoma
Source: Medicine (Baltimore). 2022 Sep 9;101(36):e30393. doi: 10.1097/MD.0000000000030393 (PMC10980501; doi:10.1097/MD.0000000000030393)
Supplement: Supplementary file 5 [file medi-101-e30393-s005.xlsx]

## Sheet: Table 5
	ID	Description	GeneRatio	BgRatio	pvalue	p.adjust	qvalue	geneID	Count	group
hsa01230	hsa01230	Biosynthesis of amino acids	18/646	73/7641	2.51129e-05	0.00808634	0.00795681	5831/5091/29968/10993/95/226/84706/2597/5832/7167/445/5315/3421/2023/5230/229/435/3418	18	1
hsa00051	hsa00051	Fructose and mannose metabolism	10/646	33/7641	0.000267919	0.043135	0.0424441	57016/2762/226/7264/7167/6652/5373/80201/229/29925	10	1
hsa00250	hsa00250	Alanine, aspartate and glutamate metabolism	10/646	37/7641	0.000739655	0.0793897	0.078118	259307/339983/5471/84706/2673/445/122622/2571/435/790	10	1
hsa00240	hsa00240	Pyrimidine metabolism	12/646	54/7641	0.00150554	0.104349	0.102678	6241/955/1890/4907/377841/5169/56474/124583/953/790/79077/956	12	1
hsa04974	hsa04974	Protein digestion and absorption	18/646	101/7641	0.0018081	0.104349	0.102678	1308/1300/54407/117247/255631/1289/6543/6510/478/6564/59272/1299/1298/1277/5645/1301/8645/1296	18	1
hsa05165	hsa05165	Human papillomavirus infection	43/646	325/7641	0.0019444	0.104349	0.102678	6696/1311/5605/9794/5970/90993/3661/1950/7060/4600/148327/54626/3691/533/207/9134/5315/1978/1499/1299/7473/890/22801/7058/9368/1298/898/81029/4599/1277/1026/3106/8326/8312/1855/245972/8517/28227/50617/3371/54361/9636/572	43	1
hsa05203	hsa05203	Viral carcinogenesis	29/646	198/7641	0.00233692	0.107498	0.105776	8363/8362/5970/1029/9093/90993/3661/3665/28973/8343/3017/718/1386/148327/8361/9134/5315/890/898/7186/1026/3106/8346/245972/8517/9734/8379/572/3249	29	1
hsa04066	hsa04066	HIF-1 signaling pathway	18/646	109/7641	0.00427536	0.172083	0.169327	6513/5605/5970/1950/226/816/2597/207/1978/2872/7076/8569/1026/80201/2023/5230/229/5163	18	1
hsa05215	hsa05215	Prostate cancer	16/646	97/7641	0.00693191	0.248008	0.244036	5605/5970/90993/1950/148327/7113/5328/207/9134/1499/898/4318/1026/8517/80310/572	16	1
hsa04141	hsa04141	Protein processing in endoplasmic reticulum	23/646	169/7641	0.0149428	0.459999	0.452631	30001/51128/7494/91319/10802/27102/7327/9871/6748/823/84447/5034/54431/7186/5589/10273/81567/26270/9601/7321/10960/6238/10113	23	1
hsa00520	hsa00520	Amino sugar and nucleotide sugar metabolism	9/646	48/7641	0.0176004	0.459999	0.452631	2762/7264/2673/5373/80896/80201/29925/6675/2582	9	1
hsa00480	hsa00480	Glutathione metabolism	10/646	57/7641	0.0198233	0.459999	0.452631	221357/6241/79094/2939/79017/2882/26873/2876/3418/2687	10	1
hsa00600	hsa00600	Sphingolipid metabolism	9/646	49/7641	0.02	0.459999	0.452631	130367/340485/7368/79603/253782/9517/8612/7357/64781	9	1
hsa05110	hsa05110	Vibrio cholerae infection	9/646	49/7641	0.02	0.459999	0.452631	30001/11015/11014/533/10945/60/245972/9601/50617	9	1
hsa04550	hsa04550	Signaling pathways regulating pluripotency of stem cells	19/646	140/7641	0.026098	0.554614	0.54573	5013/3625/5605/6657/84759/3976/1749/207/1499/8820/7473/10336/81029/130399/8326/8312/1855/54361/3231	19	1
hsa04512	hsa04512	ECM-receptor interaction	13/646	87/7641	0.0301801	0.554614	0.54573	6696/1311/7060/6382/3691/1299/22801/7058/1298/1277/3339/3371/375790	13	1
hsa05230	hsa05230	Central carbon metabolism in cancer	11/646	70/7641	0.0318422	0.554614	0.54573	6513/8140/5605/5979/6510/207/5315/80201/9997/5163/3418	11	1
hsa01200	hsa01200	Carbon metabolism	16/646	115/7641	0.031923	0.554614	0.54573	5091/29968/10993/226/84706/2597/7167/5315/3421/80201/2023/5230/229/3418/5096/55753	16	1
hsa04061	hsa04061	Viral protein interaction with cytokine and cytokine receptor	14/646	97/7641	0.0327257	0.554614	0.54573	6369/6364/8764/10563/9547/2833/414062/3559/27178/6363/1236/6348/6351/3561	14	1
hsa04614	hsa04614	Renin-angiotensin system	5/646	23/7641	0.0398464	0.641527	0.63125	57486/59272/183/186/3816	5	1
hsa04610	hsa04610	Complement and coagulation cascades	12/646	83/7641	0.0453377	0.695178	0.684043	718/3827/4179/2161/1378/721/5328/5624/2266/1380/629/717	12	1
